# Supplementary material for: Epigenome-wide methylation analysis of colorectal carcinoma, adenoma and normal tissue reveals novel biomarkers addressing unmet clinical needs
Source: Clin Epigenetics. 2023 Jul 6;15:111. doi: 10.1186/s13148-023-01516-7 (PMC10327366; doi:10.1186/s13148-023-01516-7)
Supplement: Supplementary file 2 — Additional file 2: Supplemental Table 4. [file 13148_2023_1516_MOESM2_ESM.xlsx]

## Sheet: Suppl Table 4
Suppl. Table 4. Location of DE DMPs in different groups within the genome
Group	Cg position	Chromosome	Gene	Feature-CGI	COSMIC-Census	Relevant references
A_C	cg02205193	13	/	IGR-opensea	/	/
	cg03211173	20	MRGBP	TSS200-island	/	/
	cg10059167	13	OR7E156P	TSS200-opensea	/	/
	cg11691825	1	/	IGR-opensea	/	/
	cg13822911	13	/	IGR-opensea	/	/
	cg14804531	11	/	IGR-shelf	/	/
	cg18363192	6	NEU1	TSS1500-shore	/	https://pubmed.ncbi.nlm.nih.gov/29278877/ AND https://pubmed.ncbi.nlm.nih.gov/29547645/
	cg19308222	4	EREG	TSS1500-opensea	/	https://pubmed.ncbi.nlm.nih.gov/34884633/
	cg20383155	6	NEU1	TSS1500-shore	/	https://pubmed.ncbi.nlm.nih.gov/29278877/ AND https://pubmed.ncbi.nlm.nih.gov/29547645/
	cg22630733	11	/	IGR-shelf	/	/
	cg22753340	6	NEU1	TSS1500-shore	/	https://pubmed.ncbi.nlm.nih.gov/29278877/ AND https://pubmed.ncbi.nlm.nih.gov/29547645/
	cg26487157	2	PCBP1	TSS1500-island	poly(rC) binding protein 1; CRC; missense mutations	/
	cg26642667	7	SND1	5'UTR-island	staphylococcal nuclease and tudor domain containing 1; pancreas acinar carcinoma; oncogene fusion; translocation partner = BRAF	/
A_N	cg00733780	10	GAD2	TSS200-island	/	https://pubmed.ncbi.nlm.nih.gov/22552777/
	cg00817367	12	GRASP	Body-island	/	https://pubmed.ncbi.nlm.nih.gov/23096130/
	cg01563031	11	NELL1	Body-island	/	https://pubmed.ncbi.nlm.nih.gov/35202405/
	cg01588438	8	ADHFE1	TSS200-island	/	https://pubmed.ncbi.nlm.nih.gov/35054365/ AND https://pubmed.ncbi.nlm.nih.gov/32317010/
	cg03807298	5	?	IGR-island	/	/
	cg04025964	1	NR5A2	Body-island	/	https://pubmed.ncbi.nlm.nih.gov/34253750/ AND https://pubmed.ncbi.nlm.nih.gov/30642095/
	cg04763554	1	MIR137HG	IGR-island	/	https://pubmed.ncbi.nlm.nih.gov/29730197/
	cg04921989	2	GNAQP1	IGR-island	/	/
	cg04996873	1	KIAA1026	Body-island	/	/
	cg06428620	5	PCDHGA4	Body-shore	/	/
	cg06454760	19	ZNF135	TSS200-island	/	https://pubmed.ncbi.nlm.nih.gov/35202405/
	cg06611358	19	ZNF568	IGR-island	/	https://pubmed.ncbi.nlm.nih.gov/28257124/
	cg06952671	2	ITGA4	5'UTR-island	/	https://pubmed.ncbi.nlm.nih.gov/35284127/
	cg07559273	14	NOVA1	Body-island	/	https://pubmed.ncbi.nlm.nih.gov/34305406/
	cg07690181	5	EDIL3	Body-island	/	https://pubmed.ncbi.nlm.nih.gov/21859567/
	cg07914084	1	RYR2	Body-island	/	https://pubmed.ncbi.nlm.nih.gov/35587572/
	cg07920503	13	FAM123A	1stExon-island	/	https://pubmed.ncbi.nlm.nih.gov/33396258/
	cg07923233	1	SLC44A5	IGR-island	/	/
	cg08452658	15	TM6SF1	TSS200-island	/	/
	cg08684639	4	WDR17	5'UTR-island	/	https://pubmed.ncbi.nlm.nih.gov/33580586/
	cg09100013	4	UNC5C	Body-island	/	https://pubmed.ncbi.nlm.nih.gov/34922605/
	cg09167553	1	LRRC7	IGR-island	/	https://pubmed.ncbi.nlm.nih.gov/33078631/
	cg09296001	7	SND1	Body-island	staphylococcal nuclease and tudor domain containing 1; pancreas acinar carcinoma; oncogenic fusion gene: translocation partner= BRAF	/
	cg10293925	7	AMPH	5'UTR-island	/	/
	cg10362542	17	HRNBP3	5'UTR-island	/	/
	cg10566121	11	MPPED2	5'UTR-island	/	https://pubmed.ncbi.nlm.nih.gov/30846004/
	cg11017065	11	FLI1	Body-island	Friend leukemia virus integration 1; Ewing sarcoma; oncogene, fusion; Translocation partner EWSR1	/
	cg11167100	15	TM6SF1	TSS200-island	/	/
	cg11767984	19	ZNF788	Body-island	/	/
	cg11855526	11	MPPED2	5'UTR-island	/	https://pubmed.ncbi.nlm.nih.gov/30846004/
	cg12821278	9	DBC1	TSS200-island	/	https://pubmed.ncbi.nlm.nih.gov/35801925/
	cg13267264	8	PRDM14	TSS200-island	/	https://pubmed.ncbi.nlm.nih.gov/35065650/
	cg13823136	1	ST6GALNAC5	TSS200-island	/	https://pubmed.ncbi.nlm.nih.gov/21400501/
	cg13895235	7	PRKAR1B	5'UTR-shore	/	https://pubmed.ncbi.nlm.nih.gov/8142263/
	cg14520424	1	LRRC7	IGR-island	/	https://pubmed.ncbi.nlm.nih.gov/33078631/
	cg14732324	5	?	IGR-island	/	/
	cg14817541	6	EYA4	5'UTR-island	/	https://pubmed.ncbi.nlm.nih.gov/32380793/
	cg15603568	11	GRIA4	5'UTR-island	/	https://pubmed.ncbi.nlm.nih.gov/34719006/
	cg15674193	2	LRRFIP1	TSS1500-island	/	https://pubmed.ncbi.nlm.nih.gov/22750095/
	cg15779837	19	GRIN2D	Body-island	/	https://pubmed.ncbi.nlm.nih.gov/33639954/
	cg16476975	7	?	IGR-island	/	/
	cg17301223	8	OPLAH	Body-island	/	https://pubmed.ncbi.nlm.nih.gov/35054365/
	cg17698295	8	OPLAH	Body-island	/	https://pubmed.ncbi.nlm.nih.gov/35054365/
	cg17872757	11	FLI1	Body-island	Friend leukemia virus integration 1; Ewing sarcoma; oncogene, fusion; Translocation partner EWSR1	/
	cg17892556	19	ZNF625	1stExon-island	/	https://pubmed.ncbi.nlm.nih.gov/25472652/
	cg18023283	12	SLC6A15	TSS1500-island	/	https://pubmed.ncbi.nlm.nih.gov/24485021/
	cg18412834	20	FLJ16779	TSS200-island	/	/
	cg18560328	11	SYT9	TSS200-island	/	/
	cg18601167	7	PRKAR1B	5'UTR-shore	/	https://pubmed.ncbi.nlm.nih.gov/8142263/
	cg18672939	10	GFRA1	1stExon-island	/	https://pubmed.ncbi.nlm.nih.gov/31988584/ AND https://pubmed.ncbi.nlm.nih.gov/33175846/
	cg21277995	6	IRF4	Body-island	interferon regulatory factor 4; MM; oncogene, TSG, fusion; Translocation partner of IGH	/
	cg21583226	2	GALNT14	Body-island	/	https://pubmed.ncbi.nlm.nih.gov/33387936/
	cg21995919	2	ITGA4	5'UTR-island	/	https://pubmed.ncbi.nlm.nih.gov/35284127/
	cg22834653	3	FGF12	Body-island	/	https://pubmed.ncbi.nlm.nih.gov/22552777/
	cg24171907	2	CNRIP1	1stExon-island	/	https://pubmed.ncbi.nlm.nih.gov/31833403/
	cg24446548	7	TWIST1	1stExon-island	/	https://pubmed.ncbi.nlm.nih.gov/35155261/
	cg24553673	1	NR5A2	Body-shore	/	https://pubmed.ncbi.nlm.nih.gov/34253750/ AND https://pubmed.ncbi.nlm.nih.gov/30642095/
	cg24857620	8	NPBWR1	TSS1500-island	/	/
	cg25570913	13	?	IGR-island	/	/
	cg26256223	8	OPLAH	Body-island	/	https://pubmed.ncbi.nlm.nih.gov/35054365/
	cg26560414	16	CMTM3	5'UTR-island	/	https://pubmed.ncbi.nlm.nih.gov/28782576/
	cg27200446	6	MDFI	5'UTR-island	/	https://pubmed.ncbi.nlm.nih.gov/35114976/
C_N	cg01612140	6	enhancer	IGR-opensea	/	/
	cg02272851	10	enhancer	IGR-opensea	/	/
	cg02420480	7	?	IGR-opensea	/	/
	cg03498081	16	?	IGR-opensea	/	/
	cg04456219	7	DMR	IGR-opensea	/	/
	cg04742334	20	LOC339568	Body-opensea	/	/
	cg04786142	1	DMR	IGR-opensea	/	/
	cg04810745	2	enhancer	IGR-opensea	/	/
	cg05433391	6	DMR	IGR-opensea	/	/
	cg05981038	5	CARD6	1stExon-opensea	/	https://pubmed.ncbi.nlm.nih.gov/20025480/
	cg06114334	7	enhancer	IGR-opensea	/	/
	cg06197966	10	SVIL	5'UTR-opensea	/	https://pubmed.ncbi.nlm.nih.gov/34213504/
	cg06433467	5	DMR CTC537E7.3	IGR-opensea	/	/
	cg06545761	16	ZCCHC14	3'UTR-island	/	/
	cg07474842	6	MAP3K5	Body-opensea	/	https://pubmed.ncbi.nlm.nih.gov/31910865/
	cg08550523	1	enhancer	IGR-opensea	/	/
	cg08584947	8	enhancer	IGR-opensea	/	/
	cg09129067	8	?	IGR-island	/	/
	cg09170112	12	?	IGR-opensea	/	/
	cg09287864	7	DMR, enhancer	IGR-opensea	/	/
	cg09841889	2	enhancer	IGR-opensea	/	/
	cg10077746	12	DUSP6	Body-shore	/	https://pubmed.ncbi.nlm.nih.gov/34790577/
	cg10344477	17	B3GNTL1	Body-shelf	/	/
	cg11838152	13	ITGBL1	Body-opensea	/	https://pubmed.ncbi.nlm.nih.gov/32211321/
	cg12060422	10	KAZALD1	1stExon-island	/	/
	cg12619262	7	CHST12	IGR-opensea	/	/
	cg13324103	10	SVIL	5'UTR-opensea	/	https://pubmed.ncbi.nlm.nih.gov/34213504/
	cg14094027	12	PXN	5'UTR-opensea	/	https://pubmed.ncbi.nlm.nih.gov/32705241/
	cg14642259	11	MYBPC3	Body-shore	/	/
	cg15536663	5	EPB41L4A	Body-opensea	/	https://pubmed.ncbi.nlm.nih.gov/30854042/
	cg16172099	8	?	IGR-shore	/	/
	cg16499677	14	C14orf37	Body-opensea	/	/
	cg16616514	4	PPP2R2C	3'UTR-opensea	/	https://pubmed.ncbi.nlm.nih.gov/34768523/
	cg17400812	7	Enhancer	IGR-opensea	/	/
	cg17494199	13	?	IGR-opensea	/	/
	cg18376288	1	enhancer	IGR-opensea	/	/
	cg19291696	13	?	IGR-opensea	/	/
	cg19945931	12	?	IGR-island	/	/
	cg20175702	15	?	IGR-opensea	/	/
	cg20873416	6	HCG20	IGR-opensea	/	/
	cg20979737	1	?	IGR-opensea	/	/
	cg21480725	15	?	IGR-opensea	/	/
	cg21536074	7	GLI3	Body-opensea	/	https://pubmed.ncbi.nlm.nih.gov/33506047/
	cg21769093	7	VWC2	Body-shelf	/	/
	cg22304399	19	CACNA1A	Body-island	/	https://pubmed.ncbi.nlm.nih.gov/35658861/
	cg22365276	15	ANXA2	5'UTR-shore	/	https://pubmed.ncbi.nlm.nih.gov/35163852/
	cg22743884	8	DEFB135	1stExon-opensea	/	/
	cg22963629	7	?	IGR-opensea	/	/
	cg24032190	15	SMAD3	Body-opensea	SMAD family member 3; colorectal carcinoma, oral squamous cell carcinoma; TSG; missense mutations	/
	cg25714865	7	?	IGR-shore	/	/
	cg25969107	15	?	IGR-opensea	/	/
	cg26450106	20	CST7	TSS1500-opensea	/	/
	cg26680608	6	MAP3K5	Body-opensea	/	https://pubmed.ncbi.nlm.nih.gov/31910865/
	cg26749518	19	KLK9	3'UTR-island	/	/
	cg27134730	7	Enhancer	IGR-opensea	/	/
	cg27365701	12	DUSP6	Body-shore	/	https://pubmed.ncbi.nlm.nih.gov/34790577/
