# Supplementary material for: Epigenome-wide methylation analysis of colorectal carcinoma, adenoma and normal tissue reveals novel biomarkers addressing unmet clinical needs
Source: Clin Epigenetics. 2023 Jul 6;15:111. doi: 10.1186/s13148-023-01516-7 (PMC10327366; doi:10.1186/s13148-023-01516-7)
Supplement: Supplementary file 3 — Additional file 3: Supplemental Table 5. [file 13148_2023_1516_MOESM3_ESM.xlsx]

## Sheet: adeno_vs_carcino_GSEA_methylRRA
Suppl. Table 5: List of significantly enriched gene sets based on functional enrichment analysis of DMPs in adenoma vs carcinoma samples.
Description	Size	enrichmentScore	NES	pvalue	padj	Genes	Annotation
Purine metabolism	150	0.340609768	1516662993	0.000999001	0.001369001	ADCY2/PDE1C/PDE2A/PDE4C/PDE4D/PDE6B/PDE3A/PDE9A/PDE4B/ADCY5/PDE11A/FHIT/PDE7B/ADCY9/AMPD2/ADCY3/ADCY1/POLE/PDE10A/ZNRD1/ADCY8/ADK/PDE4A/NPR1/AMPD3/AK5/ENTPD6/PDE8A/PAPSS2/NME2/PRIM2/PDE1B/AK7/POLR2F/RRM2/ADCY7/ADA/POLD2/PDE5A/PDE1A/POLR1B/RRM1/ENTPD1/ADSL/PDE8B/POLD1/GUCY1A2/POLR1A/PDE6D/AK1/ADCY4/ITPA/RRM2B/POLA2/IMPDH1/POLD3/ADCY6/POLR2D/POLR1D/POLR2H/GUK1/GMPS/NME6/POLR3B/POLE3/ENTPD3/POLR2B/G…	Kegg
MAPK signaling pathway	257	0.435734416	2009262755	0.000999001	0.001369001	CACNA1A/CACNA1B/CACNA1C/CACNA1G/CACNA1H/CACNA2D1/CACNA2D2/CACNA2D3/CACNA2D4/DAXX/FGF14/GNA12/MAPT/MEF2C/PRKCB/RPS6KA2/BDNF/PRKCA/NTRK1/FGFR2/CACNB4/CACNA1E/CACNA1I/CACNG2/NFATC2/FGFR1/FLNB/RASGRP2/FGF12/CACNG3/CACNB2/RASGRF1/MECOM/PDGFRA/AKT3/AKT2/CACNG4/MAPK8IP3/FGF19/MAPK10/HSPA2/AKT1/MAP4K4/FLNC/MAP2K3/MAPK8IP1/TAOK3/PDGFA/NTRK2/FGF3/STK3/DUSP6/ARRB1/NTF3/DUSP22/EGFR/NFKB2/TGFBR2/PAK1/MAP3K3/S…	Kegg
Calcium signaling pathway	167	0.507208468	2276422543	0.000999001	0.001369001	ADCY2/ATP2B2/CACNA1A/CACNA1B/CACNA1C/CACNA1G/CACNA1H/CAMK2B/ERBB4/GNAS/GRIN2A/ITPR1/PDE1C/PLCG2/PRKCB/RYR1/PRKCA/NOS1/CACNA1E/ITPR2/RYR2/SLC8A1/CACNA1I/RYR3/GNAL/PDGFRA/PTK2B/ADCY9/CAMK4/ERBB2/ADCY3/GRIN2C/PLCG1/ADCY1/SLC8A2/TACR1/MYLK/ADCY8/HRH2/SLC8A3/CHRM2/PTGER3/ITPR3/CCKBR/ATP2B4/EDNRB/EGFR/PLCD1/CAMK2A/GRM1/ITPKB/PLCB1/GRIN1/HRH1/MYLK2/CAMK2G/ADRA1A/OXTR/HTR5A/PRKACA/ATP2A1/PRKCG/PDE1B/ADRA…	Kegg
Chemokine signaling pathway	177	0.361794288	1628217188	0.000999001	0.001369001	ADCY2/DOCK2/ELMO1/GNG4/GNG7/PRKCB/PRKCZ/TIAM1/PREX1/SHC2/BCAR1/PIK3R5/ADCY5/PARD3/GRK5/PTK2/RASGRP2/SHC4/AKT3/VAV2/AKT2/PTK2B/ADCY9/ADCY3/ADCY1/TIAM2/GNAI2/AKT1/PXN/ADCY8/HCK/CXCL12/JAK3/ARRB1/PIK3CD/PAK1/PLCB1/PRKACA/IKBKB/PIK3R3/VAV3/GNB4/SOS1/ADCY7/FGR/KRAS/FOXO3/PLCB4/GNG2/PRKACB/GRK6/LYN/GNB5/GNB1/SHC3/GRK1/ROCK2/PRKCD/GSK3B/ROCK1/CXCL2/STAT3/JAK2/PIK3R2/RAP1A/ADCY4/WASL/BRAF/ADCY6/PLCB2/STA…	Kegg
Neuroactive ligand-receptor interaction	252	0.357020095	1644741144	0.000999001	0.001369001	GABBR1/GABRB3/GABRG3/GRID1/GRIK2/GRIK3/GRIK4/GRIN2A/GRM4/NR3C1/VIPR2/PARD3/OPRL1/ADCYAP1R1/GABRD/GRID2/NPY1R/GABRB2/GRM7/GABBR2/PTH1R/GABRA5/CRHR1/GRIN2C/OPRM1/CHRNA4/TACR1/CNR1/GRM6/GLRA1/HRH2/GRM2/CHRM2/PTGER3/NPBWR2/P2RY6/GRIK5/TSHR/HRH3/CCKBR/EDNRB/GRIA1/F2RL1/MTNR1A/GRM1/GALR1/GRIN1/HRH1/LPAR2/TRPV1/SSTR5/ADRA1A/GHR/OXTR/HTR5A/P2RY2/CALCR/SSTR1/GIPR/GRIN3B/GRM3/CHRNA3/KISS1R/GRIA4/S1PR5/ADRA…	Kegg
Cell cycle	121	0.350523286	1531819531	0.000999001	0.001369001	CDK6/MAD1L1/CREBBP/CCND2/TFDP1/CCND1/YWHAZ/ABL1/MDM2/ATM/CCND3/SMAD3/ZBTB17/FZR1/MAD2L2/RBL2/CDC14B/PRKDC/CDKN1C/ATR/E2F3/CDC25B/CDC27/STAG1/TFDP2/YWHAQ/CDKN1B/CDKN1A/YWHAG/CDKN2C/ANAPC5/CDC25A/RB1/MYC/CDC25C/GSK3B/CCNA1/ESPL1/MCM2/CDC6/ANAPC2/TTK/SKP1/CDC20/CDK4/CDK7/CDKN2A/TGFB2/ANAPC7/CCNE1/CDC14A/PCNA/RAD21/SMAD4/ANAPC11/CDC7/SFN/GADD45A/ANAPC4/MCM7/E2F5/BUB1B/CDK2/GADD45B/TP53/MCM3/E2F2/PLK1…	Kegg
Ubiquitin mediated proteolysis	123	0.367782234	1609232072	0.000999001	0.001369001	MGRN1/UBE2E2/NEDD4L/SMURF1/BRCA1/MDM2/WWP2/AIRE/CUL4A/UBE2J2/FZR1/SOCS1/HERC2/UBE2F/UBE2I/NEDD4/TRIP12/CDC27/FBXW8/NHLRC1/BTRC/RHOBTB1/UBE2D3/RHOBTB2/ITCH/UBE3B/BIRC6/ANAPC5/MAP3K1/UBE2QL1/UBE2O/TRAF6/STUB1/CBLB/HERC4/ANAPC2/PML/UBE3C/UBE2G2/SKP1/CDC34/CDC20/FBXW11/UBE2K/HERC3/FANCL/UBE2H/FBXW7/CBLC/UBE2G1/UBE2N/UBE2B/CUL3/ANAPC7/UBE3A/UBE2L6/PPIL2/UBA6/PIAS4/CUL7/HERC1/ANAPC11/WWP1/UBE2U/UBE2Z/A…	Kegg
Protein processing in endoplasmic reticulum	156	0.34567935	1541993524	0.000999001	0.001369001	MAN1C1/ATF6B/UBE2E2/MAPK10/HSPA2/BCL2/SIL1/NPLOC4/HSPBP1/UBE2J2/P4HB/DNAJC5/CAPN2/AMFR/CAPN1/NGLY1/RPN2/UGGT1/MBTPS1/SEC23B/EDEM2/EIF2AK4/UGGT2/RRBP1/MAP3K5/GANAB/SEC24D/UBE2D3/STT3B/PDIA6/SSR3/DNAJC5B/LMAN2/SEL1L/DNAJC10/NFE2L2/EDEM3/STUB1/RPN1/UBE2G2/HSPA1B/ATF6/PRKCSH/SKP1/HSP90AA1/VCP/STT3A/ERN1/HSPA1L/HSPA4L/EIF2AK3/MAN1A1/MAPK9/UBE2G1/FBXO6/DNAJC1/DNAJB1/WFS1/SVIP/SEC23A/TRAF2/DNAJB2/HSPH1/…	Kegg
Endocytosis	196	0.469530648	2127599682	0.000999001	0.001369001	AGAP1/AP2A2/ERBB4/IQSEC1/PRKCZ/IGF1R/NTRK1/FGFR2/DNM3/PIP5K1C/RAB11FIP3/AGAP2/PARD3/GRK5/ARFGAP1/PDGFRA/IQSEC3/HSPA2/RET/RAB31/NEDD4L/RAB11FIP4/ASAP3/SMURF1/SRC/RUFY1/MDM2/SH3GL3/FLT1/SH3GL2/ARRB1/SMAD3/EGFR/PSD/TGFBR2/ARAP1/KIT/DAB2/SH3GL1/ARFGAP2/ASAP1/ASAP2/FGFR3/DNAJC6/LDLRAP1/HGS/SMAD6/RAB11B/NEDD4/PARD6B/PIP5K1B/RAB5C/EHD4/PLD1/PARD6G/RAB7A/PRKCI/VPS37C/LDLR/PDCD6IP/PIP5K1A/PIP5KL1/ITCH/SH3…	Kegg
Vascular smooth muscle contraction	111	0.439631363	1912756914	0.000999001	0.001369001	ADCY2/CACNA1C/GNA12/GNAS/ITPR1/KCNMA1/PRKCB/PRKCE/PRKCA/PRKCH/PRKG1/ITPR2/ADCY5/ADCY9/ADCY3/CALD1/ADCY1/MYLK/ADCY8/ITPR3/NPR1/MYH11/PLCB1/PLA2G4A/MYLK2/ADRA1A/MRVI1/PRKACA/PLA2G6/PRKCG/ADRA1D/RAMP1/ADCY7/KCNMB4/PPP1R14A/ARHGEF1/CACNA1D/ARHGEF11/RAMP3/PLCB4/PRKACB/ARHGEF12/PPP1R12A/ROCK2/PRKCD/ROCK1/GUCY1A2/MYL6B/CALM2/GNA11/ADCY4/MYLK3/BRAF/GNAQ/CALM3/ADCY6/PLCB2/ADORA2B/MAPK1/MAP2K1/KCNU1/PLCB3/…	Kegg
Wnt signaling pathway	146	0.472796253	2100793968	0.000999001	0.001369001	CAMK2B/CTBP2/DKK1/NFATC1/PRICKLE1/PRKCB/WNT5A/PRKCA/WNT7A/TCF7L1/NFATC2/WNT7B/WNT3A/SFRP1/CREBBP/CCND2/LRP5/WNT9A/MAPK10/WNT1/TCF7L2/AXIN1/PPP2R5C/CCND1/SFRP2/AXIN2/CTBP1/DAAM2/PPARD/WNT3/SFRP4/APC2/CCND3/WNT9B/WNT6/SMAD3/WNT5B/CAMK2A/PLCB1/CAMK2G/WNT2B/CSNK1E/PRKACA/WNT10A/LEF1/PRKCG/FZD7/FZD6/DAAM1/CAMK2D/PPP3CA/MAP3K7/BTRC/PPP2R5E/CSNK2A1/NKD2/SFRP5/PLCB4/PRKACB/VANGL1/MYC/PPP3CB/VANGL2/ROCK2/…	Kegg
Axon guidance	123	0.561944054	2458787592	0.000999001	0.001369001	ABLIM2/NFATC1/SLIT3/SRGAP3/UNC5A/EFNA5/FYN/PLXNC1/SEMA5B/EPHA3/SEMA6A/NTNG1/SLIT1/UNC5D/ROBO2/NFATC2/NCK2/PTK2/RGS3/ROBO1/EPHA4/LRRC4C/NGEF/NTN1/DCC/ROBO3/DPYSL5/EPHB1/EPHB2/NRP1/EPHB6/GNAI2/EPHA6/CXCL12/EPHA8/ABL1/UNC5C/SEMA6D/EFNB2/ABLIM1/UNC5B/PLXNA1/PLXNA2/EPHA5/SEMA6B/PAK6/SLIT2/PAK1/EPHA2/SEMA3C/ABLIM3/LIMK2/SEMA6C/LIMK1/PLXNB1/EFNA3/SEMA7A/SEMA5A/PPP3CA/CDK5/SEMA3B/PLXNB2/KRAS/SEMA3E/DPYSL…	Kegg
Osteoclast differentiation	118	0.381466937	1666103752	0.000999001	0.001369001	NFATC1/PLCG2/FYN/MITF/PIK3R5/NFATC2/AKT3/AKT2/CAMK4/MAPK10/AKT1/SQSTM1/PIK3CD/NFKB2/TGFBR2/TYK2/SOCS1/CALCR/IKBKB/TNFSF11/PIK3R3/TEC/PPARG/SYK/MAPK14/IL1R1/PPP3CA/MAP3K7/GAB2/RELB/JAK1/PPP3CB/LILRB4/TRAF6/MAP3K14/PIK3R2/SPI1/LCP2/TAB2/FOSB/LCK/PPP3CC/STAT2/MAPK9/ITGB3/PIK3R1/MAPK1/MAP2K1/MAP2K6/IFNGR2/TGFB2/TNFRSF1A/FHL2/IFNAR2/TRAF2/IFNAR1/MAPK3/GRB2/MAPK11/CREB1/NCF4/NFKB1/PIK3CA/CYLD/JUND/CSF1…	Kegg
Focal adhesion	192	0.508237318	2301682214	0.000999001	0.001369001	COL11A2/COL4A2/COL5A1/PRKCB/TNXB/FLT4/IGF1R/FYN/PRKCA/COL4A1/COL6A3/TNR/SHC2/BCAR1/THBS2/PIK3R5/PIP5K1C/ACTN4/COL1A1/COMP/FLNB/COL6A2/PTK2/LAMC3/THBS1/COL6A1/RASGRF1/SHC4/PDGFD/PDGFRA/AKT3/CCND2/PTEN/VAV2/AKT2/ERBB2/MAPK10/BCL2/AKT1/PXN/FLNC/MYLK/CCND1/DOCK1/SRC/PDGFA/ACTN2/COL2A1/FLT1/CCND3/ITGA2/PDGFC/COL5A3/PAK6/PARVA/ITGA7/PIK3CD/ITGA2B/LAMA4/EGFR/PAK1/ACTN3/PARVG/LAMA5/RELN/ITGA11/ITGB4/MYLK…	Kegg
Cell adhesion molecules	122	0.412623736	1803622909	0.000999001	0.001369001	CADM1/CDH4/CNTNAP2/NCAM1/NRXN1/NRXN2/NRXN3/NLGN1/CADM3/NFASC/PTPRF/CDH15/PTPRM/CDH1/HLA-DOA/CDH2/CLDN10/MAG/NRCAM/ITGB2/NCAM2/CD6/ALCAM/VCAN/ICAM1/SDC2/CLDN15/NEGR1/ITGA9/CDH3/CNTN1/CNTN2/ITGA8/CLDN18/ITGA6/CLDN14/GLG1/MPZL1/OCLN/ITGAL/ITGAM/CLDN19/NEO1/CLDN7/CLDN11/CLDN4/JAM2/CD58/JAM3/CD276/PDCD1/HLA-F/PECAM1/CD8A/HLA-E	Kegg
Tight junction	127	0.452149021	1984161238	0.000999001	0.001369001	CTNNA2/MAGI2/PPP2R2C/PRKCB/PRKCE/PRKCZ/PRKCA/PPP2R2B/EXOC4/PRKCH/EPB41L1/ACTN4/CTNNA3/PARD3/MAGI1/AKT3/PTEN/AKT2/GNAI2/AKT1/EPB41L3/CLDN10/SRC/ACTN2/MYH10/MYH11/TJP2/RAB3B/ACTN3/MYH14/EPB41/CLDN15/ACTB/MYH9/AMOTL1/TJP1/PRKCG/EXOC3/MPDZ/EPB41L2/PARD6B/MYL2/ACTN1/CLDN18/CLDN14/MYH3/PARD6G/PRKCI/OCLN/KRAS/CSNK2A1/CLDN19/MYH7B/CLDN7/CTTN/TJAP1/CGN/CLDN11/CLDN4/JAM2/JAM3/PRKCD/ACTG1/LLGL2/TJP3/CRB3/PP…	Kegg
Natural killer cell mediated cytotoxicity	121	0.356414752	1557565788	0.000999001	0.001369001	NFATC1/PLCG2/PRKCB/FYN/PRKCA/SHC2/PIK3R5/NFATC2/SHC4/VAV2/PTK2B/PLCG1/CD247/ZAP70/ITGB2/PIK3CD/PAK1/ICAM1/SH3BP2/PIK3R3/PRKCG/VAV3/SYK/SOS1/PPP3CA/KRAS/ITGAL/MICB/TNFRSF10D/PPP3CB/SHC3/NFAT5/RAET1G/HLA-E/PIK3R2/BID/LCP2/CHP2/BRAF/LCK/PPP3CC/NFATC3/PIK3R1/MAPK1/MAP2K1/NFATC4/IFNGR2/IFNAR2/IFNAR1/RAF1/MAPK3/GRB2/MAP2K2/PTPN6/NCR2/PIK3CA/VAV1/TNFRSF10A	Kegg
T cell receptor signaling pathway	104	0.409111475	1769224414	0.000999001	0.001369001	CARD11/NFATC1/FYN/PIK3R5/NFATC2/NCK2/AKT3/VAV2/AKT2/PLCG1/AKT1/CD247/ZAP70/PAK6/PIK3CD/PAK1/IKBKB/PIK3R3/VAV3/TEC/SOS1/DLG1/MAPK14/PPP3CA/MAP3K7/KRAS/PDCD1/PPP3CB/NFAT5/GSK3B/CBLB/GRAP2/MAP3K14/PAK4/CD8A/PIK3R2/LCP2/CHP2/LCK/PPP3CC/NFATC3/CDK4/MAPK9/PIK3R1/CBLC/MAPK1/MAP2K1/NFATC4/PTPRC/MAP3K8/RAF1/MAPK3/GRB2/MAP2K2/MAPK11/CDC42/PTPN6/NFKB1/PIK3CA/PDK1/CBL/VAV1/NCK1/MAPK12/FOS/MALT1/RASGRP1	Kegg
Leukocyte transendothelial migration	109	0.433739155	1882647001	0.000999001	0.001369001	CTNNA2/PLCG2/PRKCB/PRKCA/BCAR1/PIK3R5/ACTN4/CTNNA3/PTK2/VAV2/PTK2B/PLCG1/GNAI2/PXN/CXCL12/CLDN10/ACTN2/ITGB2/PIK3CD/ACTN3/ICAM1/CLDN15/ACTB/PIK3R3/PRKCG/VAV3/MYL2/ACTN1/CLDN18/MAPK14/RAPGEF4/CLDN14/OCLN/ITGAL/ITGAM/VCL/CLDN19/SIPA1/CLDN7/RASSF5/CLDN11/CLDN4/JAM2/JAM3/ROCK2/ACTG1/PECAM1/ROCK1/PIK3R2/RAPGEF3/RAP1A/CDH5/MMP9/CLDN1/PIK3R1/CTNNA1/MAPK11/CDC42/CLDN5/RHOH/MMP2/NCF4/EZR/ITGB1/PIK3CA/VAV1…	Kegg
Neurotrophin signaling pathway	121	0.452155747	1975962887	0.000999001	0.001369001	CAMK2B/PLCG2/RPS6KA2/TP73/BDNF/NTRK1/NTRK3/SHC2/PIK3R5/SHC4/AKT3/AKT2/CAMK4/MAPK10/NGFR/PLCG1/BCL2/AKT1/YWHAZ/ABL1/NTRK2/NTF3/PIK3CD/CAMK2A/MAP3K3/RPS6KA1/CAMK2G/RAPGEF1/PSEN2/SORT1/IKBKB/PIK3R3/MAP2K5/SH2B1/IRS2/CAMK2D/SOS1/FRS2/MAPK14/GAB1/NGF/MAP3K5/KRAS/YWHAQ/FOXO3/YWHAG/MAP3K1/IRAK2/ZNF274/SHC3/PRKCD/RPS6KA4/GSK3B/TRAF6/CALM2/PIK3R2/RPS6KA5/KIDINS220/RAP1A/IRAK3/BRAF/CALM3/MAPK9/PIK3R1/SH2B2…	Kegg
Regulation of actin cytoskeleton	200	0.438426177	1988645702	0.000999001	0.001369001	FGF14/GNA12/TIAM1/FGFR2/BCAR1/ARHGEF7/PIK3R5/BAIAP2/PIP5K1C/ACTN4/CYFIP1/FGFR1/RDX/PTK2/FGF12/PDGFD/SSH3/PDGFRA/VAV2/FGF19/CYFIP2/ITGAE/TIAM2/PXN/MYLK/SCIN/DOCK1/PDGFA/ACTN2/CHRM2/MYH10/FGF3/APC2/ITGA2/PDGFC/ITGB2/PAK6/ITGA7/PIK3CD/ITGA2B/EGFR/PAK1/ACTN3/PIP4K2A/MYH14/ITGA11/ITGB4/SSH1/MYLK2/ACTB/MYH9/ITGA9/LIMK2/ARHGEF4/FGD3/SSH2/LIMK1/FGFR3/IQGAP3/PIK3R3/VAV3/FGF9/FN1/DIAPH1/ITGA5/ITGA8/FGF1/SO…	Kegg
Insulin signaling pathway	132	0.430551871	1897346396	0.000999001	0.001369001	PRKAG2/PRKAR1B/PRKCZ/RPTOR/TSC2/PDE3A/SHC2/PIK3R5/FLOT1/SHC4/PTPRF/AKT3/AKT2/ACACA/MAPK10/SOCS2/SORBS1/AKT1/INPP5D/GCK/PIK3CD/EXOC7/PRKAA2/FASN/SOCS1/HK1/PCK2/RAPGEF1/PRKACA/PRKAR2B/FOXO1/IKBKB/PIK3R3/PYGM/MTOR/IRS2/SOS1/SREBF1/HK2/HK3/PRKCI/RHEB/KRAS/PRKACB/ACACB/SLC2A4/SHC3/MKNK1/PCK1/GSK3B/CBLB/INSR/EIF4E1B/CALM2/PPARGC1A/PYGB/PIK3R2/EIF4EBP1/PHKG2/BRAF/CALM3/TSC1/PTPN1/MAPK9/TRIP10/PRKAR1A/PI…	Kegg
Melanogenesis	100	0.486326714	209609218	0.000999001	0.001369001	ADCY2/CAMK2B/GNAS/PRKCB/WNT5A/PRKCA/WNT7A/MITF/TCF7L1/GNAO1/ADCY5/WNT7B/WNT3A/CREBBP/ADCY9/ADCY3/WNT9A/WNT1/ADCY1/GNAI2/TCF7L2/POMC/ADCY8/CREB3L2/WNT3/WNT9B/WNT6/EDNRB/WNT5B/CAMK2A/PLCB1/KITLG/KIT/CAMK2G/WNT2B/PRKACA/WNT10A/LEF1/PRKCG/FZD7/FZD6/CAMK2D/ADCY7/KRAS/PLCB4/PRKACB/GSK3B/TCF7/WNT2/DVL3/CALM2/ADCY4/WNT4/GNAQ/CALM3/ADCY6/PLCB2/FZD3/MAPK1/MAP2K1/FZD5/PLCB3/RAF1/MAPK3/MAP2K2/FZD4/CREB3L1	Kegg
Toxoplasmosis	126	0.355683811	155977892	0.000999001	0.001369001	PIK3R5/GNAO1/LAMC3/AKT3/AKT2/MAPK10/HLA-DOA/HSPA2/BCL2/GNAI2/AKT1/MAP2K3/PIK3CD/LAMA4/BCL2L1/ALOX5/LAMA5/TYK2/TLR2/PLA2G4A/SOCS1/LAMA1/CASP9/IKBKB/PLA2G6/PIK3R3/CIITA/MAPK14/ITGA6/MAP3K7/LAMA3/LDLR/LAMC2/LAMB1/LAMB3/LAMB2/JAK1/TRAF6/LAMB4/STAT3/JAK2/PIK3R2/HSPA1B/TAB2/HSPA1L/NOS2/MAPK9/PIK3R1/MAPK1/CASP8/MAP2K6/IFNGR2/TGFB2/BAD/TNFRSF1A/LAMC1/HLA-DPB1/MAPK3/LAMA2/MAPK11/IL10RB/NFKB1/ITGB1/PIK3CA/…	Kegg
Amoebiasis	101	0.463582593	1999168017	0.000999001	0.001369001	COL11A2/COL4A2/COL5A1/GNAS/PRKCB/PRKCA/COL4A1/PIK3R5/ACTN4/COL1A1/PTK2/LAMC3/GNAL/ADCY1/ACTN2/COL2A1/COL5A3/ITGB2/PIK3CD/LAMA4/ACTN3/LAMA5/PLCB1/TLR2/LAMA1/PRKACA/PIK3R3/PRKCG/FN1/ACTN1/IL1R1/RAB5C/RAB7A/LAMA3/ITGAM/LAMC2/LAMB1/VCL/PLCB4/PRKACB/MUC2/LAMB3/GNA15/LAMB2/RAB5B/SERPINB6/LAMB4/GNA14/PIK3R2/GNA11/GNAQ/NOS2/COL1A2/PLCB2/ARG2/C8B/PIK3R1/IL1R2/TGFB2/LAMC1/PLCB3/LAMA2/COL5A2/NFKB1/PIK3CA/CO…	Kegg
Hepatitis C	126	0.358627114	1572686177	0.000999001	0.001369001	CD81/PPP2R2C/PIK3R5/PPP2R2B/SCARB1/AKT3/AKT2/MAPK10/AKT1/CLDN10/RXRA/PIK3CD/EGFR/TYK2/CLDN15/IKBKB/PIK3R3/PPARA/SOS1/EIF2AK4/CLDN18/MAPK14/CLDN14/PSME3/OCLN/KRAS/LDLR/CLDN19/CLDN7/CDKN1A/CLDN11/CLDN4/NR1H3/JAK1/TRAF3/GSK3B/TRAF6/STAT3/PIK3R2/PPP2R1B/BRAF/CLDN1/EIF2AK3/STAT2/MAPK9/PIK3R1/MAPK1/BAD/TNFRSF1A/IFNAR2/TRAF2/IFNAR1/RAF1/MAPK3/GRB2/PIAS4/EIF2AK1/MAPK11/CLDN5/NFKB1/PIK3CA/PDK1/MAVS/CLDN3/…	Kegg
Pathways in cancer	314	0.453464238	2117959797	0.000999001	0.001369001	CDK6/COL4A2/CTBP2/CTNNA2/FGF14/GLI2/GLI3/PLCG2/PRKCB/RUNX1T1/WNT5A/ZBTB16/IGF1R/PRKCA/COL4A1/NTRK1/FGFR2/WNT7A/MITF/PIK3R5/RUNX1/RARA/TCF7L1/WNT7B/FGFR1/CTNNA3/PTK2/LAMC3/FGF12/WNT3A/CREBBP/MECOM/PDGFRA/AKT3/PTEN/AKT2/ETS1/FGF19/ERBB2/WNT9A/MAPK10/CDH1/WNT1/DCC/RET/PLCG1/BCL2/AKT1/DAPK1/TCF7L2/AXIN1/ARNT2/CCND1/AXIN2/ABL1/CTBP1/PDGFA/HHIP/PPARD/SUFU/MDM2/WNT3/RXRA/RARB/FGF3/APC2/WNT9B/ITGA2/BCR/W…	Kegg
Alzheimer disease	143	0.333861296	1480511986	0.001998002	0.002640217	CACNA1C/GRIN2A/ITPR1/MAPT/NOS1/LRP1/ITPR2/RYR3/GRIN2C/ITPR3/LPL/MME/NDUFS8/PLCB1/GRIN1/PSEN2/CAPN2/CASP9/ATP2A1/CAPN1/NDUFB3/BACE1/NDUFS7/PPP3CA/CDK5/ATP2A3/CACNA1D/COX6B2/NDUFS2/PLCB4/APBB1/PPP3CB/ATP2A2/COX7A2L/GSK3B/NDUFA5/GRIN2D/CALM2/BID/ATF6/CHP2/IDE/ERN1/GNAQ/CDK5R1/CALM3/UQCRFS1/EIF2AK3/PPP3CC/CYC1/NDUFV1/PLCB2/ADAM10/MAPK1/CASP8/BACE2/NDUFA4L2/BAD/TNFRSF1A/PSEN1/COX5B/SNCA/NDUFV2/PLCB3/G…	Kegg
JAK-STAT signaling pathway	137	0.333943124	1475961838	0.002997003	0.003823762	TPO/PIK3R5/CREBBP/AKT3/CCND2/AKT2/SOCS2/AKT1/CCND1/JAK3/SPRED2/CCND3/PIK3CD/BCL2L1/IL6R/TYK2/SOCS1/GHR/CNTFR/PIK3R3/IL15/PRLR/SOS1/IL20RA/CSF3R/STAM2/SPRY2/MYC/JAK1/IL12RB2/PIM1/STAM/CBLB/STAT3/SOCS7/SOCS5/JAK2/PIK3R2/SPRY1/IL21R/LIFR/IL5RA/IL4R/LEP/IL11/LEPR/STAT2/IL7/STAT4/IL20RB/PIK3R1/CBLC/IL12RB1/IFNGR2/STAT6/IFNAR2/IFNAR1/GRB2/PIAS4/OSMR/IL15RA/EPOR/IL10RB/PTPN6/PIK3CA/IL2RA/CBL	Kegg
Oocyte meiosis	106	0.342110542	1483287838	0.005994006	0.007392607	ADCY2/CAMK2B/ITPR1/RPS6KA2/IGF1R/ITPR2/CPEB1/ADCY5/ADCY9/ADCY3/ADCY1/PPP2R5C/ADCY8/YWHAZ/ITPR3/PGR/CAMK2A/RPS6KA1/MAD2L2/CAMK2G/PRKACA/CAMK2D/ADCY7/PPP3CA/CDC27/BTRC/YWHAQ/PPP2R5E/YWHAG/PRKACB/ANAPC5/PPP3CB/CDC25C/ESPL1/CALM2/ANAPC2/SKP1/ADCY4/PPP2R1B/CHP2/CDC20/FBXW11/PPP2R5A/REC8/CALM3/PPP3CC/ADCY6/MAPK1/MAP2K1	Kegg
Huntington disease	157	0.312098993	139260923	0.006993007	0.008346492	AP2A2/CREB5/ITPR1/BDNF/TAF4/HIP1/DNAH1/HAP1/CREBBP/SIN3A/DNAI2/CREB3L2/HTT/DLG4/TGM2/DNAH2/NDUFS8/GRM1/PLCB1/GRIN1/NRF1/CASP9/NDUFB3/NDUFS7/POLR2F/PPARG/DCTN4/UCP1/DNAH3/COX6B2/NDUFS2/PLCB4/SP1/COX7A2L/DCTN2/NDUFA5/PPARGC1A/VDAC2/REST/GNAQ/UQCRFS1/CYC1/NDUFV1/PLCB2/VDAC1/POLR2D/RCOR1/DCTN1/CASP8/POLR2H/AP2M1/GRM5/NDUFA4L2/DNAL1/COX5B/NDUFV2/PLCB3/TBPL1/NDUFS6/CREB3L1/POLR2B/CREB1/SOD1/AP2S1/NDUFA…	Kegg
Chagas disease	100	0.338911899	1460727041	0.007992008	0.009240759	GNAS/PPP2R2C/PIK3R5/PPP2R2B/GNAO1/C3/GNAL/AKT3/AKT2/MAPK10/ADCY1/GNAI2/AKT1/CD247/CFLAR/SMAD3/PIK3CD/TGFBR2/PLCB1/TLR2/IKBKB/PIK3R3/MAPK14/PLCB4/GNA15/TRAF6/GNA14/PIK3R2/GNA11/ACE/PPP2R1B/TLR9/GNAQ/NOS2/PLCB2/MAPK9/PIK3R1/MAPK1/CASP8/IFNGR2/TGFB2/TNFRSF1A/PLCB3/MAPK3/MAPK11/NFKB1/PIK3CA/CALR/PPP2R2A/MAPK12/FOS/MAPK13/MAP2K4/TNF/PPP2R2D/GNAI3/GNAI1/BDKRB2/TGFB1/PIK3CG/MAPK8/RELA/IL12B/FADD/PPP2CB/…	Kegg
transition metal ion transport	103	0.369186636	1599334677	0.000999001	0.001373116	SLC39A11/TRPC4/TRPM2/SLC11A2/LMTK2/SLC30A3/TMEM163/SLC39A14/TRPC3/SLC30A2/SLC30A8/SLC39A10/SCARA5/SLC39A7/ATP6V1H/SLC39A4/ATP2C2/SLC30A10/FKBP4/ATP2C1/TRPC7/RAB11B/TCIRG1/SLC39A3/ATP6V0A1/ATP6V1A/TRPC6/FTMT/DNM2/ATP6V0C/STEAP2/ATP6V1F/TRPC1/ATP6V0E1/ATP6V1C1/ATP6V0A2/SLC30A1/ATP6V0B/SLC25A37/SLC30A9/HEPHL1/SLC30A6/TFR2/STEAP3/TF/ARHGAP1/SLC31A2/ATP6V1C2/ATP13A1/ABCC2/ATP6V0A4/ATP6V1B1/ATP6V0E2/SL…	GO
cell cycle checkpoint	205	0.347830585	1586401659	0.000999001	0.001373116	FOXN3/MAD1L1/FBXO31/CHFR/PLAGL1/ZNF385A/WNT9A/TFDP1/CCND1/HMGA2/TAOK3/BRCA1/MDM2/ATM/CUL4A/BCL2L1/ARID3A/FZR1/BRSK1/MDC1/CNOT2/MAD2L2/RBL2/INTS7/RPS27L/INTS3/CDC14B/TEX14/PRKDC/ATR/DUSP1/TP53BP1/PROX1/DOT1L/CLSPN/CRADD/DLG1/EIF2AK4/MAPK14/E2F8/CDK5RAP2/CDK5RAP3/TFDP2/TRIP13/TOP2A/CDKN1B/CNOT3/CDKN1A/ATRIP/CNOT8/CRY1/GML/USP44/CARM1/RB1/TNKS1BP1/CDC25C/GIGYF2/PSMG2/CDC6/PML/NEK11/RFWD3/TTK/TOPBP1/…	GO
DNA damage checkpoint	134	0.368545676	1632078889	0.000999001	0.001373116	FOXN3/FBXO31/PLAGL1/ZNF385A/TFDP1/CCND1/HMGA2/TAOK3/BRCA1/MDM2/ATM/CUL4A/ARID3A/FZR1/BRSK1/MDC1/CNOT2/RBL2/INTS7/RPS27L/CDC14B/PRKDC/ATR/TP53BP1/DOT1L/CLSPN/CRADD/EIF2AK4/MAPK14/E2F8/CDK5RAP3/TFDP2/CDKN1B/CNOT3/CDKN1A/ATRIP/CNOT8/CRY1/GML/CARM1/TNKS1BP1/CDC25C/GIGYF2/PML/NEK11/RFWD3/PLK2/XPC/CNOT4/USP28/PRMT1/FBXO6/MUS81/TIPIN/WAC/BLM/CLOCK/TAOK2/TAOK1/PCNA/MSH2/STK33/CNOT1/CASP2/PCBP4/RPA2/CNOT6…	GO
G1/S transition of mitotic cell cycle	254	0.330324231	1524260329	0.000999001	0.001373116	CDK6/GFI1/MYO16/RPTOR/FBXO31/ESRRB/TERT/RDX/BCAT1/PLAGL1/ZNF385A/CCND2/PTEN/ID4/UBE2E2/TFDP1/BCL2/POLE/AKT1/CYP1A1/CCND1/MDM2/ATM/CCND3/CUL4A/LATS2/EGFR/CAMK2A/PLCB1/ARID3A/TRIM71/USP29/CNOT2/RBL2/JADE1/RPS27L/MCM8/BACH1/IQGAP3/PRIM2/PRKDC/RRM2/MAX/CRADD/NACC2/E2F8/GSPT1/PPP3CA/PSME3/TFDP2/CTDSP1/DACT1/CDKN1B/CNOT3/EIF4G1/CDKN1A/CDKN2C/CNOT8/MEPCE/GML/RHOU/CDC25A/CARM1/NASP/RB1/MYC/LATS1/TNKS1BP1…	GO
G2/M transition of mitotic cell cycle	232	0.348937403	1602156314	0.000999001	0.001373116	BRSK2/FBXL7/FOXN3/RAD51B/CDK14/ESRRB/PSMB9/ABCB1/DYNC1H1/PCNT/HSPA2/SIN3A/CCND1/HMGA2/TAOK3/BRCA1/CIT/CLASP1/ATM/FBXL18/PBX1/PLCB1/USH1C/CEP164/CCNY/SMARCD3/BRSK1/CEP72/CSNK1E/SDCCAG8/PRKACA/PRKAR2B/FOXM1/BACH1/NINL/PSMF1/CEP192/CLSPN/PHOX2B/TPX2/CDC25B/CEP152/TUBB/PSMD1/PSME3/RCC2/CDK5RAP2/CDK5RAP3/PHLDA1/CSNK1D/FGFR1OP/BTRC/PSMB8/KDM8/ODF2/OPTN/PSMB3/CDKN1A/NEDD1/YWHAG/DNM2/AKAP9/CENPJ/CDC25A/P…	GO
SNARE binding	106	0.406418933	1763851505	0.000999001	0.001373116	CACNA1A/TSNARE1/UNC13A/VPS52/BAIAP3/SYT3/TRIM9/SYT17/DAPK1/CPLX2/SYPL2/STX16/ABL1/SLC6A4/SYT2/SNAP25/SYT1/RNF40/STX3/STXBP5L/SYT7/NBAS/UVRAG/CAPN10/VPS54/STX2/VTI1A/EXOC3/SYBU/STX11/ANKRD27/STX1B/SYT5/SEC24D/SYT6/STXBP5/RAB4A/SYT9/SNPH/SYT12/HECTD3/SEC22B/STXBP2/EXOC3L2/STX6/PRRT2/GABARAPL2/SNCA/SNAP47/NAPB/ABCA1/NAPA/STX8/VPS11/TXLNA/TMED10/VAMP2/SYPL1/SYT15/LRRK2/STX4/SYT11/STXBP1/UNC13B/PICALM…	GO
ubiquitin ligase complex	261	0.343964529	158862425	0.000999001	0.001373116	FBXL7/FBXO31/PCGF3/LMO7/FBXL16/RNF144A/RING1/MKLN1/DCUN1D2/RNF19A/MAEA/SPSB4/BRCA1/DCAF8/FBXO17/WWP2/FBXL18/CUL4A/SPOPL/DEPDC5/UBE2J2/FZR1/CCNF/RNF40/MAD2L2/SPSB1/SPOP/CUL9/SPSB3/AMFR/MIB2/KLHL21/FBXO21/FBXO27/FBXL19/ZSWIM4/AMN1/FBXO11/NEDD4/TRPC4AP/DCAF11/PCGF5/PHC2/KCTD5/CDC27/FBXW8/MED27/DCUN1D4/RNF8/TSPAN17/BTRC/RNF2/UBE2D3/ENC1/COMMD1/CDKN1B/ZER1/CBX2/ASB2/ANAPC5/ZSWIM5/MED20/KLHL25/GPR37/AB…	GO
activation of MAPK activity	142	0.403773859	1795738953	0.000999001	0.001373116	ALK/CD81/DAXX/GRM4/NRG1/TP73/WNT5A/NTRK3/SHC2/WNT7B/THBS1/MAPK8IP3/MAPK10/DAB2IP/RET/MAP2K3/DUSP6/STK39/ARRB1/PROK2/NTF3/GRM1/KIT/MADD/MAP4K1/NOD2/GHR/MDFIC/MAP3K6/TNFSF11/IQGAP3/MAP2K5/FGF1/SPAG9/SYK/FRS2/MAPK14/LPAR3/MAP3K7/MAP3K5/MAP3K10/MAP3K9/PLCE1/IRAK2/LPAR1/MAP3K12/HGF/TRAF6/INSR/TAB2/ITGA1/NOD1/ERN1/PTPN1/ADORA2B/MAPKAPK3/MAPK1/MAP2K1/UBE2N/MAP2K6/TGFA/BIRC7/PTPRC/PKN1/PRKAA1/MAP3K11/TAO…	GO
protein polyubiquitination	294	0.3509098	1628883628	0.000999001	0.001373116	DYSF/FBXL7/HECW1/TRIM27/FBXO31/MGRN1/RNF213/PSMB9/LMO7/CHFR/FBXL16/UBE2E2/RNF144A/BCL2/UNKL/TRIM2/NEDD4L/C10orf90/RNF19A/SMURF1/SPSB4/BRCA1/FBXO17/HECW2/TRIM36/WWP2/FBXL18/RNF165/TRIM3/TRIM71/UBE2J2/FZR1/CCNF/RNF40/NOD2/SPSB1/AMFR/SASH1/ZNRF1/MIB2/FBXO21/FBXO27/FBXL19/PSMF1/FBXO11/NEDD4/RNF6/FBXO41/MAGEL2/PSMD1/TRIP12/PSME3/CDC27/FBXW8/RNF187/LRSAM1/TRIM44/NHLRC1/RNF8/RNF180/BTRC/PSMB8/UBE2D3/RNF…	GO
microtubule cytoskeleton organization	500	0.351342524	167359611	0.000999001	0.001373116	BRSK2/HYDIN/MAPT/PAX6/PRKCZ/TBCD/EFNA5/CCDC40/FMN2/EPHA3/CCDC88C/BCAS3/TACC2/OBSL1/MAP2/KIFC1/ARHGEF10/PARD3/PTK2/WNT3A/MAP6/SYNE2/DNAH1/NAV1/CRMP1/DYNC1H1/DISC1/PCNT/MARK2/MAP1B/C10orf90/RNF19A/TACC1/DNAI2/ABL1/BRCA1/HTT/TUBGCP2/ATXN7/CLASP1/PHLDB1/PEX14/NPM1/KIF19/TUBB2B/DNAH5/TRIM36/CFAP46/APC2/PHLDB2/SPC25/PAK1/SIK3/MAP7/STMN1/SPIRE2/MYBL2/MCPH1/PRKAA2/SPAG1/LRGUK/BRSK1/CEP72/CCNF/MYH9/CCDC63…	GO
nuclear division	379	0.299678643	1411325614	0.000999001	0.001373116	MAD1L1/RAD51B/WNT5A/FMN2/PDE3A/OBSL1/KIFC1/ARHGEF10/TTN/SMPD3/MOV10L1/NEUROG1/LRP5/CYP26B1/HSPA2/TOM1L2/NSMCE2/MSH5/MSX1/CLASP1/ATM/HECW2/SPIRE2/PLCB1/MYBL2/EPS8/FZR1/RAD21L1/MAD2L2/CUL9/DIS3L2/KATNB1/ING2/TDRKH/ANLN/CDC14B/TEX14/CDKN1C/L3MBTL1/KIF22/DUSP1/SH2B1/CEP192/EDN3/TPX2/NEK6/CDC25B/PHF13/POGZ/NUMA1/CDC27/MAEL/CDK5RAP2/STAG1/KIF25/PIN1/TRIP13/AKAP8L/MAPK15/RAN/TOP2A/SYCE1L/CDKN1B/INCENP/S…	GO
magnesium ion binding	196	0.359105242	1633941897	0.000999001	0.001373116	ADCY2/ATP10A/ATP11A/ATP8A2/BRSK2/CLYBL/EYA2/ITPK1/MAST4/PDE2A/RPS6KA2/ATP8B3/LHPP/MAST1/MAST3/FOXK2/MOV10L1/MARK2/ATP8B2/CDC42BPB/ABL1/XXYLT1/ADPRHL1/STK3/SRPK2/SIK3/TESC/BRSK1/RPS6KA1/PDXK/DIS3L2/MAST2/GSS/ATP9A/PRKACA/MAP3K6/COMT/ENO1/OXSR1/ABL2/NEK6/WNK1/MAP3K7/MAP3K5/CIB4/RHEB/PPA2/RAN/TOP2A/STK4/CERK/SIK2/PRKACB/CDC42BPA/XYLT2/FARSB/STK38L/LATS1/OPA1/ILVBL/PCK1/RPS6KA4/MARK1/SRPK1/PPM1B/NLRC…	GO
response to reactive oxygen species	213	0.35297328	161409152	0.000999001	0.001373116	MAPT/FYN/PAX2/SLC8A1/COL1A1/GNAO1/STK24/SMPD3/AGAP3/PDGFD/TRPM2/PDGFRA/PTK2B/ETS1/BCL2/AKT1/PXN/PTPRN/ABL1/SRC/CFLAR/NET1/MDM2/PTPRK/TRAP1/CD36/EGFR/CAMKK2/KDM6B/TPM1/PDE8A/IL18RAP/PDK2/SZT2/CAPN2/KPNA4/FOXO1/BNIP3/PYCR1/TXNRD2/NR4A3/TRPA1/FANCC/DUSP1/MPO/UCP1/CYP2E1/ADA/FBLN5/MAP3K5/FKBP1B/FOXO3/MAP1LC3A/TRPC6/DNM2/MB/GPR37/FER/SESN1/BMP7/STK25/NFE2L2/PRKCD/HGF/PPARGC1B/HSF1/PPARGC1A/PLEKHA1/GLR…	GO
telomere maintenance	136	0.355275794	1573424632	0.000999001	0.001373116	ZNF365/TERT/NSMCE2/POLE/SRC/TELO2/ATM/TFIP11/USP7/RTEL1/HNRNPA1/PARN/PRIM2/PRKDC/ATR/SMG6/POLD2/SMARCAL1/MAPK15/RFC4/NHP2/NAF1/MYC/RIF1/TNKS1BP1/POLD1/EXO1/PKIB/HMBOX1/SMG5/PML/ERCC1/NEK7/RFC5/HSP90AA1/POLA2/CCT8/POLD3/TERF2/RFC3/NAT10/WRAP53/MAPK1/DHX36/XRCC1/ZBTB48/RPA1/AURKB/BLM/CCNE1/YLPM1/PCNA/MAPK3/RFC2/HNRNPU/POLE3/TNKS/TERF1/RPA3/HNRNPC/RPA2/TEP1/POLE2/MAP3K4/XRCC6/SMG7/SLX4/HSP90AB1/XRCC…	GO
chromatin	440	0.366186793	1731380244	0.000999001	0.001373116	DPF3/EHMT2/ESR1/HIC1/MEF2C/NCOR2/NFATC1/PAX6/TCF4/TP73/TRPS1/ARID1B/RUNX2/CHD5/TAF4/MTA1/TAL1/RUNX3/BCAS3/RARA/UHRF1/GATAD2A/NFATC2/EP400/ZEB2/TRRAP/IKZF1/HLCS/EN2/ZNF385A/HAND2/CREBBP/CCND2/LOXL2/DNMT3A/RING1/TCF7L2/SIN3A/DNMT1/HEY2/EN1/HMGA2/CREB3L2/SS18L1/PPARD/DPF1/MAF/TCF3/TELO2/RXRA/MYOCD/ARRB1/SMAD3/GATA5/MXD1/PLCB1/HMGB2/EOMES/LEMD2/TCF12/SMARCD3/SMARCA4/ACTB/RNF40/NCOA3/RBL2/KDM3B/HIF1A/…	GO
nuclear chromatin	297	0.377530511	1753204458	0.000999001	0.001373116	DPF3/EHMT2/ESR1/MEF2C/NCOR2/NFATC1/PAX6/TCF4/TRPS1/ARID1B/RUNX2/CHD5/TAF4/MTA1/TAL1/RUNX3/RARA/UHRF1/GATAD2A/NFATC2/EP400/ZEB2/TRRAP/IKZF1/EN2/ZNF385A/HAND2/CREBBP/DNMT3A/RING1/TCF7L2/SIN3A/HEY2/EN1/SS18L1/PPARD/DPF1/TCF3/TELO2/RXRA/MYOCD/SMAD3/GATA5/MXD1/PLCB1/HMGB2/EOMES/TCF12/SMARCD3/SMARCA4/ACTB/NCOA3/HIF1A/RARG/ING2/SOX18/MIXL1/TP63/SCRT2/SETD1A/MAX/PHOX2B/NACC2/ASH2L/SMARCC1/POGZ/CBX3/KDM4C…	GO
cytokinesis	147	0.364105764	162531636	0.000999001	0.001373116	PRKCE/SPTBN1/ANK3/FMN2/RAB11FIP3/RAB11FIP4/RTKN/SVIL/CIT/MYH10/TRIM36/BCL2L1/STMN1/SPIRE2/MYH9/SSTR5/UVRAG/MYO19/KIF13A/SETD2/ANLN/KLHL21/CDC14B/TEX14/ANXA11/CDC25B/E2F8/PIN1/PDCD6IP/SNX9/INCENP/BIRC6/KIF23/RASA1/LZTS2/FSD1/ROCK2/PIK3R4/ROCK1/ESPL1/SNX18/DRD3/CDC6/CALM2/CHMP4B/CHMP6/PLK2/VPS4A/CENPA/NUP62/PKP4/TAS1R2/RXFP3/CALM3/RACGAP1/RAB35/RHOC/SH3GLB1/AURKB/CUL3/CHMP5/PRC1/SPIRE1/CDC14A/APC/Z…	GO
RNA polymerase II transcription factor binding	148	0.430005013	1920193296	0.000999001	0.001373116	ESR1/HDAC4/NFATC1/RERE/TBX2/TBX5/TCF4/ZFPM2/ZMIZ1/MTA1/TAL1/GATA4/HIPK2/LDB2/ZFPM1/CREBBP/GBX2/ID4/TAF7/TEAD1/PITX3/HNF4A/TBR1/TCF7L2/EGR2/SIN3A/HEY2/TBX1/PITX2/PPARD/LMO2/MYOCD/WWP2/TEAD4/SMAD3/GSC/MAMSTR/TEAD3/RBPJ/EOMES/TBX3/TBX21/MAD2L2/RBL2/LHX3/MIXL1/DDRGK1/PPARA/PPARG/TP53BP1/GTF2A1/TEAD2/TBX15/ZMIZ2/DACT1/SP1/SPEN/RB1/FBL/HDAC5/NFE2L2/GSK3B/STAT3/CTDP1/MTA3/ERCC1/SPI1/DMAP1/BBS2/ID3/MIER1…	GO
response to acid chemical	323	0.422270047	1972019107	0.000999001	0.001373116	COL18A1/DKK1/PRKCE/RPTOR/WNT5A/FYN/COL4A1/NTRK1/PAX2/FGFR2/NTRK3/EPHA3/MGMT/ZEB1/SLC1A2/BAIAP2/RARA/COL1A1/CPEB1/WNT7B/IGF2R/AACS/BCL11A/HLCS/WNT3A/SFRP1/COL6A1/PDGFD/PDGFRA/CYP26B1/APOB/PTK2B/ACACA/DNMT3A/WNT9A/MAPK10/RET/SH3BP4/AKT1/BMP6/ALDH1A2/GLRA1/DNMT1/TBX1/SLC6A4/SRC/CD9/P2RY6/TGFBR3/CYP26A1/PTN/ATG7/WNT3/ATM/LRAT/NTRK2/HPCA/RXRA/RARB/WNT9B/ITGA2/PDGFC/WNT6/CPS1/ATP2B4/LPL/TIE1/BCL2L1/CD3…	GO
enhancer sequence-specific DNA binding	109	0.414407703	1802545573	0.000999001	0.001373116	BACH2/FLI1/HOXC4/MEF2C/NFATC1/NKX2-1/ZBTB16/MTA1/TAL1/ESRRB/LHX1/GATA4/NPAS2/GATA2/ARNTL/ATF6B/CDX2/TFAP2B/GATA5/HMGB2/NFYC/SMARCA4/ACTB/NFYA/BACH1/MIXL1/FOXN4/SOX9/SMARCC1/ZNF704/NR5A2/ZNF395/PBX3/RELB/NFE2L2/ZNF281/HOXD13/LMO4/HIVEP1/SPI1/CALCOCO1/SOX10/SIX3/GATA3/MBD3/HOXB7/SMARCD2/ZBTB7B/ACTL6A/CLOCK/HOXA6/NR2F6/GATAD2B/HNRNPC/SIRT1/CREB1/CDX1/LDB1/REL/NFKB1/ISL1/NR1D2/SFPQ/CHD4/YY1/NR5A1/GZF…	GO
DNA-binding transcription repressor activity	234	0.459596955	211114236	0.000999001	0.001373116	BACH2/CUX2/FOXK1/GFI1/HIC1/JARID2/MYT1L/PAX6/TBX2/TRPS1/ZBTB16/ZFHX3/FEZF1/ZNF536/EMX2/ZEB1/MITF/PCBP3/HAND1/NR2E1/LRRFIP1/NFATC2/ZEB2/BCL11A/TGIF1/ZFPM1/FOXK2/KLF12/HELT/TFAP2A/ZBTB20/CDX2/KCNIP3/ETV6/NKX6-1/HEY2/NKX6-2/EN1/HMGA2/ZNF140/DLX4/MSX1/PPARD/BCL6/EMX1/TCF3/VAX2/VAX1/FOXP2/SCRT1/ETV7/HES7/GSC/NKX3-2/MXD1/GLIS1/ZNF219/TBX3/MXI1/HES4/TBX21/FOXQ1/ARID5B/FOXO1/FOXM1/BACH1/POU6F1/AEBP1/HES1…	GO
DNA-binding transcription activator activity	420	0.428311037	2023159437	0.000999001	0.001373116	ALX4/EBF1/EBF3/ESR1/ESRRG/FLI1/GLI2/GLI3/HOXC4/LHX4/LMX1A/MEF2C/MEIS2/MYT1L/NFATC1/NR3C1/PAX5/PAX6/RORA/TBX2/TBX5/TCF4/TOX2/TP73/RFX4/RUNX2/NFIA/VENTX/KLF7/MITF/SATB2/WT1/ZFAT/ESRRB/RUNX1/GATA4/RREB1/MEIS3/NOTCH1/MEIS1/NR2E1/PAX9/NFATC2/ZEB2/EBF4/GATA2/ARNTL/FOXK2/EBF2/LHX2/PLAGL1/PRDM2/HAND2/NFIC/ERG/GRHL2/GBX2/KLF14/ATF6B/TFAP2A/ETS1/PITX3/FOXF1/TFDP1/HNF4A/TBR1/ONECUT2/EGR2/OTX1/ARNT2/ETV6/MYT…	GO
skeletal system development	484	0.466751768	2218728683	0.000999001	0.001373116	ALX4/ANKRD11/CHST11/COL11A2/COL12A1/COL20A1/DLX1/DSCAML1/FAM20C/FLI1/FOXN3/FOXP1/GLI2/GLI3/GNAS/HDAC4/HOXC4/IFT140/LOX/MEF2C/PAX5/PAX7/RYR1/SOX5/TRPS1/WNT5A/WWOX/ZBTB16/RUNX2/COL6A3/SHOX2/TAL1/HOXA3/FGFR2/WNT7A/ZEB1/MTHFD1L/RUNX3/SATB2/AKAP13/SULF2/EXT1/LHX1/COL13A1/KIAA1217/RARA/ADAMTS12/XYLT1/HAND1/MEIS1/COL1A1/COMP/SKI/WNT7B/FGFR1/COL6A2/SMPD3/SLC38A10/ZFPM1/SFRP1/CDH11/COL6A1/ZNF385A/HAND2/FG…	GO
ossification	371	0.41211991	1938218005	0.000999001	0.001373116	CDK6/DKK1/FAM20C/GLI2/GLI3/GNAS/HDAC4/LOX/MEF2C/MRC2/RYR1/SND1/WNT5A/WWOX/ZBTB16/RUNX2/SHOX2/FGFR2/SATB2/EXT1/COL13A1/XYLT1/NOTCH1/SLC8A1/COL1A1/SBNO2/COMP/SKI/WNT7B/PTK2/SMPD3/WNT3A/SFRP1/CDH11/COL6A1/HAND2/KL/LRP5/LTBP3/ID4/PTH1R/PTK2B/TFAP2A/ROR2/NELL1/MMP16/BCL2/AKT1/BMP6/EGR2/GREM1/CYP24A1/BMPR1B/DHH/SFRP2/AXIN2/SMURF1/IGFBP5/MN1/SUFU/PTN/COL2A1/WNT3/SH3PXD2B/CSGALNACT1/ANKH/ALPL/SMAD3/PTCH1…	GO
regulation of neurotransmitter levels	333	0.430060619	2011821191	0.000999001	0.001373116	APBA2/CACNA1B/CTBP2/DGKI/ERC2/GRIN2A/GRM4/MEF2C/NRXN1/NRXN2/PRKCB/PTPRN2/RORA/SLC6A3/SYN3/UNC13A/RIMS2/NLGN1/WNT7A/SNCAIP/NOS1/SLC1A2/SARDH/BAIAP3/RIMS1/PIP5K1C/OTOF/PRIMA1/DDAH2/FLOT1/BTBD9/SLC1A3/CACNB2/SLC17A7/SLC6A1/SLC44A4/TRIM9/SCRIB/DPYD/PNKD/PTK2B/ABAT/SYT17/ADCY1/AKT1/CPLX2/CHRNA4/CNR1/LRTOMT/SLC6A4/SYT2/CHRM2/CADPS/GDNF/GAD1/PPFIA1/CADPS2/PCLO/GRIK5/SLC6A5/SLC6A9/SLC6A2/APBA1/SLC38A1/HR…	GO
action potential	124	0.471441848	2071442987	0.000999001	0.001373116	CACNA1C/CACNA1G/CACNA1H/CACNA2D1/GRIK2/KCNQ1/ANK3/NTRK3/KCND3/KCND2/RYR2/SLC8A1/HCN4/CACNA1I/CTNNA3/FGF12/CACNB2/ANK2/SCN5A/KCNB1/NEDD4L/CHRNA4/CNR1/GLRA1/SCN4A/NTRK2/AKAP6/NRCAM/BIN1/CD36/NOS1AP/MYH14/JUP/SCN4B/ADRA1A/SCN8A/CLCN1/KCNE1/HCN2/SCN9A/KCNH2/CHRNB4/CAMK2D/CHRNB2/DLG1/CXADR/TAC1/KCNMB4/SRI/KCNJ5/PTPN3/CACNA1D/FKBP1B/CLDN19/AKAP9/SNTA1/KCNA1/KCNE4/ATP2A2/TRPM4/ATP1B1/GJC1/NTSR1/GNA11/GN…	GO
regulation of cell growth	382	0.412559564	1944658863	0.000999001	0.001373116	CDH4/DDR1/DSCAM/FSTL4/GNG4/KDM2B/LMX1A/MAPT/MEG3/NRG3/PLXNA4/PTPRS/RPTOR/SLIT3/UNC13A/WNT5A/LTBP4/BDNF/EFNA5/RIMS2/SEMA5B/TNR/NTRK3/ISLR2/BCAR1/OLFM1/LRP1/WT1/KIF26A/SEMA6A/RIMS1/MAP2/CYFIP1/RASGRP2/PTPRJ/SPOCK1/BCL11A/WNT3A/SFRP1/SYT3/SLC44A4/MACF1/PRDM11/PTK2B/DISC1/NTN1/ERBB2/DCC/APBB2/HNF4A/SOCS2/MAP1B/MEGF8/BCL2/SYT17/SH3BP4/NRP1/AKT1/PAPPA2/CLSTN1/NEDD4L/NKX6-1/EPB41L3/SIN3A/SFRP2/CXCL12/SM…	GO
osteoblast differentiation	210	0.42063707	1920598327	0.000999001	0.001373116	CDK6/FAM20C/GLI2/GLI3/GNAS/HDAC4/LOX/MEF2C/MRC2/SND1/WWOX/RUNX2/SHOX2/FGFR2/SATB2/NOTCH1/COL1A1/SKI/WNT7B/PTK2/WNT3A/SFRP1/COL6A1/HAND2/LRP5/ID4/PTH1R/NELL1/AKT1/BMP6/GREM1/CYP24A1/BMPR1B/DHH/SFRP2/AXIN2/IGFBP5/SUFU/WNT3/SH3PXD2B/ALPL/SMAD3/PTCH1/EPHA2/GLIS1/IL6R/ADAR/FASN/ITGA11/VCAN/HDAC7/PRKACA/RASSF2/LEF1/IHH/BMP3/FGF9/SEMA7A/SMAD6/IFITM1/TP63/LGR4/TCIRG1/FBN2/RRBP1/TWIST1/WWTR1/TP53INP2/SNRN…	GO
fibrillar center	124	0.410179055	1802263694	0.000999001	0.001373116	PAX5/TRIM27/RREB1/JAZF1/ZNF385B/FHIT/TXNRD1/EN2/NFIC/ACACA/CAMK4/PEX14/MRPL23/PAK6/NFIB/RAI14/DAB2/NUAK1/HEATR1/MLLT1/POLR2F/IP6K1/MBD6/TCOF1/SAMD4A/KLF6/UBTF/NHEJ1/FOXA1/URB1/EEF1D/RRS1/SESN1/RAE1/SMAD7/DSN1/FBL/UBD/MAP3K14/LIPA/HERC4/PRMT7/INO80C/DEAF1/COIL/THAP1/FOXJ2/WDR33/KDM4A/IMP4/UBE2N/CD2BP2/ESRRA/IPO11/CC2D1A/LEO1/AFF4/TMEM217/TAF1C/TERF1/EZR/UTP15/E2F5/NUFIP1/PSPC1/POLR1E/AKNA/ARHGAP32…	GO
eye development	352	0.437707605	2052272811	0.000999001	0.001373116	ATP8A2/CACNA1C/COL5A1/DIO3/DLX1/DSCAM/FAT1/GLI3/IFT140/KDM2B/MEIS2/MYOM2/PAX6/PDE6B/SDK1/SDK2/SIPA1L3/TBX2/WNT5A/ZHX2/BCAR3/COL4A1/PAX2/NTRK3/WNT7A/MEGF11/ZEB1/TRPM1/MITF/WT1/NPHP4/LHX1/CELF4/RARA/HIPK2/MEIS1/USH2A/NR2E1/SKI/WNT7B/TENM3/ZEB2/LAMC3/SLC17A7/MYO7A/LHX2/GRHL2/PDGFRA/LRP5/TFAP2A/VIM/PTPRM/LPCAT1/WNT9A/PITX3/RING1/EPHB1/RET/EPHB2/BCL2/NRP1/BMP6/CYP1A1/ALDH1A2/RAB11FIP4/GRM6/BMPR1B/PITX…	GO
urogenital system development	318	0.44002575	2053657997	0.000999001	0.001373116	ESR1/GLI2/GLI3/IFT140/KIF26B/KIRREL3/MAGI2/MEF2C/MMP17/TP73/WNT5A/ZBTB16/NFIA/ADAMTS16/COL4A1/EMX2/PAX2/FGFR2/SIM1/WT1/SULF2/LHX1/RARA/NOTCH1/ROBO2/WNT7B/FGFR1/MYO1E/GATA2/SFRP1/EPHA4/PDGFD/PDGFRA/PTEN/SULF1/ID4/CYP26B1/MTSS1/TFAP2A/WNT1/FOXF1/RET/EPHB2/BCL2/NRP1/CRLF1/BMP6/ALDH1A2/BASP1/PDGFA/EFNB2/CFLAR/TFAP2B/CYP26A1/GDNF/RXRA/RARB/MYOCD/COL4A3/WNT9B/WNT6/NOTCH3/UMOD/MME/SMAD3/SLIT2/PTCH1/PBX1…	GO
temperature homeostasis	169	0.428776713	1930020734	0.000999001	0.001373116	ESRRG/GNAS/GRB10/KSR2/PRDM16/IGF1R/ZNF423/NOTCH1/PLCL2/ARNTL/LPIN1/EBF2/EHMT1/TRPM2/DYNC1H1/ABAT/NPR3/PLCL1/CNR1/PTGER3/SLC27A1/TSHR/TLE3/FTO/ADCYAP1/PDGFC/EPAS1/EDNRB/LAMA4/CD36/RBPJ/ACTN3/PEMT/ACSL1/KDM6B/PER2/TRPV1/CMKLR1/ADIPOR1/OXTR/PCTP/FOXO1/TNFSF11/IL15/ACADL/TRPM8/PRLR/THRA/LGR4/IP6K1/PHOX2B/SYK/NMU/UCP1/HTR2A/RHEB/CIDEA/NOVA2/ADORA1/ACOT11/CNOT3/HOXC10/IRF4/DBH/RB1/NR1H3/DOCK7/PPARGC1B/…	GO
G protein-coupled receptor binding	260	0.309441823	14293724	0.000999001	0.001373116	CALCA/GNA12/GNAS/MAGI2/PACRG/PDE4D/SHANK1/WNT5A/FYN/WNT7A/DNM3/GNAO1/WNT7B/C3/WNT3A/SFRP1/GNAL/ROR2/WNT9A/WNT1/GNAI2/POMC/APLP1/CXCL12/TUB/PALM/WNT3/DLG4/WNT9B/ZNRF3/ADCYAP1/WNT6/CCKBR/ARRB1/PROK2/EDNRB/PTCH1/WNT5B/RSPO3/GPRC5B/TYK2/ARAP1/ITGB4/HOMER2/WNT2B/SH3GL1/CALCB/WNT10A/RNF43/RSPO1/PPP1R1B/FZD7/BICD1/NEDD4/TULP3/EDN3/NECAB2/NMU/TAC1/ARHGEF1/PDYN/S1PR1/CLIC6/PDCD6IP/REEP1/RALA/ARHGEF11/ADOR…	GO
response to hypoxia	336	0.387380079	1813527266	0.000999001	0.001373116	CBFA2T3/ITPR1/KCNMA1/PRKCE/RORA/RYR1/STC2/FMN2/B3GAT1/NOS1/TERT/HIPK2/ITPR2/NOTCH1/KCND2/RYR2/SLC8A1/ACTN4/CPEB1/PSMB9/THBS1/SFRP1/CREBBP/PTEN/LOXL2/PTK2B/SLC11A2/ABAT/SCAP/ADAM8/ETS1/DNMT3A/CRHR1/BCL2/AKT1/CYP1A1/CHRNA4/ARNT2/CXCL12/SLC8A3/SLC6A4/SRC/CFLAR/PPARD/PLOD1/TGFBR3/PLOD2/PTN/MDM2/ATM/MYOCD/KCNK2/ITGA2/EPAS1/SMAD3/TGFBR2/PAK1/RBPJ/CASR/NR4A2/KCNK3/TLR2/EGLN3/HIF3A/ICAM1/P4HB/TH/USP19/HI…	GO
ameboidal-type cell migration	423	0.37550439	1773672904	0.000999001	0.001373116	CDH13/ERBB4/FOXP1/GNA12/HDAC9/IQSEC1/MCC/MEF2C/PRKCE/WNT5A/FLT4/STARD13/PRKCA/SEMA5B/PLEKHG5/WNT7A/BCAR1/ARHGEF7/NR2F2/SEMA6A/BCAS3/RREB1/NOTCH1/SLC8A1/NR2E1/PTPRG/FGFR1/PTK2/ZEB2/ROBO1/GATA2/THBS1/SMOC2/SCARB1/HAND2/PRR5L/MACF1/GBX2/AKT3/PTEN/PLXND1/LOXL2/PTK2B/PTPRM/ETS1/FGF19/DAB2IP/RET/MEGF8/PLCG1/NRP1/AKT1/PXN/MAP4K4/GREM1/PPM1F/MAP2K3/VASH1/TBX1/PITX2/ABL1/DOCK1/SRC/SEMA6D/EFNB2/CCBE1/PPARD…	GO
cellular glucose homeostasis	141	0.446897792	1984226734	0.000999001	0.001373116	ANO1/BRSK2/FOXK1/PRKCE/PTPRN2/TIAM1/IGF1R/EFNA5/PAX2/KLF7/LRP1/BAIAP3/GATA4/ADCY5/AACS/FOXK2/LRP5/NGFR/ZBTB20/KCNB1/MAP4K4/ADCY8/SIN3A/PTPRN/GRIK5/EPHA5/GJB6/GCK/ARRB1/CASR/PRKAA2/ICAM1/HK1/SMARCA4/FOXA2/PCK2/TH/HIF1A/PRKACA/FOXO1/NME2/PLA2G6/WDR35/SYBU/NADK/RAB11B/IRS2/MLXIPL/HK2/HK3/PPP3CA/OPRK1/JAGN1/SRI/PDX1/POLG/FKBP1B/FOXO3/KIF5B/CRH/PPP3CB/OPA1/TRPM4/PCK1/PHPT1/PPARGC1A/PIK3R2/MEN1/RAP1A/V…	GO
in utero embryonic development	352	0.387174825	1815340557	0.000999001	0.001373116	ANKRD11/APBA2/ATP11A/CHST11/CMIP/DSC3/GLI2/GLI3/GNA12/NXN/ZFPM2/ZMIZ1/FGFR2/NR2F2/ZFAT/CELF4/TANC2/HAND1/NOTCH1/WNT7B/FGFR1/LMX1B/SH3PXD2A/MYO1E/MYO18B/GATA2/WNT3A/HAND2/GRHL2/PDGFRA/PTH1R/TFEB/APOB/ADCY9/FOXF1/CDX2/PLCG1/CCM2/AKT1/ADAMTS3/ARNT2/SIN3A/VASH1/DNAJB6/HEY2/MSX1/HM13/EMX1/CHD7/MYH10/ST14/RXRA/STK3/APBA1/WNT9B/EPAS1/CUL4A/SMAD3/TIE1/BCL2L1/PTCH1/EGFR/RSPO3/TGFBR2/RBPJ/PLCD1/PEMT/ANGPT1…	GO
formation of primary germ layer	118	0.469305896	2054061352	0.000999001	0.001373116	COL12A1/COL4A2/COL5A1/DKK1/EYA2/WNT5A/TAL1/PAX2/FGFR2/EXOC4/LHX1/HAND1/FGFR1/WNT3A/COL6A1/TXNRD1/FOXF1/SFRP2/HMGA2/MMP15/WNT3/ITGA2/ITGB2/ITGA7/SMAD3/EPHA2/TLX2/KDM6B/EOMES/ITGB4/POFUT2/EXT2/COL8A1/PRKACA/SETD2/LEF1/FN1/TRIM15/NR4A3/MIXL1/NODAL/ITGA5/FZD7/ITGA8/MMP14/ITGB5/LAMA3/HNF1B/LAMB1/COL7A1/FOXC1/LAMB3/ATOH8/SMAD1/SIX2/BMP7/ARID1A/ITGA3/EYA1/EPB41L5/MMP9/TWSG1/CHRD/PRKAR1A/ITGB3/ELF5/GATA6…	GO
ruffle	163	0.455267409	2044137017	0.000999001	0.001373116	CDK6/KSR1/TIAM1/SPATA13/PALLD/PDE9A/BCAR1/ARHGEF7/SNTG1/BAIAP2/PIP5K1C/CYFIP1/RDX/PACSIN1/RASGRP2/PTPRJ/DLC1/PACSIN2/MACF1/AKT2/MTSS1/COBL/PLCG1/ASAP3/MKLN1/PDE4A/MYO10/SRC/HIP1R/PDPN/CYTH3/MYO1C/PSD/PAK1/EPHA2/TESC/EPS8/TPM1/CORO1C/MYH9/ARHGEF4/FGD3/NME2/TRPV4/DIAPH1/ITGA5/TLN2/WWC1/MYO5A/WIPF1/PODXL/ACTN1/MTMR6/MTMR14/ABCA7/CLIP1/FGR/FRMD4B/ALS2/S100A11/PTK6/PIP5K1A/SNX9/DNM2/RASA1/SKAP1/CTTN/P…	GO
establishment of planar polarity	118	0.400356258	175228209	0.000999001	0.001373116	AP2A2/ASTN2/BRSK2/DKK1/GPC6/MAGI2/PRICKLE1/ROR1/TIAM1/WNT5A/CELSR1/WNT7A/ANKRD6/PSMB9/SFRP1/ROR2/WNT1/SFRP2/SMURF1/ABL1/WNT9B/ZNRF3/RSPO3/CELSR3/GRHL3/BRSK1/DAB2/TP63/PSMF1/FZD7/MLLT3/FZD6/DAAM1/PSMD1/PSME3/CELSR2/PSMB8/DACT1/PSMB3/VANGL1/PSMA1/VANGL2/PSMD11/DVL3/PSMD7/PSMB7/PRICKLE2/PSME1/PSME4/PSMD6/FZD3/NKD1/AP2M1/PSMA6/PSMA5/FZD5/INTU/FZD4/CDC42/PSMC5/PSMD9/AP2S1/PSMC4/FOXF2/FZD2/PSMA4/PSMD14…	GO
morphogenesis of a polarized epithelium	133	0.402138852	1780133846	0.000999001	0.001373116	AJAP1/AP2A2/ASTN2/BRSK2/DKK1/GPC6/MAGI2/PRICKLE1/ROR1/TIAM1/WNT5A/CELSR1/WNT7A/ANKRD6/PSMB9/SFRP1/ROR2/WNT1/FOXF1/SFRP2/SMURF1/ABL1/WNT9B/ZNRF3/RSPO3/LAMA5/DLG5/CELSR3/GRHL3/BRSK1/DAB2/LAMA1/TP63/PSMF1/FZD7/MLLT3/FZD6/DAAM1/PSMD1/PSME3/CELSR2/LAMA3/PSMB8/DACT1/PSMB3/VANGL1/PSMA1/VANGL2/PSMD11/DVL3/SLC9A3R1/PSMD7/PSMB7/PRICKLE2/PSME1/AHI1/PSME4/PSMD6/FZD3/TRAF3IP1/NKD1/AP2M1/PSMA6/PSMA5/FZD5/INTU/…	GO
morphogenesis of a branching structure	190	0.509704654	2310383242	0.000999001	0.001373116	DDR1/ESR1/GLI2/GLI3/NKX2-1/NOTCH4/RERE/WNT5A/ADAMTS16/CELSR1/COL4A1/SHOX2/PAX2/FGFR2/WT1/LHX1/COL13A1/NOTCH1/FGFR1/BCL11A/SFRP1/GRHL2/GBX2/LRP5/PLXND1/SULF1/WNT1/FOXF1/BCL2/NRP1/SFRP2/ETV5/ABL1/SRC/PDGFA/HHIP/PLXNA1/ESRP2/GDNF/ST14/RXRA/TGM2/GDF7/WNT9B/WNT6/DLX2/PGR/SLIT2/PTCH1/RSPO3/TGFBR2/PAK1/CASR/PBX1/EPHA2/SEMA3C/LAMA5/DLG5/TBX3/YAP1/WNT2B/LAMA1/DCHS1/SIX1/SETD2/LEF1/IHH/KDM5B/ENG/TP63/LGR4/…	GO
neuron migration	146	0.506423469	2259640921	0.000999001	0.001373116	AUTS2/CAMK2B/CTNNA2/DAB1/ERBB4/KIRREL3/LHX6/MEF2C/NKX2-1/NRG1/NRG3/PAX6/PHACTR1/FBXO31/FYN/CELSR1/FEZF1/NTRK3/SATB2/NR2F2/SEMA6A/LHX1/PRKG1/UNC5D/FLRT2/FGFR1/PTK2/SPOCK1/GATA2/MDGA1/NAV1/DISC1/MARK2/NTN1/DAB2IP/DCC/APBB2/MAP1B/DCLK1/NRP1/NKX6-1/SOX14/CXCL12/DNER/GPM6A/MYH10/NTRK2/VAX1/CDK5R2/TUBB2B/SCRT1/ASTN1/NRCAM/MATN2/BARHL1/NR4A2/CAMK2A/NRP2/TLX3/RELN/CELSR3/SDCCAG8/ULK4/CHL1/CNTN2/DRGX/SH3R…	GO
kidney development	267	0.431253601	1993938913	0.000999001	0.001373116	GLI2/GLI3/KIF26B/KIRREL3/MAGI2/MEF2C/MMP17/TP73/ZBTB16/ADAMTS16/PAX2/FGFR2/SIM1/WT1/SULF2/LHX1/RARA/NOTCH1/ROBO2/WNT7B/FGFR1/MYO1E/SFRP1/EPHA4/PDGFD/PDGFRA/SULF1/CYP26B1/MTSS1/TFAP2A/WNT1/RET/BCL2/NRP1/CRLF1/BMP6/ALDH1A2/BASP1/PDGFA/EFNB2/CFLAR/TFAP2B/CYP26A1/GDNF/RARB/COL4A3/WNT9B/WNT6/NOTCH3/UMOD/MME/SMAD3/SLIT2/PTCH1/PBX1/PCSK9/ANGPT1/LAMA5/BMPER/IL6R/DLG5/FRAS1/YAP1/NPHS1/WNT2B/PTPRO/ARID5B/D…	GO
epithelial to mesenchymal transition	133	0.434121082	1921708457	0.000999001	0.001373116	NKX2-1/TBX5/TIAM1/WNT5A/FGFR2/EPHA3/OLFM1/NOTCH1/COL1A1/SFRP1/GCNT2/PTEN/LOXL2/DAB2IP/GREM1/SFRP2/AXIN2/HEY2/HMGA2/TGFB1I1/TRIM62/LDLRAD4/MSX1/TGFBR3/CLASP1/PHLDB1/LOXL3/PHLDB2/PDPN/SMAD3/GSC/TGFBR2/RBPJ/DLG5/EOMES/POFUT2/FOXA2/MAD2L2/DAB2/HIF1A/ADIPOR1/ZNF703/LEF1/ENG/BCL9L/FAM83D/MTOR/SOX9/TCOF1/HEYL/TWIST1/RTN4/WWTR1/FOXA1/ALX1/FOXC1/PBLD/SMAD7/BMP7/GSK3B/HGF/WNT2/OVOL2/SPRY1/EPB41L5/SNAI2/DAC…	GO
embryonic epithelial tube formation	121	0.464474413	2036934557	0.000999001	0.001373116	KDM2B/PRICKLE1/TSC2/WNT5A/CELSR1/PAX2/MTHFD1L/LRP2/RARA/HAND1/SKI/ZEB2/DLC1/SFRP1/LHX2/GRHL2/SCRIB/COBL/RET/SHROOM3/SFRP2/ABL1/SUFU/GDNF/ST14/GDF7/STK3/WNT9B/WNT6/PTCH1/TRIM71/GRHL3/IFT122/HIF1A/RARG/SIX1/PRKACA/SETD2/NODAL/FZD6/TULP3/IRX3/SOX9/SPINT1/TEAD2/TWIST1/PLXNB2/HNF1B/RALA/ALX1/STK4/PRKACB/LIAS/BMP7/ARID1A/VANGL2/TRAF6/SOX8/OVOL2/SEMA4C/DVL3/SALL4/LMO4/DEAF1/IFT172/STIL/PHACTR4/WNT4/IFT5…	GO
neural tube formation	102	0.459252092	1987707036	0.000999001	0.001373116	KDM2B/PRICKLE1/TSC2/WNT5A/CELSR1/PAX2/MTHFD1L/LRP2/RARA/SKI/ZEB2/DLC1/SFRP1/LHX2/GRHL2/SCRIB/COBL/SHROOM3/SFRP2/ABL1/SUFU/ST14/GDF7/STK3/PTCH1/TRIM71/GRHL3/IFT122/HIF1A/RARG/PRKACA/SETD2/NODAL/FZD6/TULP3/SPINT1/TEAD2/TWIST1/PLXNB2/RALA/ALX1/STK4/PRKACB/LIAS/BMP7/ARID1A/VANGL2/TRAF6/OVOL2/SEMA4C/DVL3/SALL4/LMO4/DEAF1/IFT172/STIL/PHACTR4/IFT52/TSC1/LRP6/FZD3	GO
nucleoside binding	333	0.312924683	1463859931	0.000999001	0.001373116	AGAP1/GNA12/GNAS/RAB3C/EEFSEC/DNM3/ACTN4/MPPED2/GNAO1/RAB32/AGAP2/RAB37/AGAP3/RAB43/GNAL/RAB31/GNAI2/DAPK1/LRRK1/DIRAS3/RTKN/ARL15/REM1/NPR1/TGM2/RND3/TUBB2B/RAB6B/RAB3B/RAB1B/RNGTT/RAB40C/HHAT/ARL10/RRAGD/EEF1A2/SPAG1/PCK2/RAB36/MX1/FKBP4/ARFRP1/NME2/RAB20/CIITA/RAB11B/GNL1/RAB1A/URGCP/RAB5C/EHD4/TUBB1/TUBB/GSPT1/ADA/RAB7A/RHEB/RASL10B/KRAS/LANCL2/RHOBTB1/POLR1B/RALA/ADORA1/RHOT2/RAN/RHOBTB2/RAB…	GO
purine nucleoside binding	326	0.310578337	1451026787	0.000999001	0.001373116	AGAP1/GNA12/GNAS/RAB3C/EEFSEC/DNM3/MPPED2/GNAO1/RAB32/AGAP2/RAB37/AGAP3/RAB43/GNAL/RAB31/GNAI2/DAPK1/LRRK1/DIRAS3/RTKN/ARL15/REM1/NPR1/TGM2/RND3/TUBB2B/RAB6B/RAB3B/RAB1B/RNGTT/RAB40C/HHAT/ARL10/RRAGD/EEF1A2/SPAG1/PCK2/RAB36/MX1/FKBP4/ARFRP1/NME2/RAB20/CIITA/RAB11B/GNL1/RAB1A/URGCP/RAB5C/EHD4/TUBB1/TUBB/GSPT1/ADA/RAB7A/RHEB/RASL10B/KRAS/LANCL2/RHOBTB1/RALA/ADORA1/RHOT2/RAN/RHOBTB2/RAB2A/EHD2/DIRAS…	GO
liver development	131	0.424133665	1875800149	0.000999001	0.001373116	GLI3/JARID2/CCDC40/SULF2/RARA/NOTCH1/IGF2R/AACS/WNT3A/COBL/WNT1/HNF4A/ONECUT2/CYP1A1/ALDH1A2/CCND1/CFLAR/TGFBR3/CIT/PTN/RARB/LIMS2/ITGA2/CPS1/SMAD3/HLX/PTCH1/EGFR/PCSK9/RPS6KA1/PCK2/NKX2-8/ARID5B/ONECUT1/HMGCS1/IHH/ASS1/HES1/WDR35/NODAL/PROX1/SOX9/ZMPSTE24/HNF1A/E2F8/ADA/PDX1/PTPN3/KRAS/HNF1B/CITED2/SP3/GNPNAT1/PCK1/HGF/LSR/RAP1A/MPST/CAD/CLDN1/WNT4/FPGS/GLI1/PKD1/FBXW7/CSNK2A2/NF1/RB1CC1/GATA6/U…	GO
placenta development	144	0.429409939	1911759348	0.000999001	0.001373116	LHX4/STC2/FGFR2/NR2F2/STOX2/ZFAT/HAND1/WNT7B/PTK2/GATA2/GRHL2/TFEB/CDX2/AKT1/VASH1/DNAJB6/HEY2/HTRA1/PPARD/PTN/ST14/RXRA/STK3/EPAS1/MME/EGFR/RSPO3/RBPJ/PLCD1/GJB2/EOMES/CCNF/BSG/HIF1A/KRT8/SETD2/ADAM19/LEF1/HES1/LHX3/DLX3/CTSB/CDKN1C/NODAL/PPARG/MAPK14/SPINT1/E2F8/ADA/PHLDA2/VDR/ARNT/CDKN1B/STK4/BIRC6/SP3/GJB3/BMP7/ANG/ARID1A/PTGIS/WNT2/OVOL2/HSF1/MEN1/TTPA/LEP/VASH2/PKD1/MAPK1/MAP2K1/GGNBP2/CASP…	GO
tissue homeostasis	210	0.365152949	1667261857	0.000999001	0.001373116	ANKRD11/CALCA/CDH23/GNAS/MUC6/UBASH3B/PRKCA/NPHP4/ESRRB/NOTCH1/USH2A/LDB2/GATA2/GCNT2/CUBN/CNGB1/AKT3/LTBP3/PTH1R/PTK2B/ADAM8/ACACA/LPCAT1/BCL2/INPP5D/LRRK1/TUB/SRC/COL2A1/STK39/NXNL2/EPAS1/EGFR/ILDR2/USH1C/MUC4/ACTB/YAP1/HOMER2/NOD2/CDH3/VPS54/IHH/TNFSF11/IQCB1/SNX10/SOX9/SYK/TCIRG1/CLDN18/IL20RA/CXADR/CLRN1/RP1L1/KRAS/WWTR1/TP53INP2/S1PR1/SIGLEC15/ADD1/CLN8/FOXC1/MUC2/CCDC154/LCA5/NCDN/PBLD/RB1…	GO
negative regulation of protein phosphorylation	395	0.380192712	1793476531	0.000999001	0.001373116	DKK1/PAX6/PDE4D/PMEPA1/PRKAG2/PRKAR1B/PRKCZ/PTPRT/RPTOR/SMYD3/TSC2/UBASH3B/ZFYVE28/TRIM27/IGF1R/GFRA2/NTRK3/NR2F2/SEMA6A/NCK2/PARD3/PTPRJ/RGS3/SFRP1/MECOM/PRR5L/PTEN/LRP5/TAF7/DAB2IP/EPHB2/AKT1/LRRK1/GREM1/PPM1F/SORL1/SFRP2/MAPK8IP1/ABL1/TAOK3/LDLRAD4/PRDM15/SPRED2/NPM1/HIPK3/MYOCD/DUSP6/KIRREL2/FBLN1/ARRB1/NTF3/DUSP22/LATS2/SLIT2/DTNBP1/F2RL1/TESC/TNIP1/ANGPT1/ADAR/LEMD2/VRK3/SOCS1/CORO1C/AKT1S1…	GO
endothelial cell proliferation	172	0.32165001	144921358	0.000999001	0.001373116	CDH13/DYSF/MEF2C/RPTOR/WNT5A/FLT4/PRKCA/PPP1R16B/NR2F2/FGFR1/GATA2/THBS1/SCARB1/EGFL7/AKT3/LOXL2/SULF1/PTPRM/NGFR/PLCG1/NRP1/AKT1/BMP6/ALDH1A2/CXCL12/VASH1/FLT1/EGR3/PRKD2/EPHA2/MIR10A/BMPER/NRP2/HMGB2/HIF1A/SEMA5A/PPARG/PROX1/MTOR/MMP14/NR4A1/DLG1/ARNT/KRIT1/RICTOR/KDR/SP1/ATOH8/ANG/STAT3/VEGFA/WNT2/DLL4/ACVRL1/ZNF580/ERN1/LEP/THAP1/VASH2/CAV1/ITGB3/NF1/PGF/CAV2/NRARP/CD34/F3	GO
regulation of cell-matrix adhesion	113	0.472630274	2061882295	0.000999001	0.001373116	AJAP1/CDH13/CDK6/DDR1/PRKCZ/EFNA5/EPHA3/LRP1/BCAS3/LIMCH1/PTK2/PTPRJ/THBS1/DLC1/SFRP1/MACF1/PTEN/PTK2B/DISC1/BCL2/ONECUT2/NRP1/MAP4K4/PPM1F/ABL1/SRC/BCL6/CLASP1/PHLDB2/SMAD3/DUSP22/CD36/JUP/CORO1C/UTRN/ONECUT1/FMN1/MMP14/COL16A1/RCC2/SEMA3E/RASA1/KDR/SKAP1/ROCK2/EPHA1/GSK3B/ROCK1/VEGFA/FERMT1/EPB41L5/DAPK3/S100A10/ACVRL1/CLASP2/LIMS1/WNT4/SLC9A1/DUSP3/TSC1/PIK3R1/CDKN2A/NF1/JAG1/MINK1/IQGAP1/EMP2…	GO
sprouting angiogenesis	159	0.339472645	1520613741	0.000999001	0.001373116	CDH13/HDAC9/FLT4/RNF213/STARD13/PPP1R16B/SEMA6A/NOTCH1/NR2E1/ROBO1/GATA2/THBS1/AKT3/LOXL2/PTK2B/NGFR/NRP1/AKT1/GREM1/ABL1/EFNB2/CCBE1/FLT1/EGR3/PARVA/SLIT2/RSPO3/EPHA2/ANGPT1/MAP3K3/MIR10A/BMPER/HDAC7/ADAMTS9/LEF1/PIK3R3/SEMA5A/ITGA5/MAP2K5/FGF1/NR4A1/RECK/E2F8/SEMA3E/KDR/MIR377/SMAD1/JAK1/HDAC5/VEGFA/TBXA2R/PLK2/DLL4/EPHB4/ACVRL1/MIA3/EPN1/FBXW7/PGF/CARD10/NRARP/MMRN2/HMOX1/ITGB1BP1/CREB3L1/CLEC…	GO
chondrocyte differentiation	114	0.526193107	229587398	0.000999001	0.001373116	CHST11/COL12A1/COL20A1/GLI2/GLI3/MEF2C/SOX5/TRPS1/ZBTB16/RUNX2/COL6A3/SHOX2/WNT7A/RUNX3/SULF2/ADAMTS12/COMP/FGFR1/COL6A2/SMPD3/COL6A1/LOXL2/SULF1/LTBP3/PTH1R/WNT9A/BMP6/GREM1/BMPR1B/SFRP2/AXIN2/SCIN/HMGA2/CREB3L2/COCH/MAF/COL2A1/RARB/TGFBI/MATN2/NFIB/SMAD3/NKX3-2/WNT5B/TGFBR2/ZNF219/ADAMTS7/POR/COL27A1/WNT2B/RARG/ACAN/MATN4/FGFR3/IHH/FGF9/SOX9/MAPK14/MATN1/GLG1/COL7A1/SIX2/IMPAD1/MEF2D/SNAI2/OSR2…	GO
epithelial cell development	191	0.471459798	213856562	0.000999001	0.001373116	CDK6/COL18A1/COL23A1/ESR1/FAT1/HYDIN/MAGI2/NOTCH4/PAX6/PDE2A/PDE4D/PTPRS/SIPA1L3/WNT5A/PPP1R16B/PALLD/NTRK1/WNT7A/RARA/NOTCH1/WNT7B/FGFR1/FLNB/RDX/MYO1E/ARNTL/MYO7A/GRHL2/SCRIB/VIM/TRIOBP/HNF4A/FRMD6/ONECUT2/CCM2/BMP6/NKX6-1/SHROOM3/LRTOMT/HRH2/TMOD1/ST14/TJP2/RARB/PGR/NKX3-2/WNT5B/KLF5/EPHA2/F2RL1/BFSP2/FASN/BCL11B/ICAM1/NPHS1/HIF1A/RARG/RAPGEF1/TJP1/ONECUT1/IKBKB/SOX18/IHH/GPR4/EXPH5/ENG/TP63/P…	GO
columnar/cuboidal epithelial cell differentiation	107	0.439349475	190897421	0.000999001	0.001373116	CDK6/FAM20C/PAX6/WNT5A/FGFR2/RARA/GATA4/NOTCH1/FGFR1/ARNTL/MYO7A/SCRIB/TRIOBP/HNF4A/CDX2/BMP6/CDH2/NKX6-1/LRTOMT/HEY2/ABL1/CBFA2T2/EMX1/RXRA/RARB/NKX3-2/GATA5/KLF5/RBPJ/USH1C/HIF1A/RARG/LEF1/HES1/DLX3/NODAL/TP63/PROX1/CLRN1/RHEB/PDX1/PTK6/FOXA1/ESRP1/CDKN1A/RFX3/GSK3B/ASCL1/SLC9A3R1/MEN1/ATOH1/JAG2/MCOLN3/WNT4/SAV1/C1GALT1/GATA6/JAG1/PYY/BAD/CLOCK/TMC1/SIDT2	GO
hematopoietic progenitor cell differentiation	161	0.387755106	1739280434	0.000999001	0.001373116	CDK6/SIPA1L3/SSBP3/TP73/TAL1/ZFAT/RUNX1/NOTCH1/SMPD3/PSMB9/GATA2/SFRP1/PDGFRA/RBM47/BCL2/SIN3A/KCNAB2/SLC8A3/ABL1/TCF3/LMO2/FST/ADAR/KITLG/TCF12/KIT/YAP1/TMEM91/PTPRZ1/ANLN/PYGO1/HES1/PRKDC/FLT3/MIXL1/PSMF1/SETD1A/SOS1/MLF1/PSMD1/PSME3/ZNF784/PSMB8/TOP2A/ITCH/PSMB3/FOXC1/RRS1/ERCC2/PSMA1/JAM3/NFE2L2/WDR7/PUS7/DACT2/PSMD11/SHH/CBFB/SPI1/PSMD7/PSMB7/ACE/PSME1/BVES/REST/PSME4/CHD2/GATA3/PSMD6/DHX36/…	GO
myeloid cell homeostasis	137	0.352421972	1561453934	0.000999001	0.001373116	CDK6/TAL1/PDE4B/HIPK2/IKZF1/GATA2/ZFPM1/SLC11A2/ETS1/INPP5D/MAEA/BCL6/TGFBR3/JAK3/AMPD3/P4HTM/EPAS1/PIK3CD/ITPKB/ADAR/HMGB2/KITLG/KIT/HIF1A/TRIM10/FANCC/THRA/ACIN1/MAPK14/NCAPG2/ARNT/PKNOX1/FOXO3/ADD1/ANKRD54/SP3/MB/LYN/ZBTB7A/SLC4A1/ERCC2/TMOD3/RB1/RPS19/JAM3/ACVR2A/STAT3/VEGFA/JAK2/ISG15/SPI1/HSPA1B/SOX6/PRDX1/RBFOX2/RPS14/SMAP1/PRMT1/GATA3/MERTK/MFHAS1/AXL/KLF13/KLF1/SH2B3/HMOX1/NCSTN/ADGRF5/L…	GO
neutrophil activation involved in immune response	463	0.292835903	1388796902	0.000999001	0.001373116	ABR/AP2A2/ATP11A/DOCK2/PTPRN2/TIMP2/TOLLIP/CYFIP1/IGF2R/C3/PTPRJ/NFASC/RAB37/NEU1/STK10/TRPM2/DYNC1H1/ADAM8/LPCAT1/RAB31/CRISPLD2/KCNAB2/ELANE/ATG7/SLCO4C1/UBR4/AMPD3/BCR/ITGB2/GALNS/MME/CD36/ALOX5/TMEM63A/PRTN3/NBEAL2/SNAP25/CD59/TLR2/JUP/APEH/LRRC7/DNAJC5/CD63/ACAA1/PDXK/NME2/CD44/CAP1/BPI/CAPN1/TNFRSF1B/ABCA13/CTSB/DIAPH1/ACLY/STK11IP/GSDMD/CHRNB4/SLC15A4/SYK/TCIRG1/PFKL/SYNGR1/MAPK14/PADI2/CT…	GO
immune response-activating cell surface receptor signaling pathway	343	0.323253192	1515644138	0.000999001	0.001373116	CARD11/CD81/ELMO1/FOXP1/MEF2C/MUC6/PAX5/PDE4D/PLCG2/PRKCB/PRKCE/FYN/RFTN1/BCAR1/PDE4B/PRKCH/BAIAP2/RUNX1/CYFIP1/NFATC2/PTK2/PTPRJ/PSMB9/PLCL2/CREBBP/VAV2/BTNL2/CYFIP2/PLCG1/BCL2/INPP5D/MUC5B/HCK/MYO10/CD247/ABL1/DOCK1/SRC/ZAP70/SLC39A10/PIK3CD/DUSP22/MYO1C/PRKD2/PAK1/BLK/MUC4/PAG1/CR2/ACTB/CMKLR1/RAPGEF1/EIF2B5/PRKACA/WIPF3/IKBKB/LIMK1/ELMO2/PLA2G6/VAV3/HLA-DQB2/NR4A3/TEC/PSMF1/SYK/WIPF1/WNK1/ADA…	GO
neutrophil mediated immunity	474	0.291447824	138440437	0.000999001	0.001373116	ABR/AP2A2/ATP11A/DOCK2/PTPRN2/TIMP2/TOLLIP/CYFIP1/IGF2R/C3/PTPRJ/NFASC/RAB37/NEU1/STK10/TRPM2/DYNC1H1/ADAM8/LPCAT1/RAB31/CRISPLD2/KCNAB2/ELANE/ATG7/SLCO4C1/UBR4/AMPD3/BCR/ITGB2/GALNS/MME/CD36/ALOX5/F2RL1/TMEM63A/PRTN3/NBEAL2/SNAP25/CD59/TLR2/JUP/APEH/LRRC7/DNAJC5/CD63/ACAA1/PDXK/NME2/CD44/CAP1/BPI/CAPN1/TNFRSF1B/ABCA13/CTSB/DIAPH1/ACLY/STK11IP/GSDMD/CHRNB4/SLC15A4/SYK/TCIRG1/PFKL/SYNGR1/MAPK14/PA…	GO
leukocyte differentiation	484	0.326737506	1553163644	0.000999001	0.001373116	CARD11/CBFA2T3/CD81/CDK6/DOCK2/FAM20C/FOXP1/GLI2/GLI3/GNAS/HDAC4/HDAC9/MEF2C/PLCG2/PRKCZ/RORA/TOX/UBASH3B/ZBTB16/ZBTB46/ZMIZ1/PREX1/RUNX2/PRKCA/NTRK1/TAL1/ZEB1/RUNX3/MITF/RUNX1/RARA/DOCK10/SBNO2/NFATC2/PTPRJ/SH3PXD2A/IKZF1/PLCL2/GATA2/ZFPM1/SFRP1/NKX2-3/DTX1/TRPM2/CYP26B1/PTK2B/ADAM8/CAMK4/LFNG/ROR2/ERBB2/WNT1/HLA-DOA/BCL2/INPP5D/LRRK1/ABL1/SRC/BCL6/TCF3/ZAP70/JAK3/CHD7/FARP2/ATM/EGR3/LOXL3/AIRE/…	GO
myeloid leukocyte differentiation	193	0.33582745	1525297592	0.000999001	0.001373116	CBFA2T3/CD81/CDK6/FAM20C/FOXP1/GNAS/MEF2C/UBASH3B/ZBTB46/PRKCA/TAL1/MITF/RUNX1/RARA/SBNO2/SH3PXD2A/GATA2/ZFPM1/SFRP1/NKX2-3/CAMK4/ROR2/INPP5D/LRRK1/SRC/FARP2/CUL4A/PIK3CD/TGFBR2/RBPJ/EPHA2/LTBR/F2RL1/TESC/PRTN3/TLR2/FASN/KITLG/KIT/MYH9/RASSF2/NME2/LBR/LEF1/TNFSF11/TRIB1/PDE1B/IL15/PPARG/SNX10/MTOR/TCIRG1/ACIN1/CLDN18/MAPK14/JAGN1/GAB2/SIGLEC15/SP3/LYN/IRF4/RELB/RB1/MYC/LILRB4/TRAF6/PPARGC1B/CTNNB…	GO
regulation of leukocyte activation	469	0.294126035	139572721	0.000999001	0.001373116	ABR/CARD11/CD81/GLI2/GLI3/MAD1L1/MEF2C/PRKCZ/RORA/TOX/WNT5A/ZBTB16/ZMIZ1/FYN/MYO18A/ZEB1/RUNX3/RUNX1/RARA/NFATC2/NCK2/GATA2/THBS1/WNT3A/SFRP1/DTX1/TTBK1/CYP26B1/ADAM8/CAMK4/ERBB2/CRHR1/FOXF1/HLA-DOA/BCL2/AKT1/INPP5D/CNR1/MAPK8IP1/ABL1/SRC/EFNB2/BCL6/ZAP70/JAK3/ATM/EGR3/LOXL3/BCR/ITGB2/AP3D1/SLC39A10/ZFP36L2/DUSP22/HLX/CD6/TGFBR2/PAK1/F2RL1/DOCK8/ITPKB/IL6R/DLG5/SOCS1/PAG1/TBX21/AP3B1/MAD2L2/NOD2/…	GO
positive regulation of leukocyte activation	289	0.312073388	1447150209	0.000999001	0.001373116	CARD11/CD81/GLI2/GLI3/MEF2C/PRKCZ/TOX/WNT5A/ZBTB16/ZMIZ1/FYN/RUNX3/RUNX1/RARA/NFATC2/NCK2/GATA2/THBS1/WNT3A/TTBK1/ADAM8/CRHR1/BCL2/AKT1/INPP5D/SRC/EFNB2/BCL6/ZAP70/JAK3/EGR3/ITGB2/AP3D1/SLC39A10/HLX/CD6/TGFBR2/PAK1/F2RL1/DOCK8/ITPKB/IL6R/SOCS1/TBX21/AP3B1/MAD2L2/NOD2/FAM49B/IHH/TNFSF11/VAV3/HES1/NR4A3/IL15/TP53BP1/NLRP3/IRS2/MMP14/SYK/CHRNB2/ADA/TAC1/PIK3R6/FGR/GAB2/ITGAM/CDKN1A/LYN/CD276/PDCD1/R…	GO
immune response-activating signal transduction	495	0.303711875	1446103108	0.000999001	0.001373116	CARD11/CD81/ELMO1/ESR1/FOXP1/GFI1/MEF2C/MUC6/PAX5/PDE4D/PLCG2/PRKCB/PRKCE/PTPRS/FYN/RFTN1/BCAR1/PDE4B/PRKCH/BAIAP2/RUNX1/CYFIP1/NFATC2/PTK2/PTPRJ/FLOT1/PSMB9/PLCL2/SEC14L1/CREBBP/SARM1/VAV2/BTNL2/APOB/CYFIP2/DAB2IP/PLCG1/BCL2/INPP5D/MUC5B/HCK/MYO10/PIK3AP1/CD247/ABL1/DOCK1/SRC/ZAP70/NPLOC4/ITGB2/SLC39A10/PIK3CD/DUSP22/CD36/MYO1C/PRKD2/PAK1/F2RL1/TNIP1/TLR2/BLK/MUC4/PAG1/CR2/ACTB/NOD2/CMKLR1/RAPGE…	GO
immune response-regulating cell surface receptor signaling pathway	374	0.316578806	1490134748	0.000999001	0.001373116	CARD11/CD81/ELMO1/FOXP1/MEF2C/MUC6/NFATC1/PAX5/PDE4D/PLCG2/PRKCB/PRKCE/FYN/RFTN1/BCAR1/PDE4B/PRKCH/BAIAP2/RUNX1/CYFIP1/NFATC2/PTK2/PTPRJ/PSMB9/PLCL2/CREBBP/VAV2/BTNL2/MAPK10/CYFIP2/PLCG1/BCL2/INPP5D/MUC5B/HCK/MYO10/CD247/ABL1/DOCK1/SRC/ZAP70/SLC39A10/PIK3CD/DUSP22/MYO1C/PRKD2/PAK1/KIT/BLK/MUC4/PAG1/CR2/ACTB/CMKLR1/RAPGEF1/EIF2B5/PRKACA/WIPF3/IKBKB/LIMK1/ELMO2/PLA2G6/VAV3/HLA-DQB2/NR4A3/TEC/PSMF1/…	GO
regulation of peptide secretion	470	0.336550957	1597309058	0.000999001	0.001373116	ANO1/BRSK2/CACNA1A/CACNA1C/CACNA2D2/CADM1/FOXP1/FRMD4A/HDAC9/ITPR1/PRKCE/PRKCZ/SPTBN1/TIAM1/WNT5A/TRIM27/EFNA5/PRKCA/KALRN/MYO18A/KLF7/MBP/LRP1/CACNA1E/BAIAP3/ITPR2/RAB11FIP3/TTN/ADCY5/ABCC8/AACS/ABCG1/RPH3AL/ARNTL/SFRP1/LRP5/ABAT/PANX2/ADAM8/HNF4A/OPRM1/BMP6/TCF7L2/KCNB1/MAP4K4/CNR1/NKX6-1/ADCY8/ABL1/SRC/RHBDF2/ITPR3/PPARD/ANXA4/TFAP2B/CHD7/MYH10/EPHA5/AKAP12/GCK/SLC30A8/ADCYAP1/ARRB1/ICA1/LPL/E…	GO
positive regulation of peptide secretion	273	0.310903106	1438867203	0.000999001	0.001373116	ANO1/CADM1/FRMD4A/PRKCE/PRKCZ/SPTBN1/WNT5A/MYO18A/MBP/LRP1/BAIAP3/TTN/AACS/ABCG1/RPH3AL/ABAT/PANX2/ADAM8/BMP6/TCF7L2/NKX6-1/ADCY8/ABL1/SRC/PPARD/MYH10/AKAP12/GCK/SLC30A8/ADCYAP1/ARRB1/LPL/EGFR/CASR/F2RL1/TLR2/BLK/HK1/ITSN1/HIF1A/NOD2/ATP13A2/IL17RA/CAPN10/TNFSF11/GIPR/PLA2G6/EXPH5/TRPV4/SYBU/NADK/GSDMD/NLRP3/IRS2/SYK/NMU/MYRIP/MAPK14/PFKFB2/FGR/SRI/TWIST1/PDX1/RASL10B/IL1RAP/ADORA1/KIF5B/CRH/NPY2…	GO
regionalization	339	0.451253266	2114623389	0.000999001	0.001373116	ALX4/DKK1/DLX1/DSCAML1/GLI2/GLI3/HOXC4/IFT140/KDM2B/MEF2C/NKX2-1/PAX6/PAX7/SSBP3/WNT5A/ZBTB16/RFX4/CELSR1/FEZF1/HOXA3/EMX2/PAX2/FGFR2/WNT7A/NR2F2/WT1/DMRTA2/LHX1/LRP2/GATA4/HIPK2/NOTCH1/ROBO2/SKI/WNT7B/FGFR1/C3/LMX1B/ZEB2/ROBO1/WNT3A/SFRP1/SP8/LHX2/HELT/GBX2/NEUROG1/LRP5/CYP26B1/COBL/LFNG/ROR2/WNT1/RING1/FOXF1/CDX2/MEGF8/TBR1/NRP1/EGR2/ALDH1A2/GREM1/OTX1/BMPR1B/NKX6-1/SFRP2/DBX1/BASP1/AXIN2/HEY2/…	GO
heart morphogenesis	251	0.436264625	2011194387	0.000999001	0.001373116	COL5A1/DKK1/MEF2C/MYOM2/NDRG4/NRG1/RYR1/SLIT3/TBX2/TBX5/WNT5A/ZFPM2/ZMIZ1/SHOX2/CCDC40/FGFR2/OLFM1/LRP2/RARA/OBSL1/GATA4/HAND1/NOTCH1/RYR2/ROBO2/FLRT2/TTN/PTK2/ROBO1/ZFPM1/NPY1R/WNT3A/DLC1/HAND2/FGFRL1/GRHL2/PLXND1/FOXF1/MEGF8/NRP1/ALDH1A2/DNAH11/SFRP2/AXIN2/HEY2/TBX1/PITX2/MSX1/TGFBR3/SUFU/CHD7/COL2A1/MDM2/RXRA/RARB/MICAL2/PARVA/SMAD3/SLIT2/PTCH1/GATA5/TGFBR2/RBPJ/SEMA3C/NRP2/ELN/LEMD2/TBX3/MYLK…	GO
muscle system process	434	0.404204032	191053437	0.000999001	0.001373116	ATP8A2/CACNA1C/CACNA1G/CACNA1H/CACNA2D1/CAMK2B/DYSF/HDAC4/JARID2/KCNMA1/KCNQ1/MEF2C/MYOM2/PDE4D/RYR1/TIAM1/TNNT3/PRKCA/NOS1/PDE9A/KCND3/AKAP13/SULF2/PDE4B/OBSL1/PRKG1/GTF2IRD1/GATA4/NOTCH1/RYR2/SLC8A1/HCN4/GNAO1/TTN/COMP/CTNNA3/SORBS2/PTK2/FGF12/CACNB2/HAND2/GRIP2/KCNB2/NEUROG1/ANK2/SULF1/SCN5A/ABAT/VIM/CALD1/SORBS1/PXN/NEDD4L/DOCK4/TACR1/MAP2K3/MYLK/GLRA1/DTNA/HEY2/SYNM/TPCN2/SLC8A3/ACTN2/CHRM2/…	GO
renal system process	113	0.44425828	1938107505	0.000999001	0.001373116	ADCY2/KCNMA1/KCNQ1/PRKAR1B/SULF2/ADCY5/OPRL1/MYO1E/SULF1/ADCY9/NPR3/ADCY3/BCL2/ADCY1/GNAI2/ADCY8/TFAP2B/NPR1/MCAM/BCR/SGK1/CORO2B/EDNRB/F2RL1/TRPV1/ADRA1A/PTPRO/PRKACA/PRKAR2B/COMT/NPPB/CHRNA3/SLC22A6/CHRNB4/CHRNB2/MYO5B/ADCY7/HNF1A/TAC1/CORIN/ADORA1/PRKACB/SLC4A1/CLDN4/SLC4A5/ITGA3/MLLT6/DRD3/SLC9A3R1/AVP/PCSK5/ADCY4/RRM2B/OXT/F2R/ADCY6/PRKAR1A/PKN1/WFS1/CD34/PSAP/PRKRIP1/EMP2/GJA5/GSN/ATP6V1B1/…	GO
heart process	269	0.475785978	2199727134	0.000999001	0.001373116	ATP2B2/CACNA1B/CACNA1C/CACNA1G/CACNA1H/CACNA2D1/CACNA2D2/CACNA2D3/CACNA2D4/HDAC4/ITPR1/KCNIP1/KCNIP4/KCNQ1/PDE4D/RYR1/SPTBN4/TBX2/TNNT3/FYN/NOS1/KCND3/AKAP13/CACNB4/PDE4B/GATA4/ITPR2/KCND2/RYR2/SLC8A1/HCN4/GNAO1/TTN/CACNG2/CTNNA3/RYR3/FGF12/CACNG3/CACNB2/ANK2/SCN5A/CACNG4/KCNIP3/GNAI2/SLC8A2/NEDD4L/MAP2K3/RNLS/HEY2/SLC8A3/SRC/SGCZ/CHRM2/ITPR3/SGCD/NPR1/MDM2/ASPH/IRX5/EPAS1/ATP2B4/BIN1/NOS1AP/KCNK…	GO
vascular process in circulatory system	166	0.375155705	1686760744	0.000999001	0.001373116	ABR/ASIC2/KCNMA1/PDE2A/PDE3A/NOS1/ECE1/PRKG1/SLC8A1/COMP/PTPRJ/GRIP2/PTPRM/AKT1/BMP6/DOCK4/HRH2/SLC6A4/SRC/PPARD/NPR1/AKAP12/ADCYAP1/BCR/CPS1/EDNRB/SLIT2/EGFR/CASR/F2RL1/ANGPT1/HRH1/PER2/ICAM1/DOCK5/ADRA1A/OXTR/P2RY2/DDAH1/PLA2G6/NPPB/TRPV4/WDR35/CHGA/EDN3/HTR2A/ALOX12/KCNMB4/HTR7/ADORA1/FOXC1/DBH/ROCK2/TRPM4/ROCK1/CD38/CTNNBIP1/VEGFA/TBXA2R/HTR1A/ACE/AVP/AZU1/CDH5/ATG5/BBS2/MYLK3/ITGA1/LEP/P2RX1…	GO
endothelium development	125	0.442478892	1945539366	0.000999001	0.001373116	COL18A1/COL23A1/FOXP1/NOTCH4/NRG1/PDE2A/PDE4D/PTPRS/SCUBE1/STARD13/PPP1R16B/WNT7A/ZEB1/NR2F2/ADAMTS12/NOTCH1/WNT7B/RDX/NRP1/CCM2/BMP6/HEY2/PTN/TJP2/PDPN/PRKD2/RBPJ/F2RL1/LAMA5/MIR10A/KDM6B/FASN/ICAM1/RAPGEF1/TJP1/IKBKB/SOX18/APOLD1/ENG/FGF1/PROX1/ALOX12/S1PR1/MARVELD2/ADD1/HEG1/KDR/HAPLN2/ATOH8/GSTM3/ROCK2/PECAM1/ROCK1/VEGFA/RAPGEF3/DLL4/RAP1A/CDH5/ACVRL1/CLDN1/FOXJ2/ITGAX/JAG1/TNFRSF1A/ANXA2/CD3…	GO
cardiac chamber development	168	0.447163303	2011680259	0.000999001	0.001373116	MEF2C/NRG1/PDE2A/SLIT3/TBX2/TBX5/WNT5A/ZFPM2/SHOX2/FGFR2/LRP2/RARA/GATA4/HAND1/NOTCH1/RYR2/ROBO2/ROBO1/ZFPM1/HAND2/FGFRL1/GRHL2/PLXND1/ANK2/SCN5A/FOXF1/NRP1/DNAH11/SFRP2/HEY2/TBX1/TGFBR3/SUFU/CHD7/MDM2/MYH10/RXRA/RARB/MYOCD/KCNK2/PARVA/SLIT2/TGFBR2/RBPJ/SEMA3C/NRP2/LTBP1/TBX3/SMARCD3/TPM1/MATR3/HIF1A/CPE/HES1/SMAD6/ENG/NPY5R/PROX1/SOS1/FRS2/XIRP2/MYL2/ZMPSTE24/DHRS3/STRA6/HEYL/CITED2/MYBPC3/PPP1R…	GO
cardiac chamber morphogenesis	127	0.446502186	1968658558	0.000999001	0.001373116	MEF2C/NRG1/SLIT3/TBX2/TBX5/WNT5A/ZFPM2/SHOX2/FGFR2/LRP2/RARA/GATA4/HAND1/NOTCH1/RYR2/ROBO2/ROBO1/ZFPM1/HAND2/FGFRL1/GRHL2/FOXF1/NRP1/DNAH11/SFRP2/HEY2/TBX1/TGFBR3/CHD7/MDM2/RXRA/RARB/PARVA/SLIT2/TGFBR2/RBPJ/SEMA3C/NRP2/TBX3/SMARCD3/TPM1/HIF1A/CPE/HES1/SMAD6/ENG/NPY5R/PROX1/SOS1/MYL2/DHRS3/HEYL/CITED2/MYBPC3/PPP1R13L/FOXC1/HEG1/NPY2R/SMAD7/BMP7/VANGL2/WNT2/TNNT2/OVOL2/NKX2-5/DLL4/ADAMTS1/SAV1/GATA…	GO
cardiac ventricle development	127	0.452720118	1996073845	0.000999001	0.001373116	MEF2C/NRG1/PDE2A/SLIT3/TBX5/WNT5A/ZFPM2/FGFR2/LRP2/GATA4/HAND1/NOTCH1/RYR2/ROBO2/ROBO1/ZFPM1/HAND2/FGFRL1/GRHL2/SCN5A/FOXF1/SFRP2/HEY2/TGFBR3/SUFU/CHD7/MDM2/RXRA/MYOCD/KCNK2/SLIT2/TGFBR2/RBPJ/SEMA3C/LTBP1/TBX3/SMARCD3/TPM1/MATR3/HIF1A/CPE/HES1/SMAD6/ENG/NPY5R/PROX1/FRS2/XIRP2/MYL2/ZMPSTE24/STRA6/HEYL/CITED2/MYBPC3/PPP1R13L/SALL1/FOXC1/HEG1/DNM2/NPY2R/SMAD7/VANGL2/TNNT2/SALL4/LMO4/NKX2-5/NPRL3/DLL…	GO
cardiac septum development	109	0.472489851	2055184984	0.000999001	0.001373116	PDE2A/SLIT3/TBX2/TBX5/WNT5A/ZFPM2/FGFR2/LRP2/RARA/GATA4/HAND1/NOTCH1/ROBO2/ROBO1/ZFPM1/FGFRL1/PLXND1/ANK2/NRP1/DNAH11/HEY2/TBX1/TGFBR3/SUFU/CHD7/MDM2/MYH10/RARB/PARVA/SLIT2/TGFBR2/RBPJ/SEMA3C/NRP2/LTBP1/TBX3/MATR3/HES1/SMAD6/ENG/PROX1/FRS2/XIRP2/DHRS3/STRA6/HEYL/CITED2/SALL1/HEG1/DNM2/MAML1/SMAD7/BMP7/VANGL2/ADAMTS6/SALL4/LMO4/NKX2-5/NPRL3/HECTD1/PCSK5/SAV1/GATA3/GATA6/JAG1/BMPR1A/TGFB2	GO
chromatin binding	472	0.38646732	183531799	0.000999001	0.001373116	AUTS2/BAHCC1/BRD2/CDYL/CTBP2/DLX1/EHMT2/ESR1/FLI1/GLI2/GLI3/HDAC4/JARID2/MEF2C/NCOR2/NFATC1/PAX6/PRDM6/PRKCB/RERE/TSHZ2/RUNX2/TNRC18/NFIA/MTA1/TAL1/ZEB1/MITF/SATB2/BCAS3/RARA/UHRF1/MEIS3/NOTCH1/MEIS1/ACTN4/TCF7L1/NFATC2/EP400/DHX30/GATA2/EBF2/LHX2/PRDM2/CREBBP/ERG/GRHL2/KLF14/NEUROG1/PRDM11/TFAP2A/DNMT3A/PRDM13/RING1/POLE/TCF7L2/EGR2/NKX6-1/SOX14/SIN3A/DNMT1/CABIN1/HMGA2/TFAP2B/BCL6/VAX2/CHD7/VAX…	GO
transcription coactivator activity	301	0.381816385	1773968391	0.000999001	0.001373116	CTBP2/DAXX/PRDM16/PRKCB/RERE/WWOX/ZFPM2/ZMIZ1/ARID1B/TAF4/MTA1/KLF7/ZEB1/RARA/GATA4/HIPK2/HAND1/ACTN4/MAML3/WNT3A/LPIN1/DTX1/CREBBP/TFAP2A/TAF7/TRERF1/VGLL2/TFDP1/MAML2/LPIN3/MED12L/TGFB1I1/SS18L1/ABL1/ACTN2/BRCA1/PPARD/TFAP2B/TCF3/RXRA/RARB/NPM1/MYOCD/NCOA7/GMEB2/NCOA2/NFKB2/POU3F2/HMGB2/NFYC/PER2/JUP/SMARCD3/SMARCA4/YAP1/NCOA3/RARG/ARID5B/JADE1/POU3F1/NME2/CIITA/NR2C2/NFE2L3/BCL9L/THRA/PPARA/WW…	GO
transcription corepressor activity	218	0.419260192	1918335685	0.000999001	0.001373116	CBFA2T3/CDYL/CTBP2/DAXX/HDAC4/HDAC9/LHX9/MEIS2/NCOR2/RERE/RUNX1T1/SFMBT2/ZFPM2/ZHX2/MTA1/ZEB1/NR2F2/LHX1/RARA/HIPK2/ZMYND8/SKI/JAZF1/TGIF1/KLF12/CREBBP/ID4/DNMT3A/CDYL2/CDX2/KCTD1/KCNIP3/SIN3A/CCND1/BASP1/ELANE/CBFA2T2/CTBP1/TFAP2B/SUFU/PEX14/TLE3/TLE2/MXD1/MXI1/SMARCA4/YAP1/SF1/BEND6/HDAC7/ZMYND11/CRYM/AEBP1/KDM5B/PARP9/UBP1/ZNF653/FEV/TLE4/NACC2/SFMBT1/HEYL/E2F8/MAP3K10/NAB2/PHF12/WWTR1/RCOR3/C…	GO
motor activity	133	0.458193441	2028268715	0.000999001	0.001373116	DNAH10/DNAH17/KIF1A/KIF26B/MYO16/KIF6/KIF26A/KIFC1/KIF5C/MYO1E/MYO18B/MYO7A/DNAH1/DYNC1H1/DNHD1/MYO9B/KIF21B/DNAH11/MYO15A/MYO10/DNAI2/CGNL1/KLC2/MYH10/MYH11/KIF19/DNAH5/MYO1D/MYO1B/DYNC1I1/MYO3B/KIF13B/MYO1C/DNAH2/MYH14/MYO5C/MYH9/DNAH9/KIF17/MYO19/KIF13A/STARD9/WDR60/KIF9/KIF1B/KIF22/MYO5A/MYO1F/KIFC3/MYO5B/KIFC2/MYH3/KIF12/DNAH3/KIF25/KIF2B/PIN1/DNAH8/DYNLRB2/DYNLRB1/MYH7B/KIF7/KIF5B/KIF23/KLC…	GO
actin binding	397	0.474253759	2237611831	0.000999001	0.001373116	ABLIM2/ANTXR1/CAMK2B/CTNNA2/GAS7/KCNMA1/MAPT/MYO16/MYOM2/PACRG/PHACTR1/PHACTR3/PKNOX2/PRKCE/SNTG2/SPTBN1/SPTBN4/SYNE1/TNNT3/MICAL3/LSP1/PALLD/MYO18A/FMN2/SNTG1/EPB41L1/OBSL1/FERMT2/ACTN4/LIMCH1/CYFIP1/TTN/FLNB/CTNNA3/RDX/PTK2/AFAP1/MYO1E/FMNL2/MYO18B/HIP1/CACNB2/MYO7A/SYNE2/ADD2/SSH3/MACF1/MYO9B/MTSS1/MPRIP/COBL/TRIOBP/CALD1/MAP1B/SORBS1/FLNC/MYLK/ADCY8/SHROOM3/EPB41L3/NCALD/FHOD1/MYO15A/MYO10/VA…	GO
GTPase activity	281	0.318950269	1478225546	0.000999001	0.001373116	AGAP1/GNA12/GNAS/GNG4/GNG7/RGS6/RGS12/RAB3C/EEFSEC/DNM3/GNAO1/RAB32/AGAP2/RGS20/RGS3/RAB37/AGAP3/RAB43/GNAL/RAB31/GNAI2/DIRAS3/RGS7/REM1/RND3/TUBB2B/RAB6B/RAB3B/RAB1B/RAB40C/RRAGD/EEF1A2/RAB36/MX1/RAP1GAP/ARFRP1/RAB20/RAB11B/RAB1A/RAB5C/TUBB1/TUBB/GSPT1/RAB7A/RHEB/RASL10B/RGS17/KRAS/RHOBTB1/RALA/RHOT2/RAN/RHOBTB2/RAB2A/GNG2/DIRAS1/RAB4A/RAB30/DNM2/RHOU/RAB2B/RASA1/NKIRAS2/RALB/TUBB3/GNB5/GNA15/RA…	GO
helicase activity	151	0.35694987	1596343586	0.000999001	0.001373116	NAV2/CHD5/EP400/DHX30/MOV10L1/DHX16/CHD7/RECQL5/RTEL1/POLQ/CHD6/SMARCA4/HLTF/MCM8/SKIV2L/CHD9/DDX10/GTF2F2/IGHMBP2/SRCAP/SMARCA2/SMARCAL1/DHX34/SNRNP200/RFC4/ERCC2/MOV10/DDX51/CHTF8/RAD54B/MCM2/DDX41/RFC5/DHX37/DSCC1/DDX59/DDX24/DICER1/EIF4A3/DDX6/DHX58/HELLS/G3BP1/CHD2/RFC3/DHX36/ACTR5/INO80/DDX23/HELZ/BLM/DHX9/DHX38/RAD18/RFC2/DDX31/DDX27/SLFN11/XRCC6/MCM7/DDX18/DDX21/DHX15/CHD4/TTF2/DDX55/GINS…	GO
protein serine/threonine kinase activity	405	0.440443103	2080187446	0.000999001	0.001373116	AATK/BRSK2/CAMK2B/CDK6/FAM20C/GAK/KSR2/MAST4/OBSCN/PRKAG2/PRKCB/PRKCE/PRKCZ/RPS6KA2/STK32B/STK32C/TRIO/SPEG/LTBP4/PRKCA/CDK14/KALRN/AKAP13/PRKCH/PRKG1/HIPK2/TNIK/TTN/MAST1/GRK5/MAST3/STK24/STK10/GTF2H4/TTBK1/AKT3/AKT2/PTK2B/FASTK/TNK2/MARK2/CAMK4/MAPK10/LMTK2/ULK1/DCLK1/CAMK1D/AKT1/DAPK1/MAP4K4/LRRK1/MAP2K3/MYLK/BMPR1B/CDC42BPB/TAOK3/TGFBR3/MAPK4/CIT/ATM/NEK3/SQSTM1/STK3/HIPK3/SGK2/CCND3/STK19/RI…	GO
protein tyrosine kinase activity	132	0.521803686	2309134778	0.000999001	0.001373116	ALK/DDR1/ERBB4/FLT4/IGF1R/FYN/NTRK1/FGFR2/NTRK3/EPHA3/HIPK2/TTN/FGFR1/IGF2R/PTK2/EPHA4/FGFRL1/PDGFRA/PTK2B/TNK2/ROR2/ERBB2/LMTK2/EPHB1/RET/EPHB2/NRP1/EPHB6/EPHA6/MAP2K3/EPHA10/HCK/EPHA8/ABL1/SRC/MATK/ZAP70/JAK3/CRIM1/NTRK2/FLT1/EPHA5/HIPK3/TIE1/EGFR/EPHA2/CAMKK2/NRP2/TYK2/KIT/BLK/CLK3/DSTYK/FGFR3/FLT3/EFNA3/TEC/MAP2K5/SYK/ABL2/FGR/NEK1/PTK6/BAZ1B/ERBB3/HIPK4/KDR/LYN/EPHA7/FER/JAK1/PRKCD/EPHA1/STY…	GO
phosphoprotein phosphatase activity	170	0.381023326	1715090935	0.000999001	0.001373116	EYA2/PPP2R2C/PTPRN2/PTPRS/PTPRT/UBASH3B/EYA4/PPP2R2B/LHPP/PTPRG/PTPRD/PTPRJ/PTPRF/SSH3/PTEN/PTPRM/PTPN14/PPM1F/PTPRK/DUSP6/PTPRU/RNGTT/DUSP22/SSH1/DUSP14/CAMK2G/PTPRO/PTPRE/MINPP1/PTP4A1/SSU72/SSH2/PPM1H/SBF1/PTPRZ1/PPM1K/CDC14B/DNAJC6/PTPN5/DUSP1/DLG1/CDC25B/MTMR6/PPP3CA/MTMR14/PTPRA/DUSP16/PTPN12/MYH3/PTPN9/PPM1L/PTPN3/PPA2/PHLPP2/MTMR7/CTDSP1/PTPN4/CDC25A/PTPN13/PPP3CB/PPM1J/CDC25C/PPM1G/EYA1/…	GO
ubiquitin-protein transferase activity	353	0.359865229	1687448796	0.000999001	0.001373116	FBXL7/HECW1/RNF220/SH3RF3/TRIM27/MGRN1/RNF213/UHRF1/LMO7/CHFR/TRIM9/FBXL16/UBE2E2/RNF144A/RING1/TRIM2/NEDD4L/PDZRN3/C10orf90/RNF19A/MAEA/SMURF1/TRIM62/BRCA1/FBXO17/MDM2/HECW2/RNF182/UBR4/TRIM36/WWP2/ZNRF3/FBXL18/NEURL1B/PDZRN4/RNF165/TRIM3/TRIM71/UBE2J2/RNF150/RNF40/AMFR/HERC2/HLTF/RNF145/ZNRF1/MIB2/KLHL21/FBXO21/RNF43/SH3RF1/FBXO27/NSMCE1/AMN1/FBXO11/NEDD4/RNF6/DTX4/MAGEL2/TRIP12/FBXW8/RNF187/LR…	GO
guanyl-nucleotide exchange factor activity	202	0.491746575	2242444511	0.000999001	0.001373116	ABR/DENND3/DOCK2/ELMO1/IQSEC1/KNDC1/MCF2L/MCF2L2/OBSCN/RASGEF1C/RGL2/SH2D3C/TIAM1/TRIO/PREX1/DENND1A/PLEKHG4B/SPATA13/BCAR3/KALRN/PLEKHG5/ARHGEF7/AKAP13/DOCK10/ARHGEF10/RASGRP2/RIN3/RASGRF1/RASGEF1A/DOCK9/ARHGEF3/NGEF/VAV2/IQSEC3/RALGPS1/ARHGEF17/DENND2C/TIAM2/DOCK4/FARP1/ARHGEF10L/PLEKHG3/CYTH1/DOCK1/PLEKHG6/NET1/FARP2/ARHGEF18/BCR/PLEKHG4/PLEKHG1/CYTH3/PSD/DOCK8/EPS8/MADD/ITSN1/DOCK5/ARHGEF4/FG…	GO
Ras guanyl-nucleotide exchange factor activity	131	0.51593881	2281823341	0.000999001	0.001373116	ABR/DENND3/DOCK2/KNDC1/MCF2L/MCF2L2/OBSCN/RGL2/TIAM1/TRIO/PREX1/DENND1A/PLEKHG4B/SPATA13/KALRN/PLEKHG5/ARHGEF7/AKAP13/ARHGEF10/RIN3/RASGRF1/RASGEF1A/ARHGEF3/NGEF/VAV2/RALGPS1/ARHGEF17/DENND2C/TIAM2/FARP1/ARHGEF10L/PLEKHG3/DOCK1/PLEKHG6/NET1/FARP2/ARHGEF18/BCR/PLEKHG4/PLEKHG1/EPS8/MADD/ITSN1/ARHGEF4/FGD3/RAPGEF1/PREX2/SH3BP5/RASGEF1B/SBF1/ITSN2/VAV3/RGL1/RASGRP4/RAB3IP/SERGEF/SOS1/RAPGEF4/SH3BP5L/…	GO
GTPase activator activity	237	0.433508731	1993539337	0.000999001	0.001373116	ABR/ADAP1/AGAP1/ARHGAP15/ARHGAP22/DOCK2/RASA3/RGS6/SIPA1L3/SRGAP3/TBC1D14/TBC1D16/TBC1D22A/TBCD/TSC2/PREX1/STARD13/TBC1D1/RGS12/CHN2/RAP1GAP2/ARHGAP24/AGAP2/RGS20/RGS3/ARFGAP1/RIN3/DLC1/SYNGAP1/AGAP3/MYO9B/EVI5L/DAB2IP/NRP1/TIAM2/RABGAP1L/DOCK4/ASAP3/ARHGEF10L/ARHGAP26/RGS7/DOCK1/PLEKHG6/SGSM2/CHN1/BCR/SYDE1/ARRB1/RASAL1/PLCB1/DEPDC5/ARAP1/ARHGAP29/DOCK5/STXBP5L/USP6NL/ARFGAP2/ARHGAP25/PREX2/RAP1…	GO
integrin binding	123	0.468012357	2055832834	0.000999001	0.001373116	CD81/COL5A1/ICAM5/NRG1/TNXB/LTBP4/PRKCA/TIMP2/ITGBL1/ACTN4/EDIL3/COMP/THBS1/TSPAN4/PXN/SFRP2/CXCL12/SRC/ACTN2/CD9/PTN/TGFBI/ADAM11/COL4A3/ITGA2/ITGB2/EGFR/CASR/ACTN3/LAMA5/ITGB4/ICAM1/P4HB/MYH9/VWF/DST/UTRN/ADAMTS8/PTPRZ1/FN1/SEMA7A/ITGA5/FGF1/ADAMTS13/MMP14/COL16A1/SYK/ITGB5/ACTN1/FRMD5/CXADR/ADAM23/FBLN5/FCER2/LAMA3/LAMB1/KDR/LYN/LGALS8/LAMB2/TNN/NPNT/JAM3/ITGA3/LCP1/FBN1	GO
extracellular matrix structural constituent	153	0.494870424	2211313881	0.000999001	0.001373116	COL11A2/COL12A1/COL18A1/COL22A1/COL23A1/COL4A2/COL5A1/MUC6/PXDN/TNXB/LTBP4/COL9A3/COL4A1/COL6A3/EMILIN2/THBS2/COL13A1/EDIL3/COL1A1/COMP/COL6A2/THBS1/COL6A1/COL19A1/FBLN2/COL25A1/THSD4/LTBP2/SPON1/FBN3/HSPG2/COL15A1/COL9A2/COL2A1/AGRN/HMCN2/TGFBI/COL4A3/COL5A3/FBLN1/MATN2/LAMA4/LAMA5/COL9A1/PODN/LTBP1/ELN/FRAS1/VCAN/MUC4/COL8A1/THBS3/VWF/ABI3BP/TECTA/COL27A1/LAMA1/ACAN/IGFBP7/PCOLCE/AEBP1/FN1/HAPL…	GO
ion channel activity	392	0.463032153	2184008744	0.000999001	0.001373116	ANO1/ANO2/ASIC2/CACNA1A/CACNA1B/CACNA1C/CACNA1G/CACNA1H/CACNA2D1/CACNA2D2/CACNA2D3/CACNA2D4/FAM155A/GABRB3/GABRG3/GRID1/GRIK2/GRIK3/GRIK4/GRIN2A/ITPR1/JPH3/KCNIP1/KCNIP4/KCNJ6/KCNMA1/KCNN3/KCNQ1/KCNQ2/KCNQ3/KCNT1/NALCN/PDE2A/RASA3/RYR1/KCNH1/KCNK9/SLC24A4/KCNQ5/KCNAB1/TRPM1/KCNK13/KCND3/CACNB4/CACNA1E/ITPR2/KCNV1/KCND2/RYR2/HCN4/CACNA1I/CACNG2/TRPC4/ABCC8/RYR3/CLCN7/KCNK10/GABRD/KCNN1/KCNA6/GRID2…	GO
voltage-gated ion channel activity	183	0.51382984	2324928149	0.000999001	0.001373116	ANO1/CACNA1A/CACNA1B/CACNA1C/CACNA1G/CACNA1H/CACNA2D1/CACNA2D2/CACNA2D3/CACNA2D4/GRIN2A/KCNIP1/KCNIP4/KCNJ6/KCNMA1/KCNQ1/KCNQ2/KCNQ3/KCNT1/NALCN/RYR1/KCNH1/KCNK9/KCNQ5/KCNAB1/KCNK13/KCND3/CACNB4/CACNA1E/KCNV1/KCND2/HCN4/CACNA1I/CACNG2/CLCN7/KCNK10/KCNA6/CACNG3/CACNB2/KCNB2/PTK2B/SCN5A/CACNG4/GRIN2C/KCNC3/OPRM1/KCNIP3/KCNH4/KCNB1/CNR1/KCNAB2/TPCN2/TPCN1/SCN4A/KCNQ4/KCNK2/CLIC5/KCNK12/KCNS3/KCNK3/S…	GO
cation channel activity	307	0.475509998	2212714681	0.000999001	0.001373116	ANO1/ASIC2/CACNA1A/CACNA1B/CACNA1C/CACNA1G/CACNA1H/CACNA2D1/CACNA2D2/CACNA2D3/CACNA2D4/FAM155A/GRIK2/GRIK3/GRIK4/GRIN2A/ITPR1/JPH3/KCNIP1/KCNIP4/KCNJ6/KCNMA1/KCNN3/KCNQ1/KCNQ2/KCNQ3/KCNT1/NALCN/PDE2A/RASA3/RYR1/KCNH1/KCNK9/SLC24A4/KCNQ5/KCNAB1/TRPM1/KCNK13/KCND3/CACNB4/CACNA1E/ITPR2/KCNV1/KCND2/RYR2/HCN4/CACNA1I/CACNG2/TRPC4/ABCC8/RYR3/KCNK10/KCNN1/KCNA6/CACNG3/SLC24A3/JPH2/CACNB2/CNGB1/TRPM2/KCN…	GO
calcium channel activity	117	0.517441318	2262662482	0.000999001	0.001373116	CACNA1A/CACNA1B/CACNA1C/CACNA1G/CACNA1H/CACNA2D1/CACNA2D2/CACNA2D3/CACNA2D4/FAM155A/GRIN2A/ITPR1/JPH3/PDE2A/RASA3/RYR1/SLC24A4/TRPM1/CACNB4/CACNA1E/ITPR2/RYR2/CACNA1I/CACNG2/TRPC4/RYR3/CACNG3/SLC24A3/JPH2/CACNB2/TRPM2/CACNG4/GRIN2C/OPRM1/CNR1/TPCN2/ITPR3/TPCN1/GPM6A/TRPC3/PKD1L2/GRIN1/TRPM3/PKD1L1/CACNG6/TRPV1/TRPC7/CACNG8/GRIN3B/TRPV4/TRPA1/TRPM8/CDK5/TRPV6/CACNB1/GRIN3A/CACNA1D/FKBP1B/TRPC6/PKD…	GO
potassium channel activity	120	0.518328802	2270809436	0.000999001	0.001373116	GRIK2/GRIK3/GRIK4/KCNIP1/KCNIP4/KCNJ6/KCNMA1/KCNN3/KCNQ1/KCNQ2/KCNQ3/KCNT1/KCNH1/KCNK9/KCNQ5/KCNAB1/KCNK13/KCND3/KCNV1/KCND2/HCN4/ABCC8/KCNK10/KCNN1/KCNA6/KCNB2/KCNC3/KCNIP3/KCNH4/KCNB1/KCNAB2/GRIK5/KCNQ4/KCNK2/KCNK12/KCNS3/KCNK3/SNAP25/KCNC1/KCNK17/TRPM5/KCNK1/KCNK4/KCNJ4/KCNG4/KCNJ15/TMEM175/KCNE1/HCN2/KCNH2/KCNJ12/MTMR6/KCNH6/KCNK5/KCNMB4/KCNJ5/KCNJ1/KCNG3/KCNG1/HCN3/PKD2L1/GRIK1/KCNG2/KCNH7/K…	GO
organic acid transmembrane transporter activity	144	0.361722249	161040961	0.000999001	0.001373116	OCA2/SLC26A10/SLC1A2/SLC38A10/SLC1A3/SLC6A19/SLC17A7/SLC6A1/SLC6A18/SLC26A9/SLC6A6/SLC25A21/SLC43A2/SLC27A1/SLC6A5/SLC6A9/SLC5A8/SFXN5/SLC38A1/SLC16A7/SLC7A1/SLC16A3/SLC13A3/SLC13A4/SLC43A1/ABCC3/SLC26A5/SLC7A5/SLC6A12/SLC25A10/SLC16A12/SLC25A13/SLC6A11/SLC15A4/SLC26A4/SLC10A7/SLC10A4/SLC38A4/SLC6A20/SLC6A15/SLC23A2/SLC25A29/SLC7A10/SLC38A2/SLC38A3/SLC26A1/SLC1A7/SLC17A6/MFSD2A/CTNS/SLC23A1/SLC38…	GO
calmodulin binding	192	0.46190638	2096550045	0.000999001	0.001373116	ATP2B2/CACNA1C/CAMK2B/KCNN3/KCNQ1/KCNQ2/KCNQ3/OBSCN/PDE1C/RYR1/SPTBN1/UNC13A/KCNH1/KCNQ5/MBP/NOS1/MAP2/RYR2/SLC8A1/TTN/RYR3/KCNN1/MYO1E/MAP6/MYO7A/ADD2/MYO9B/SCN5A/PCNT/CAMK4/ADCY3/CALD1/NGFR/ADCY1/CAMK1D/AKT1/DAPK1/SLC8A2/MYLK/ADCY8/MYO15A/MYO10/SLC8A3/REM1/MYH10/MYH11/UBR4/KCNQ4/MYO1D/MYO1B/ATP2B4/EGFR/MYO1C/CAMK2A/CAMKK2/MYH14/ITPKB/PLCB1/GRIN1/MYO5C/EPB41/ARPP21/MYLK2/SYT1/MYH9/TRPV1/SNTB1/CA…	GO
GTP binding	319	0.308543983	1440849943	0.000999001	0.001373116	AGAP1/GNA12/GNAS/RAB3C/EEFSEC/DNM3/GNAO1/RAB32/AGAP2/RAB37/AGAP3/RAB43/GNAL/RAB31/GNAI2/DAPK1/LRRK1/DIRAS3/RTKN/ARL15/REM1/NPR1/TGM2/RND3/TUBB2B/RAB6B/RAB3B/RAB1B/RNGTT/RAB40C/HHAT/ARL10/RRAGD/EEF1A2/SPAG1/PCK2/RAB36/MX1/FKBP4/ARFRP1/RAB20/CIITA/RAB11B/GNL1/RAB1A/URGCP/RAB5C/EHD4/TUBB1/TUBB/GSPT1/RAB7A/RHEB/RASL10B/KRAS/LANCL2/RHOBTB1/RALA/RHOT2/RAN/RHOBTB2/RAB2A/EHD2/DIRAS1/RAB4A/RAB30/DNM2/RHOU…	GO
glycosaminoglycan binding	213	0.395958186	1810654764	0.000999001	0.001373116	COL5A1/EGFLAM/NAV2/NELL2/PTPRS/RTN4RL1/SLIT3/TNXB/LTBP4/FGFR2/THBS2/SULF2/COL13A1/DPYSL3/PCOLCE2/SLIT1/COMP/FGFR1/THBS1/SFRP1/SMOC2/FGFRL1/PTPRF/COL25A1/SULF1/APOB/APLP2/LGR6/NELL1/LTBP2/NRP1/ADAMTS3/APLP1/CRISPLD2/ELANE/PCSK6/ANXA4/TGFBR3/PTN/AGRN/COL5A3/LPL/SLIT2/PTCH1/FBLN7/RSPO3/TGFBR2/NRP2/LRTM2/TLR2/VCAN/HK1/THBS3/GREM2/ABI3BP/SPOCK3/NOD2/ACAN/NCAN/LRPAP1/ADAMTS8/PCOLCE/CEMIP/CD44/FGF9/FN1/…	GO
phospholipid binding	392	0.423612516	1998076012	0.000999001	0.001373116	ADAP1/AGAP1/DYSF/ITPR1/KCNQ1/MAPT/MCF2L/OBSCN/SNX29/SPTBN1/SPTBN4/UNC13A/WNT5A/ZFYVE28/KCNH1/PREX1/DENND1A/OSBPL5/BAIAP3/ITPR2/FERMT2/GRAMD1B/PARD3/GRK5/PACSIN1/ABCG1/PITPNM2/SH3PXD2A/AMPH/MYO1E/THBS1/CPNE4/HIP1/JPH2/SCARB1/SNX8/SYT3/PACSIN2/APOB/DAB2IP/GRB7/MAP1B/SGIP1/SYT17/AKT1/MYO10/ARHGAP26/SCIN/SMURF1/TECPR1/ACTN2/SYT2/MICALL1/ITPR3/PIGU/ANXA4/TPCN1/FCHO1/PCLO/HIP1R/SH3PXD2B/MYO1B/CPS1/CYTH…	GO
nuclear envelope	417	0.341968652	1615853137	0.000999001	0.001373116	INTS1/ITPR1/MAD1L1/NRXN1/PDE4D/PRICKLE1/PRKCZ/SYNE1/KCNH1/TRIM27/TNRC18/MTA1/RAP1GAP2/PNPLA7/IGF2R/AGPAT3/GRK5/LPIN1/LMO7/SYNE2/CCND2/NELL1/BCL2/ABCF1/SORL1/PHF20/CLMN/ABL1/PTGER3/ITPR3/ANXA4/AKAP6/RRP12/SCRN1/EDNRB/BIN1/SMAD3/BCL2L1/NOS1AP/EGFR/SLC22A18/MYO1C/MYOF/PAK1/ALOX5/SLC16A3/POM121L2/TMEM201/PLCB1/CLGN/FZR1/NUP214/LEMD2/OSBPL3/APEH/MATR3/ITSN1/OSBPL6/LMNB2/ADRA1A/DST/PSEN2/TMEM176B/MX1/K…	GO
transcription factor complex	344	0.396926854	1861374455	0.000999001	0.001373116	ALX4/HDAC9/NFATC1/NKX2-1/SSBP3/TBX2/TCF4/WWOX/ZFHX3/RUNX2/TAF4/TAL1/BRF1/ZEB1/RUNX3/SATB2/LHX1/RUNX1/RARA/GATA4/HIPK2/HAND1/MEIS1/TCF7L1/NFATC2/SKI/TRRAP/LDB2/NPAS2/ARNTL/ZFPM1/HAND2/GTF2H4/HELT/ATF6B/ETS1/TAF7/TEAD1/TRERF1/FOXF1/TFDP1/TCF7L2/ARNT2/SOX14/SIN3A/ONECUT3/PITX2/CTBP1/PPARD/TCF3/LMO2/RXRA/RARB/TLE3/GTF3C1/TLE2/EPAS1/TEAD4/SMAD3/GSC/TEAD3/KLF5/RBPJ/PBX1/NR4A2/POU3F2/NFYC/TCF12/MXI1/YAP…	GO
mitochondrial matrix	428	0.287059513	1355562771	0.000999001	0.001373116	ERBB4/NR3C1/PC/PDE2A/PCCA/ACSF3/MTHFD1L/SARDH/TERT/DHX30/TOP1MT/ABAT/FASTK/CARS2/ME3/ACSS1/BDH1/MRPS18B/NAT8L/MRPL23/CPS1/TRAP1/OGDH/BCL2L1/ALDH1L2/NDUFS8/OGDHL/ACSS2/PCK2/D2HGDH/PDK2/MRPL55/FDXR/TBRG4/HIBADH/PUS1/ALDH4A1/PYCR1/PPM1K/PDHX/TXNRD2/ACADL/NSUN4/NDUFS7/SIRT5/AADAT/MTHFD2L/GLRX5/ACSF2/TK2/POLG/MRPL33/ACAD10/FOXO3/PPA2/TIMM44/NDUFS2/FLAD1/FTMT/ACOT11/MCEE/CLPX/GRPEL1/PITRM1/CYP11A1/LIAS…	GO
lysosomal membrane	321	0.342624094	1599955758	0.000999001	0.001373116	AP2A2/ATP11A/OCA2/RPTOR/CLEC16A/LRP1/ECE1/PNPLA7/LRP2/IGF2R/CLCN7/FLOT1/RAB37/NEU1/SCARB1/COL6A1/MYO7A/CUBN/TRPM2/SLC11A2/LPCAT1/HLA-DOA/SLC30A3/AHNAK/ABCB9/TPCN2/TECPR1/TPCN1/SLCO4C1/SLC30A2/AP3D1/ARRB1/VPS16/SPNS1/PCSK9/TMEM63A/LAPTM4B/ATP6V1H/AP1B1/EEF1A2/DEPDC5/ANKFY1/AP3B1/DNAJC5/DAB2/CD63/SZT2/ATP13A2/SYT7/SPPL2B/CLCN6/SORT1/VPS39/HLA-DQB2/ABCA13/TMEM175/STK11IP/TMEM9/GNB4/MTOR/SPAG9/SLC15A…	GO
early endosome	321	0.420330142	1962820604	0.000999001	0.001373116	ASTN2/ATP11A/CNTNAP2/DKK1/DYSF/KCNQ1/PMEPA1/SORCS2/SYNDIG1/TBC1D16/ZFYVE28/KCNH1/TRIM27/MGRN1/NTRK1/EPHA3/RFTN1/LRP1/KIFC1/RAB32/IGF2R/FLOT1/RIN3/WNT3A/EPHA4/SNX8/TRAK1/PACSIN2/VAC14/ANK2/AKT2/APOB/SLC11A2/LMTK2/EPHB1/RET/TMEM108/NRP1/RAB31/RABGAP1L/ST8SIA2/SORL1/TMEM163/HYAL3/DNER/EPHA8/LDLRAD4/RUFY1/NTRK2/SH3GL3/SH3GL2/MYO1D/GGA1/MYO1B/WDFY2/VPS16/WDR91/NEURL1B/MME/GRIA1/EGFR/PCSK9/CCDC93/CLVS1…	GO
late endosome	230	0.332625822	1526160058	0.000999001	0.001373116	ASTN2/DYSF/KCNQ1/MAGI2/NTRK1/CLEC16A/BAIAP3/CHID1/SLC9A9/IGF2R/VAC14/SLC11A2/CRHR1/SLC30A3/NEDD4L/SORL1/SRC/MICALL1/HTT/LRAT/SQSTM1/SLC30A2/VPS16/WDR91/EGFR/PCSK9/LAPTM4B/CD63/ATP13A2/UVRAG/RASGEF1B/VTI1A/VPS39/BACE1/HGS/OSBPL9/TMEM9/MYO5A/TCIRG1/ANKRD27/PLD1/WDR81/RAB7A/VPS37C/LDLR/MAP1LC3A/CTNS/NDFIP2/MVB12B/NBR1/GNPNAT1/SLC2A4/NMNAT2/TSG101/SLC29A3/CLCN3/MON1A/PIK3R4/LAPTM4A/VPS29/STARD3/NSG1/…	GO
vacuolar membrane	376	0.348005345	1638135544	0.000999001	0.001373116	AP2A2/ATP11A/OCA2/RPTOR/CLEC16A/LRP1/ECE1/ABCC1/PNPLA7/LRP2/SLC39A11/IGF2R/CLCN7/FLOT1/RAB37/NEU1/SCARB1/COL6A1/MYO7A/CUBN/TRPM2/VAC14/SLC11A2/LPCAT1/ULK1/HLA-DOA/SLC30A3/AHNAK/ABCB9/TPCN2/TECPR1/TPCN1/SLCO4C1/SLC30A2/AP3D1/ARRB1/VPS16/SPNS1/PCSK9/TMEM63A/LAPTM4B/ATP6V1H/AP1B1/RRAGD/EEF1A2/DEPDC5/ANKFY1/AP3B1/DNAJC5/DAB2/CD63/SZT2/ATP13A2/SYT7/ABCC3/UVRAG/SPPL2B/CLCN6/SORT1/MAN2B2/VPS39/HLA-DQB2/…	GO
endoplasmic reticulum lumen	286	0.354957792	1645548079	0.000999001	0.001373116	COL11A2/COL12A1/COL18A1/COL20A1/COL22A1/COL23A1/COL4A2/COL5A1/FAM20C/PTPRN2/STC2/WNT5A/COL9A3/COL4A1/COL6A3/WNT7A/COL13A1/COL1A1/WNT7B/COL6A2/C3/THBS1/WNT3A/COL6A1/PDGFD/COL19A1/COL25A1/APOB/APLP2/WNT1/SPON1/CDH2/COL15A1/PDGFA/IGFBP5/COL9A2/COL2A1/WNT3/SIL1/COL4A3/PDGFC/WNT6/COL5A3/WNT5B/PCSK9/ARSG/COL9A1/LTBP1/ADAMTS7/VCAN/PRSS23/SDC2/COL8A1/CLU/P4HB/P4HA2/COL27A1/MINPP1/IGFBP7/LRPAP1/FN1/P4HA3/…	GO
Golgi stack	123	0.350999159	1541830222	0.000999001	0.001373116	GALNT2/SULF2/FUT4/XYLT1/ST3GAL3/SMPD3/GOLGA3/ST3GAL2/SULF1/SORL1/CHSY3/ST3GAL1/STX16/CIT/SGMS1/B4GALNT4/CSGALNACT1/VRK1/ST6GAL2/ARAP1/ASAP2/SORT1/LPCAT2/NECAB3/MBTPS1/GBF1/B4GALNT3/SLC10A7/CHPF2/B4GALT2/RAB30/AKAP9/B4GALT5/B4GALT7/GCNT1/MGAT4B/FUT10/FUT8/GALNT3/NSG1/DNMBP/GOLPH3/VCPIP1/GOLGA7/INPP5E/B4GALT1/ST6GAL1/UXS1/FUT2/RASIP1/BET1L/NAGPA/B4GALT6/CHSY1/GOLT1A/COG3/ST3GAL4/TOM1L1/COG2/ZFYVE1/…	GO
trans-Golgi network	210	0.369251523	168597565	0.000999001	0.001373116	ATP11A/RBFOX1/TRAPPC9/VPS52/MYO18A/CALN1/SCOC/BAIAP3/CHID1/RAB32/IGF2R/RGS20/RAB43/LGR6/CDH1/CRHR1/SYT17/RAB31/SORL1/STX16/CHST1/TGFBI/COG5/MYO1B/MME/NBEA/CLVS1/SNAP25/AP1B1/COG7/ARAP1/ATXN2/C16orf70/USP6NL/ARFGAP2/KIF13A/TBC1D23/ATP9A/VPS54/ARFRP1/ATP2C1/VTI1A/HLA-DQB2/MMP24/BACE1/PREPL/BICD1/GBF1/ARFGEF1/SLC10A7/VPS53/LGR5/ARFGEF2/COG6/SNX9/FURIN/OPTN/SCAMP3/BIRC6/SYS1/RAB30/DNM2/DENND5A/TJAP1/…	GO
centrosome	476	0.333941226	1586287179	0.000999001	0.001373116	BRSK2/CDK6/FBXL7/IFT140/MACROD2/MAD1L1/MTUS2/PDE4D/PDE4DIP/TBCD/FBXO31/PAX2/RAP1GAP2/CCDC88C/PDE4B/NPHP4/OBSL1/ARHGEF10/RAB11FIP3/SKI/FLOT1/SYNE2/ERC1/HAP1/CRMP1/DYNC1H1/TFAP2A/DISC1/PCNT/SORBS1/GNAI2/FEZ1/RAB11FIP4/C10orf90/AXIN2/RNF19A/NLRC5/PLEKHG6/USP2/TUBGCP2/CLASP1/UBR4/NPM1/PHF1/BCL2L1/PLEKHA7/EXOC7/RRAGD/CEP164/BRSK1/CEP72/BBS9/CCNF/SDCCAG8/UVRAG/PSEN2/SPPL2B/KIF13A/KIZ/KATNB1/PRKACA/PRKA…	GO
spindle	315	0.344788543	160813883	0.000999001	0.001373116	MAD1L1/NR3C1/MICAL3/FMN2/KIFC1/CRMP1/DIDO1/HSPA2/AKT1/RAB11FIP4/MAEA/PLEKHG6/TUBGCP2/MYH10/CLASP1/ATM/HECW2/FRY/NPM1/DYNC1I1/VRK1/UMOD/LATS2/FAM110C/TMEM201/MYH9/MAD2L2/FAM110A/KATNB1/MAPRE3/PTP4A1/MAP4/PKHD1/KLHL21/EML3/CDC14B/IQCB1/TTC28/NEDD9/RANGAP1/DIAPH1/WDR60/FAM83D/MAP2K5/ANXA11/KIF22/TPX2/DCTN4/EML2/NEK6/CDC25B/MAPK14/STX1B/NUMA1/AGBL5/CDC27/RCC2/CBX3/CDK5RAP2/STAG1/MTUS1/TUBGCP3/CSNK1D/…	GO
microtubule	389	0.376674085	1776444532	0.000999001	0.001373116	DNAH10/DNAH17/DYSF/JAKMIP1/KIF1A/KIF26B/MAPT/MTUS2/RADIL/TBCD/TIAM1/KIF6/MTA1/KIF26A/CLIP2/BAIAP2/BCAS3/DNM3/MAP2/SLC8A1/KIFC1/KIF5C/MAP6/DNAH1/NAV1/STAU2/DYNC1H1/SARM1/MACF1/DISC1/PCNT/KIF21B/ROR2/MAP1B/EML6/FEZ1/DNAH11/SHROOM3/KCNAB2/SVIL/DNAI2/SLC8A3/KLC2/TUBGCP2/CLASP1/TTLL9/KIF19/TUBB2B/DNAH5/APC2/DYNC1I1/ODF3L2/KIF13B/DNAH2/FAM110C/MAP7/STMN1/TTLL8/DNAH9/STIM1/KIF17/DST/KIF13A/KATNB1/MAPRE3…	GO
microtubule associated complex	144	0.390284256	1737569413	0.000999001	0.001373116	DNAH10/DNAH17/KIF1A/KIF26B/KIF6/KIF26A/CLIP2/MAP2/KIFC1/KIF5C/DNAH1/TTBK1/DYNC1H1/LRP8/DNHD1/DISC1/KIF21B/MAP1B/PXN/DNAH11/DNAI2/KLC2/KIF19/DNAH5/DYNC1I1/KIF13B/DNAH2/MAP7/STAU1/DNAH9/KIF17/KIF13A/KATNB1/MAP4/WDR60/KIF9/KIF1B/KIF22/DCTN4/KIFC3/EML2/KIFC2/ACTR1B/KIF12/NUDCD3/DNAH3/KIF25/KIF2B/DNAH8/DYNLRB2/DYNLRB1/KIF7/KIF5B/KIF23/KLC1/GABARAP/NDE1/KIF2C/KIF21A/DCTN2/CCDC114/APPBP2/ACTL8/SNX4/DCTN…	GO
actin filament	100	0.43947458	1900335898	0.000999001	0.001373116	GAS7/FYN/PALLD/AKAP13/DPYSL3/MYO18B/MYO9B/MARK2/COBL/HCK/SRC/ACTN2/PSTPIP1/TMOD1/PDLIM3/APC2/MYO1B/DUSP22/MYO1C/PAK1/ACTN3/PDLIM5/TPM1/SMTN/WIPF3/FMN1/MYO5A/WIPF1/LDB3/ACTN1/ACTA1/PDLIM4/ESPNL/PLS1/SMTNL2/PRICKLE4/SPECC1/CTTN/PDLIM7/ACTG1/TPM4/LCP1/AIF1L/DAPK3/PAWR/WASL/MYO3A/TSC1/SH2B2/YES1/RCSD1/CD2AP/IQGAP1/PSTPIP2/LMOD1/DBN1/PDLIM1/DBNL/TWF2/MYO1A/GNG12/EZR/COTL1/BIN3/SPTBN5/ESPN/NCKAP1/PDLIM…	GO
cell-cell junction	427	0.430908514	2035001199	0.000999001	0.001373116	AJAP1/CADM1/CDH13/CDH18/CDH22/CDH4/CNTNAP2/CTNNA2/CTNND2/DSC3/FAT1/FRMD4A/IGSF21/MAGI2/PCDH9/PDZD2/PRKCZ/SIPA1L3/SPTBN4/TBCD/TIAM1/ANK3/PLEKHG5/NPHP4/COL13A1/BAIAP2/OBSL1/SLC8A1/ACTN4/FLRT2/TRPC4/CADM3/CTNNA3/PARD3/RDX/PTPRJ/FLOT1/ADCYAP1R1/NFASC/MYO1E/CDH11/CDH12/FGFRL1/MAGI1/CDH15/GRHL2/SCRIB/PACSIN2/ANK2/PLXDC1/SCN5A/PANX2/PTPRM/CDH1/AHNAK/KAZN/PLCG1/FRMD6/SORBS1/AKT1/CDH2/CDH8/SHROOM3/EPB41L3…	GO
cell-cell adherens junction	109	0.504563277	2194694488	0.000999001	0.001373116	AJAP1/CDH13/CDH18/CDH22/CDH4/CTNNA2/CTNND2/IGSF21/BAIAP2/CTNNA3/PARD3/RDX/FLOT1/CDH11/CDH12/CDH15/SCRIB/PTPRM/CDH1/SORBS1/CDH2/CDH8/PDLIM3/PLEKHA7/PDLIM5/DLG5/JUP/CDH6/CDH10/LRRC7/MYH9/OXTR/TJP1/CDH3/NDRG1/PARD3B/PKP3/FRS2/KIFC3/LDB3/ACTN1/PDLIM4/CXADR/ARVCF/ITGA6/BAIAP2L1/HMCN1/S100A11/CDC42EP4/VCL/ADD1/PRICKLE4/LYN/TMOD3/PDLIM7/SMAD7/ZYX/ATP2A2/TNKS1BP1/CRB1/EIF4G2/VEGFA/PAK4/STXBP6/CNN3/CDH5/P…	GO
bicellular tight junction	112	0.424237895	1849414753	0.000999001	0.001373116	FRMD4A/MAGI2/PRKCZ/TBCD/ANK3/NPHP4/PARD3/ADCYAP1R1/MAGI1/PLXDC1/CCND1/CLDN10/CYTH1/CGNL1/AMOTL2/TJP2/CCDC85C/CYTH3/SYNPO/CLDN15/AMOTL1/TJP1/LIN7A/PARD3B/MXRA8/MPDZ/MARVELD3/PARD6B/C1QTNF5/DLG1/CLDN18/CXADR/CLDN14/PARD6G/FRMD4B/PRKCI/CLMP/OCLN/MAPK15/PDCD6IP/MARVELD2/CLDN19/PMP22/ARHGAP17/CLDN7/TJAP1/CGN/CLDN11/CLDN4/JAM2/JAM3/TJP3/MICALL2/EPB41L4B/CRB3/NPHP1/CDH5/BVES/CLDN1/CDK4/MPP5/FZD5/TACSTD2…	GO
cell-substrate adherens junction	390	0.424282429	2000812684	0.000999001	0.001373116	ARHGAP22/CD81/CDH13/FAT1/GAK/GNA12/MRC2/TSPAN9/TNS3/PALLD/BCAR1/ARHGEF7/LPP/LRP1/APBB1IP/ITGBL1/PIP5K1C/FERMT2/ACTN4/ARHGAP24/CYFIP1/FLRT2/IGF2R/FLNB/SORBS2/RDX/PTK2/FLOT1/AFAP1/NFASC/DLC1/SCARF2/LMO7/SYNE2/SLC4A2/PACSIN2/PTK2B/MPRIP/VIM/TSPAN4/TRIOBP/GRB7/AHNAK/OPRM1/SORBS1/NRP1/PXN/MAP4K4/FLNC/ASAP3/CDH2/HCK/ARHGAP26/HSPG2/SVIL/YWHAZ/TGFB1I1/STX16/SLC6A4/ACTN2/EFNB2/CD9/TNS1/CLASP1/PPFIA1/TGM2/…	GO
focal adhesion	388	0.425459478	2006734877	0.000999001	0.001373116	ARHGAP22/CD81/CDH13/FAT1/GAK/GNA12/MRC2/TSPAN9/TNS3/PALLD/BCAR1/ARHGEF7/LPP/LRP1/APBB1IP/ITGBL1/PIP5K1C/FERMT2/ACTN4/ARHGAP24/CYFIP1/FLRT2/IGF2R/FLNB/SORBS2/RDX/PTK2/FLOT1/AFAP1/NFASC/DLC1/SCARF2/LMO7/SYNE2/SLC4A2/PACSIN2/PTK2B/MPRIP/VIM/TSPAN4/TRIOBP/GRB7/AHNAK/OPRM1/SORBS1/NRP1/PXN/MAP4K4/FLNC/ASAP3/CDH2/HCK/ARHGAP26/HSPG2/SVIL/YWHAZ/TGFB1I1/STX16/SLC6A4/ACTN2/EFNB2/CD9/TNS1/CLASP1/PPFIA1/TGM2/…	GO
cell cortex	280	0.461389118	2138917398	0.000999001	0.001373116	ASTN2/CTBP2/CTNNA2/ERC2/PRKCZ/RYR1/SPTBN1/SPTBN4/UNC13A/MICAL3/RIMS2/FMN2/FGFR2/ARHGEF7/AKAP13/EXOC4/RIMS1/ITPR2/FERMT2/ACTN4/TRPC4/FLNB/PARD3/RDX/PTK2/FLOT1/HIP1/DLC1/MYO7A/GRM7/TRAK1/DYNC1H1/BSN/AKT2/MYO9B/PTK2B/COBL/CALD1/CDH1/PVALB/KCNC3/PXN/CDH2/SHROOM3/MKLN1/MYO10/MAEA/RTKN/SCIN/CTBP1/ACTN2/TMOD1/GAD1/MYH10/CLASP1/PHLDB1/PCLO/HIP1R/DLG4/RND3/FRY/AKAP12/HMCN2/ASPH/MYO1D/PHLDB2/FMNL1/CLIC5/FA…	GO
monosaccharide metabolic process	269	0.345019188	1595145937	0.000999001	0.001373116	FOXK1/PC/PRKCE/RORA/PFKP/ESRRB/FUT4/GNMT/NPY1R/FOXK2/LRP5/AKT2/SORBS1/AKT1/FGGY/POMC/MAEA/PFKFB3/SRC/PPARD/TFAP2B/CHST1/GCK/NCOA2/DGAT2/ACTN3/CPT1A/PER2/POFUT2/HK1/GALE/FOXA2/PCK2/CHST15/PDK2/ADIPOR1/ONECUT1/FOXO1/SLC25A10/GSTO1/C1QTNF1/MAN2B2/SLC25A13/ENO1/PPARA/PGAM2/DGKQ/MTOR/WDTC1/IRS2/MDH1/PFKL/POFUT1/MAPK14/ZMPSTE24/HK2/PFKFB2/HK3/PHLDA2/SLC23A2/SLC2A1/OTOG/PDX1/CRYL1/TPI1/CREM/PASK/SLC23A1…	GO
glucose metabolic process	190	0.355366464	1610800915	0.000999001	0.001373116	FOXK1/PC/RORA/PFKP/ESRRB/GNMT/NPY1R/FOXK2/LRP5/AKT2/SORBS1/AKT1/POMC/MAEA/SRC/PPARD/TFAP2B/GCK/NCOA2/DGAT2/ACTN3/CPT1A/PER2/HK1/FOXA2/PCK2/PDK2/ADIPOR1/ONECUT1/FOXO1/SLC25A10/C1QTNF1/SLC25A13/ENO1/PPARA/PGAM2/DGKQ/MTOR/WDTC1/IRS2/MDH1/PFKL/MAPK14/ZMPSTE24/HK2/PFKFB2/HK3/PHLDA2/PDX1/TPI1/CREM/PASK/SLC45A3/CRY1/ACACB/HECTD4/SLC25A12/SLC37A4/PCK1/GSK3B/INSR/INPPL1/CRTC2/PPARGC1A/IGFBP3/SLC35B4/GPI/P…	GO
aminoglycan metabolic process	161	0.38124742	1710090126	0.000999001	0.001373116	CHST11/EGFLAM/GPC5/GPC6/UST/B3GAT1/EXT1/XYLT1/ST3GAL3/IDUA/HPSE2/SMPD3/ST3GAL2/HS3ST3B1/GCNT2/HAS3/AKT1/CHSY3/ST3GAL1/HSPG2/HYAL3/HS3ST2/GPC1/AGRN/CHST1/CSGALNACT1/ITIH5/GALNS/ST3GAL6/DSE/ANGPT1/VCAN/EXT2/SDC2/CHST15/SPOCK3/ACAN/NCAN/HS3ST1/CEMIP/CD44/IL15/B3GAT2/DSEL/NDST1/PGLYRP2/CHPF2/B4GALT2/CSPG5/UGDH/CHST13/FOXC1/XYLT2/ABCC5/HGSNAT/B4GALT5/EXTL3/ARSB/B4GALT7/IMPAD1/PIM1/HGF/NAGLU/HS3ST6/B3G…	GO
aminoglycan biosynthetic process	109	0.38876954	169102748	0.000999001	0.001373116	CHST11/GPC5/GPC6/UST/EXT1/XYLT1/ST3GAL3/SMPD3/ST3GAL2/HS3ST3B1/GCNT2/HAS3/CHSY3/ST3GAL1/HSPG2/HS3ST2/GPC1/AGRN/CHST1/CSGALNACT1/ST3GAL6/DSE/ANGPT1/VCAN/EXT2/SDC2/CHST15/ACAN/NCAN/HS3ST1/CEMIP/DSEL/NDST1/CHPF2/B4GALT2/CSPG5/UGDH/CHST13/XYLT2/ABCC5/B4GALT5/EXTL3/B4GALT7/HS3ST6/B3GNT2/BCAN/HS2ST1/B4GALT1/HS6ST1/SDC1/B4GALT6/CHSY1/B3GNT3/CHST14/ST3GAL4/PDGFRB/NDST3/B3GAT3/NFKB1/PRELP/HAS1/SDC3/CHST9	GO
glycosaminoglycan biosynthetic process	105	0.403825454	1750784031	0.000999001	0.001373116	CHST11/GPC5/GPC6/UST/EXT1/XYLT1/ST3GAL3/SMPD3/ST3GAL2/HS3ST3B1/GCNT2/HAS3/CHSY3/ST3GAL1/HSPG2/HS3ST2/GPC1/AGRN/CHST1/CSGALNACT1/ST3GAL6/DSE/ANGPT1/VCAN/EXT2/SDC2/CHST15/ACAN/NCAN/HS3ST1/CEMIP/DSEL/NDST1/CHPF2/B4GALT2/CSPG5/UGDH/CHST13/XYLT2/ABCC5/B4GALT5/EXTL3/B4GALT7/HS3ST6/B3GNT2/BCAN/HS2ST1/B4GALT1/HS6ST1/SDC1/B4GALT6/CHSY1/B3GNT3/CHST14/ST3GAL4/PDGFRB/NDST3/B3GAT3/NFKB1/PRELP/HAS1/SDC3/CHST9	GO
alcohol metabolic process	345	0.296990561	1392496536	0.000999001	0.001373116	CACNA1H/DYSF/GFI1/INPP5A/ITPK1/LMF1/PLCG2/PLCH2/OSBPL5/SYNJ2/FGFR1/ABCG1/ADCYAP1R1/PLCL2/SCARB1/CUBN/PTEN/PTH1R/APOB/PTK2B/SCAP/ACACA/TRERF1/PLCG1/PLCL1/BMP6/CYP1A1/INPP5D/ALDH1A2/INPP4B/SORL1/ACSS1/PPARD/P2RY6/LRAT/DHDDS/RXRA/CH25H/HDLBP/PLB1/INPP4A/FDFT1/MYOF/PLCD1/PCSK9/DGAT2/ITPKB/PLCB1/PRKAA2/HRH1/FASN/NFYC/ACSS2/POR/DKK3/PCK2/CYP46A1/FDXR/MINPP1/DHCR24/HMGCS1/NFYA/LBR/SREBF2/DPAGT1/LDLRAP1/…	GO
pyruvate metabolic process	145	0.339504818	1513761387	0.000999001	0.001373116	CBFA2T3/FOXK1/HDAC4/PC/PRKAG2/PFKP/ESRRB/FOXK2/ZBTB20/ME3/PFKFB3/GCK/OGDH/ACTN3/SLC16A3/PRKAA2/OGDHL/NUP214/HK1/BSG/PCK2/HIF1A/PDK2/PDHX/NUP93/NR4A3/ENO1/PPARA/PGAM2/PFKL/MLXIPL/HK2/PFKFB2/HK3/HTR2A/ARNT/TPI1/ZBTB7A/SLC4A1/RAE1/SLC25A12/PCK1/INSR/STAT3/PPARGC1A/GPI/PFKFB4/NUP62/VDAC1/PDP2/GSTZ1/PRKAA1/PSEN1/NUP133/NUP160/ALDOA/GAPDH/EIF6/AGXT/LDHA/ADPGK/PFKM/PGM1/PKM/ECD/NCOR1/PDK1/PRKAG1/SEH1L/A…	GO
generation of precursor metabolites and energy	453	0.292506275	1385290777	0.000999001	0.001373116	CBFA2T3/FOXK1/GNAS/HDAC4/PRDM16/PRKAG2/RUNX1T1/PFKP/ESRRB/AACS/GNMT/IMMP2L/FOXK2/TXNRD1/KL/LOXL2/AKT2/ZBTB20/SORBS1/AKT1/GFPT2/POMC/ME3/ACSS1/PFKFB3/PPARD/ASPH/BDH1/GCK/UGP2/TRAP1/OGDH/ACTN3/NDUFS8/PRKAA2/OGDHL/NUP214/ACSS2/PER2/POR/HK1/NRF1/D2HGDH/P4HA2/HIF1A/FDXR/TBRG4/BNIP3/HMGCLL1/ALDH4A1/GIPR/NUP93/TXNRD2/NDUFB3/SLC25A13/NR4A3/ENO1/AOX1/COQ10A/PPARA/PGAM2/NDUFS7/PYGM/MTOR/IRS2/MTFR1/MDH1/PFK…	GO
glycolytic process	108	0.35451358	154076261	0.000999001	0.001373116	CBFA2T3/FOXK1/HDAC4/PRKAG2/PFKP/ESRRB/FOXK2/ZBTB20/PFKFB3/GCK/OGDH/ACTN3/PRKAA2/OGDHL/NUP214/HK1/HIF1A/NUP93/ENO1/PPARA/PGAM2/PFKL/MLXIPL/HK2/PFKFB2/HK3/HTR2A/ARNT/TPI1/ZBTB7A/SLC4A1/RAE1/INSR/STAT3/PPARGC1A/GPI/PFKFB4/NUP62/PRKAA1/PSEN1/NUP133/NUP160/ALDOA/GAPDH/EIF6/LDHA/ADPGK/PFKM/PGM1/PKM/ECD/NCOR1/PRKAG1/SEH1L/APP/PKLR/NUP107/GPD1/ENO2/NUP98/TP53/NUP210/GAPDHS/DHTKD1/HKDC1/INS/NUP85/PGM2L1/S…	GO
regulation of carbohydrate metabolic process	190	0.348786831	1580976833	0.000999001	0.001373116	CBFA2T3/FOXK1/HDAC4/PRKAG2/PRKCE/RORA/ESRRB/ADCYAP1R1/SMPD3/GNMT/FOXK2/AKT2/PTH1R/PTK2B/ZBTB20/SORBS1/AKT1/POMC/MAEA/PFKFB3/SRC/P2RY6/GCK/NCOA2/DGAT2/ACTN3/PRKAA2/HRH1/NUP214/FOXA2/HIF1A/PDK2/ADIPOR1/MLXIP/FOXO1/C1QTNF1/NUP93/PPARA/DGKQ/MTOR/IRS2/MLXIPL/ZMPSTE24/PFKFB2/PHLDA2/HTR2A/ARNT/PASK/SLC45A3/CRY1/ACACB/ZBTB7A/RAE1/SLC25A12/GSK3B/INSR/STAT3/NTSR1/PPARGC1A/IGFBP3/SLC35B4/PFKFB4/NUP62/PHKG2/…	GO
purine nucleotide metabolic process	498	0.306395248	145949657	0.000999001	0.001373116	ACSL6/ADCY2/CARD11/CBFA2T3/DLG2/FAM20C/FOXK1/HDAC4/PDE2A/PDE4C/PDE4D/PRKAG2/RORA/ACOT7/ACSF3/PFKP/NOS1/PDE9A/PDE4B/ESRRB/ADCY5/FHIT/FOXK2/PDE7B/ADCY9/AMPD2/ACACA/ADCY3/ZBTB20/ADCY1/PDE10A/ADCY8/ADK/PDE4A/ACSS1/PFKFB3/GPHN/NPR1/TJP2/HPCA/GCK/AMPD3/ADCYAP1/OGDH/EPHA2/DGAT2/ACTN3/NDUFS8/AK5/PRKAA2/ACSL1/OGDHL/NUP214/FASN/ACSS2/LRGUK/HK1/PPT2/PANK4/PDE8A/HIF1A/ACSL5/PDK2/PAPSS2/ELOVL5/TPST1/HMGCS1/NM…	GO
purine nucleotide biosynthetic process	255	0.364208446	1680230217	0.000999001	0.001373116	ACSL6/ADCY2/CBFA2T3/FOXK1/HDAC4/PRKAG2/ACOT7/ACSF3/PFKP/NOS1/ESRRB/ADCY5/FOXK2/ADCY9/AMPD2/ACACA/ADCY3/ZBTB20/ADCY1/ADCY8/ADK/ACSS1/PFKFB3/NPR1/HPCA/GCK/AMPD3/OGDH/ACTN3/AK5/PRKAA2/ACSL1/OGDHL/NUP214/FASN/ACSS2/HK1/PPT2/PANK4/HIF1A/ACSL5/PDK2/PAPSS2/ELOVL5/NME2/PDHX/NPPB/NUP93/SLC25A13/ENO1/ACLY/PPARA/PGAM2/PFKL/MTHFD2L/MLXIPL/HK2/TECR/PFKFB2/ADCY7/HK3/PANK1/ADA/HTR2A/DCAKD/SLC26A1/ARNT/TPI1/ELOV…	GO
DNA replication	258	0.338921738	1564493557	0.000999001	0.001373116	EHMT2/GLI2/NFIA/ZNF365/FGFR1/TOP1MT/NFIC/NFIX/WIZ/RBMS1/POLE/SIN3A/BRCA1/BCL6/REPIN1/ATG7/ATM/NFIB/RECQL5/ZBTB38/EGFR/RTEL1/POLQ/STRA8/MCM8/DNAJC2/PRIM2/ING5/ATR/RRM2/CLSPN/ZMPSTE24/E2F8/POLD2/POLL/IGHMBP2/POLG/S100A11/DACH1/SMARCAL1/NCOA6/ATRIP/RRM1/LIG1/RFC4/KAT5/NASP/DTD1/FAF1/CHTF8/BARD1/POLD1/EXO1/MCM2/NPM2/PDS5A/CDC6/ANKRD17/RFWD3/GRWD1/TOPBP1/ATAD5/RFC5/DSCC1/CDC34/RBBP6/ACVRL1/RRM2B/POLA2…	GO
regulation of DNA replication	100	0.381025732	1647596723	0.000999001	0.001373116	EHMT2/GLI2/ZNF365/FGFR1/WIZ/BCL6/ATG7/ZBTB38/EGFR/ATR/ZMPSTE24/E2F8/S100A11/DACH1/SMARCAL1/RFC4/FAF1/CHTF8/NPM2/PDS5A/CDC6/ANKRD17/ATAD5/RFC5/DSCC1/RBBP6/ACVRL1/CCDC88A/ID3/TERF2/TNFAIP1/GLI1/FBXW7/RFC3/TIPIN/TIMELESS/INO80/BLM/KCTD13/DHX9/PCNA/RFC2/TERF1/EREG/CDC7/MSH3/SLFN11/GTPBP4/UCN/E2F7/DBF4B/GDF2/ENPP7/CDK2/CACYBP/TP53/BRCA2/SENP2/WDR18/MAP2K4/NUCKS1/NBN/CDT1/DNA2/RAC1/SMC3/WRNIP1/CHTF18/E…	GO
DNA repair	478	0.308613735	1465896253	0.000999001	0.001373116	EYA2/RAD51B/TP73/MTA1/FMN2/EYA4/ZNF365/MGMT/UHRF1/TRRAP/NPAS2/SPIDR/GTF2H4/NSMCE2/POLE/CHRNA4/AXIN2/MSH5/HMGA2/ABL1/TAOK3/BRCA1/ATM/NPLOC4/NPM1/FTO/TFIP11/CUL4A/RECQL5/USP7/EGFR/RTEL1/POLQ/SPIRE2/HMGB2/FZR1/CEP164/USP43/RAD21L1/MDC1/MAD2L2/COPS7B/CSNK1E/UVRAG/FAM168A/ANKLE1/HERC2/KDM2A/SETD2/MCM8/FOXM1/INTS3/BACH1/OGG1/PRKCG/CDC14B/PARP9/PRKDC/FANCC/ATR/NSMCE1/POLR2F/KIF22/TP53BP1/CLSPN/ZMPSTE24/…	GO
regulation of DNA repair	104	0.374120823	1620998296	0.000999001	0.001373116	EYA2/FMN2/EYA4/ZNF365/MGMT/NPAS2/SPIDR/AXIN2/HMGA2/BRCA1/TFIP11/CUL4A/RECQL5/EGFR/RTEL1/POLQ/SPIRE2/MAD2L2/FAM168A/SETD2/FOXM1/OGG1/PRKCG/PARP9/PRKDC/TP53BP1/TRIP12/WDR70/TWIST1/RNF8/OTUB1/APBB1/RIF1/EYA1/HSF1/PML/KDM4D/FIGN/TMEM161A/TERF2/HDAC10/EYA3/WRAP53/UBE2N/XRCC1/TIMELESS/DHX9/SPIRE1/DEK/PCNA/ERCC6/FIGNL2/UBE2V1/MMS19/SIRT1/RPA2/KDM1A/USP1/RAD51AP1/ACTR2/UBR5	GO
double-strand break repair	203	0.312880442	1427015923	0.000999001	0.001373116	RAD51B/MTA1/FMN2/ZNF365/MGMT/SPIDR/NSMCE2/HMGA2/BRCA1/ATM/TFIP11/RECQL5/RTEL1/POLQ/SPIRE2/RAD21L1/MDC1/MAD2L2/UVRAG/HERC2/KDM2A/SETD2/MCM8/FOXM1/OGG1/PARP9/PRKDC/NSMCE1/TP53BP1/XRCC2/TRIP12/NHEJ1/POLL/WDR70/TWIST1/RNF8/TRIP13/OTUB1/APBB1/ZBTB7A/KAT5/RIF1/BARD1/TNKS1BP1/RAD54B/EYA1/MCM2/HSF1/PML/RFWD3/ERCC1/MLH1/KDM4D/C14orf39/VCP/APLF/FIGN/REC8/POLN/EYA3/WRAP53/UBE2N/XRCC1/MUS81/RPA1/ACTR5/TIMELE…	GO
chromatin remodeling	152	0.350454987	1566333692	0.000999001	0.001373116	DAXX/ESR1/HDAC4/JARID2/KDM4B/PAX7/RERE/ZMIZ1/ARID1B/CHD5/SATB2/HMGA2/CHD7/NPM1/PAK1/HMGB2/KDM6B/SMARCD3/SMARCA4/ACTB/KDM5B/PABPC1L/TP63/SOX9/PADI2/SMARCC1/TAF6L/CBX3/KDM4C/RNF8/CENPT/ZMIZ2/SRCAP/SMARCA2/BAZ1B/FOXA1/CHRAC1/BAHD1/BAZ2B/ZBTB7A/NASP/RB1/MYC/ARID1A/HDAC5/CENPL/SCMH1/NPM2/INO80C/KDM4D/DMAP1/CENPA/CENPN/HELLS/PSME4/HJURP/BAZ2A/ACTR6/GATA3/DR1/CDKN2A/KDM4A/BAZ1A/MBD3/ACTR5/SMARCD2/INO80/…	GO
DNA-templated transcription initiation	222	0.360326752	164891324	0.000999001	0.001373116	ESR1/ESRRG/NOTCH4/NR3C1/RORA/TBX5/TCF4/RUNX2/TAF4/BRF1/MITF/ESRRB/RARA/NOTCH1/NR2E1/MAML3/CREBBP/GTF2H4/PTEN/TAF7/TEAD1/HNF4A/MAML2/ZNRD1/CCND1/HEY2/PPARD/RXRA/RARB/GTF3C1/TEAD4/PGR/NOTCH3/TEAD3/RBPJ/NR4A2/SMARCA4/YAP1/MED15/RARG/NR4A3/NR3C2/NR2C2/THRA/PPARA/POLR2F/PPARG/NRBP1/NR4A1/SOX9/GTF2A1/E2F3/HNF1A/GTF2F2/TAF6L/TEAD2/GTF2I/NR5A2/UBTF/TWIST1/VDR/MED27/NR6A1/TAF3/WWTR1/HNF1B/POLR1B/NCOA6/CDK…	GO
transcription initiation from RNA polymerase II promoter	176	0.384454805	1735773851	0.000999001	0.001373116	ESR1/ESRRG/NOTCH4/NR3C1/RORA/TBX5/TCF4/RUNX2/TAF4/ESRRB/RARA/NOTCH1/NR2E1/MAML3/CREBBP/GTF2H4/PTEN/TAF7/TEAD1/HNF4A/MAML2/CCND1/HEY2/PPARD/RXRA/RARB/TEAD4/PGR/NOTCH3/TEAD3/RBPJ/NR4A2/YAP1/MED15/RARG/NR4A3/NR3C2/NR2C2/THRA/PPARA/POLR2F/PPARG/NRBP1/NR4A1/SOX9/GTF2A1/E2F3/HNF1A/GTF2F2/TAF6L/TEAD2/GTF2I/NR5A2/VDR/MED27/NR6A1/TAF3/WWTR1/HNF1B/CDKN1A/MED20/MAML1/GTF2B/ERCC2/NR1H3/RORB/NRBF2/MED26/MED17…	GO
RNA catabolic process	365	0.324925003	1526274099	0.000999001	0.001373116	IGF2BP1/SND1/ZHX2/PRKCA/CTIF/PSMB9/PRR5L/IGF2BP3/VIM/AKT1/AXIN2/YWHAZ/GDNF/ATM/TNPO1/NPM1/FTO/ZFP36L2/PAN2/CPEB3/TRIM71/NUP214/CNOT2/NBAS/DIS3L2/PARN/TBRG4/LARP1/RBM38/ANGEL2/TNRC6B/MAGOH/TNRC6C/FXR1/TNFRSF1B/SKIV2L/PKP3/RPL31/PSMF1/LSM5/ZC3HAV1/MYEF2/MTOR/YTHDF3/MAPK14/ANP32A/SAMD4A/GSPT1/PSMD1/CARHSP1/PSME3/SMG6/IGF2BP2/PSMB8/DHX34/EDC4/XPO1/DEDD2/PSMB3/CNOT3/EIF4G1/ZC3H12D/HNRNPA0/CNOT8/TNRC6A…	GO
mRNA catabolic process	336	0.330208416	1545877029	0.000999001	0.001373116	IGF2BP1/ZHX2/PRKCA/CTIF/PSMB9/PRR5L/IGF2BP3/VIM/AKT1/AXIN2/YWHAZ/GDNF/ATM/TNPO1/NPM1/FTO/ZFP36L2/PAN2/CPEB3/TRIM71/NUP214/CNOT2/NBAS/DIS3L2/PARN/TBRG4/LARP1/RBM38/ANGEL2/TNRC6B/MAGOH/TNRC6C/FXR1/SKIV2L/PKP3/RPL31/PSMF1/LSM5/ZC3HAV1/MYEF2/MTOR/YTHDF3/MAPK14/ANP32A/SAMD4A/GSPT1/PSMD1/CARHSP1/PSME3/SMG6/IGF2BP2/PSMB8/DHX34/EDC4/XPO1/PSMB3/CNOT3/EIF4G1/ZC3H12D/HNRNPA0/CNOT8/TNRC6A/RPLP1/RPS19/HNRNPM/…	GO
regulation of translation	377	0.297705497	1401346272	0.000999001	0.001373116	IGF2BP1/NOTCH4/RBMS3/CTIF/EEFSEC/CELF4/RARA/CYFIP1/CPEB1/NCK2/THBS1/ZNF385A/IGF2BP3/AKT2/PTK2B/VIM/ERBB2/GRB7/AKT1/DAPK1/IGFBP5/RXRA/NPM1/FTO/AIRE/ITGA2/TRAP1/ZFP36L2/PCIF1/LSM14B/CPEB3/TRIM71/PER2/RPS6KA1/ATXN2/CNOT2/EIF4G3/EIF2B5/RPS27L/LARP4B/LARP1/TNRC6B/MAGOH/TNRC6C/FXR1/NSUN4/MTOR/YTHDF3/EIF2AK4/TCOF1/DPH5/SAMD4A/YTHDF1/IGF2BP2/EIF5A/ILF3/CPEB2/RBM4B/FOXO3/ENC1/PASK/CNOT3/EIF4G1/ZC3H12D/ZNF…	GO
negative regulation of protein kinase activity	216	0.386774372	1769434694	0.000999001	0.001373116	PRKAG2/PRKAR1B/PTPRT/RPTOR/SMYD3/TSC2/UBASH3B/ZFYVE28/TRIM27/IGF1R/NR2F2/PTPRJ/RGS3/SFRP1/PTEN/LRP5/TAF7/DAB2IP/EPHB2/AKT1/PPM1F/SORL1/SFRP2/MAPK8IP1/ABL1/TAOK3/SPRED2/NPM1/HIPK3/MYOCD/DUSP6/DUSP22/LATS2/DTNBP1/TESC/ADAR/SOCS1/CORO1C/AKT1S1/DUSP14/SH3BP5/PRKAR2B/SRCIN1/PKIG/ADARB1/TRIB1/PPP1R1B/CDKN1C/MLLT1/DUSP1/WNK1/SH3BP5L/DUSP16/CDK5RAP3/FGFR1OP/WWTR1/PTK6/CDKN1B/CDKN1A/YWHAG/CDKN2C/HEG1/LYN/…	GO
protein dephosphorylation	301	0.367874569	1709192909	0.000999001	0.001373116	CAMTA1/EYA2/MAGI2/PHACTR1/PHACTR3/PPP2R2C/PTPRN2/PTPRS/PTPRT/UBASH3B/ELFN1/PPP1R16B/EYA4/PPP2R2B/LHPP/PTPRG/PTPRD/PTPRJ/DLC1/PTPRF/ELFN2/SSH3/PTEN/PTPRM/LMTK2/BCL2/PTPN14/GNAI2/PPM1F/PPP2R5C/CABIN1/PTPRN/HTT/RCAN1/PHACTR2/PTN/PTPRK/DUSP6/PTPRU/SLC39A10/RNGTT/DUSP22/SSH1/VRK3/PPP4R4/DUSP14/CAMK2G/PTPRO/PTPRE/MINPP1/PTP4A1/SSU72/SSH2/NUAK1/IKBKB/PPM1H/SBF1/PTPRZ1/PPM1K/CDC14B/DNAJC6/PPP1R1B/PTPN5/D…	GO
protein acetylation	183	0.360796456	1632497321	0.000999001	0.001373116	AUTS2/DPF3/MAPT/CHD5/NOS1/EP400/TRRAP/GATA2/ARNTL/CREBBP/TAF7/SIN3A/PHF20/CTBP1/BRCA1/DPF1/MYOCD/ARRB1/PRKAA2/POR/NCOA3/JADE1/FOXO1/LEF1/ING5/EPC1/ZMPSTE24/TAF6L/NAA16/MAP3K7/TWIST1/SETD5/SRCAP/BRD1/BRPF1/APBB1/IRF4/GTF2B/KAT5/NOC2L/PCK1/RPS6KA4/GSK3B/MYOD1/PER1/CRTC2/PPARGC1A/RPS6KA5/SPI1/DSCC1/AANAT/DMAP1/RAPGEF3/SNAI2/BRD8/ATG5/NAA15/SUPT3H/USP22/MCRS1/BLOC1S1/GATA3/DR1/BAZ1A/MBD3/KAT6B/PRKAA1…	GO
internal protein amino acid acetylation	148	0.379179344	1693230572	0.000999001	0.001373116	AUTS2/DPF3/MAPT/CHD5/NOS1/EP400/TRRAP/GATA2/CREBBP/TAF7/SIN3A/PHF20/CTBP1/BRCA1/DPF1/MYOCD/ARRB1/POR/NCOA3/JADE1/LEF1/ING5/EPC1/ZMPSTE24/TAF6L/MAP3K7/TWIST1/SETD5/SRCAP/BRD1/BRPF1/APBB1/IRF4/GTF2B/KAT5/NOC2L/PCK1/RPS6KA4/MYOD1/PER1/CRTC2/PPARGC1A/RPS6KA5/SPI1/DMAP1/SNAI2/BRD8/ATG5/SUPT3H/USP22/MCRS1/GATA3/DR1/BAZ1A/MBD3/KAT6B/ACTL6A/SNCA/CLOCK/KANSL1/RSF1/MAPK3/BRPF3/CTCF/POLE3/SMAD4/KAT7/WDR5/YE…	GO
protein methylation	153	0.354067074	1582138269	0.000999001	0.001373116	AUTS2/EHMT2/GFI1/JARID2/PAX5/PAX7/PRDM16/PRDM6/SMYD3/CHD5/PRDM2/EHMT1/PRMT8/MECOM/PRDM13/DNMT1/BRCA1/RAB3B/PHF1/SETD1B/SETD2/LMNA/WDR82/FBXO11/SETD1A/DOT1L/ASH2L/GSPT1/TET3/KDM4C/SETD5/PHF19/EED/HEMK1/CARM1/ICMT/PRDM14/ZNF274/FBL/RIF1/MLLT6/SETDB2/PRMT7/KDM4D/MEN1/DPY30/RAB6A/SETD4/PRMT1/ARID4B/WDR5B/GATA3/PRDM12/DNMT3B/PWP1/KMT2D/FAM98A/NSD1/PRDM5/LCMT1/EZH2/MYB/CTCF/SMAD4/TET2/WDR5/ASH1L/PCMTD1…	GO
protein glycosylation	242	0.315786812	145423559	0.000999001	0.001373116	GALNT2/GALNT9/LMF1/MGAT5B/MUC6/B3GAT1/MAN1C1/EXT1/FUT4/ST3GAL3/TMTC1/GALNT14/ST3GAL2/ALG3/GCNT2/TRAK1/GALNTL6/LFNG/ST8SIA2/MUC5B/GFPT2/ST3GAL1/ST6GALNAC3/XXYLT1/DHDDS/MCFD2/GALNT10/B4GALNT2/ST6GAL2/MGAT3/ST3GAL6/SLC35C1/GALNT7/COG7/A4GALT/POFUT2/MUC4/EXT2/ST8SIA4/DPAGT1/IL15/SLC35C2/B3GAT2/RPN2/UGGT1/MGAT5/ARFGEF1/GALNT11/RAMP1/POFUT1/GALNT16/B4GALT2/TET3/ST8SIA1/UGGT2/GBGT1/POMT2/MGAT4C/TMTC4/ST…	GO
cellular amino acid metabolic process	325	0.314447371	1468860778	0.000999001	0.001373116	NOS1/MSRA/SARDH/DDAH2/GNMT/PSMB9/SLC1A3/BCAT1/CBS/DPYD/ABAT/PEPD/VARS2/HNF4A/CARS2/ATCAY/SLC6A6/GFPT2/SLC25A21/PLOD1/PLOD2/GAD1/PCYOX1/P4HTM/NAT8L/CPS1/OGDH/ATP2B4/PEMT/EGLN3/P4HB/TH/AHCYL2/P4HA2/PCYOX1L/CRYM/GSS/HIBADH/DDAH1/HMGCLL1/ALDH4A1/DPYS/COMT/PYCR1/PPM1K/SCLY/ASS1/HAL/P4HA3/GADL1/PSMF1/AADAT/MTHFD2L/SEPHS2/BPHL/SERINC5/AHCY/DDC/PSMD1/FTCD/PSME3/AARS2/MTAP/TPH2/PSMB8/PPA2/CTNS/PSMB3/FARSB…	GO
protein targeting	399	0.287407094	135651057	0.000999001	0.001373116	ACOX3/ZDHHC14/ANK3/FYN/NLGN1/EXOC4/CACNG2/VPS13D/PARD3/CACNG3/IMMP2L/HAP1/TRAK1/AKT2/ERBB2/LTBP2/KCNB1/SORL1/YWHAZ/SMURF1/PEX5L/MICALL1/AKAP6/HPCA/ZDHHC22/PEX14/AKAP12/ITGB2/AP3D1/KIF13B/MYO1C/PAK1/UBE2J2/ABLIM3/CLU/AP3B1/ACAA1/TRAM2/KATNB1/USP36/CEMIP/VTI1A/SREBF2/HGS/KCNE1/RPL31/NEDD4/RAB3IP/PEX5/SREBF1/SYNGR1/NCOA4/CDK5/TRAM1L1/RAB7A/PRKCI/VPS37C/ITGAM/YWHAQ/UBE2D3/TIMM44/ADORA1/SSR3/SGTA/PEX1…	GO
protein import into nucleus	133	0.34313714	1518953054	0.000999001	0.001373116	GLI3/PRICKLE1/TSC2/FAM53B/ARNTL/CDH1/AKT1/SUFU/TNPO1/SMAD3/CD36/IPO13/ANGPT1/POM121L2/NUP214/JUP/MDFIC/KPNA4/FAM53A/NUP93/FGF9/PKIG/LMNA/MBTPS1/SYK/MAPK14/PPP3CA/RAN/CDKN1A/SIX2/ZC3H12A/PRKCD/CBLB/STAT3/SHH/PML/PIK3R2/FERMT1/CABP1/DMAP1/CHP2/SIX3/APPL1/NUP62/ZIC1/TMCO6/IPO5/IPO7/LEP/IPO9/KPNA6/PIK3R1/NF1/RANBP17/MAPK1/KPNA3/APPL2/SNUPN/IPO11/POM121L12/PSEN1/TXNIP/KPNB1/NUP133/RAB23/PTTG1IP/PHB2/H…	GO
phospholipid metabolic process	392	0.348225546	1642494222	0.000999001	0.001373116	CD81/CWH43/INPP5A/NKX2-1/PLCG2/PLCH2/EFR3B/OSBPL5/PIK3R5/SYNJ2/PIP5K1C/AGAP2/AGPAT3/PTK2/PITPNM2/SMPD3/LPIN1/SCARB1/SLC44A4/PDGFRA/PTEN/VAC14/VAV2/PTK2B/LPCAT1/AGPAT4/DAB2IP/SOCS2/DGKZ/FAM126A/PLCG1/TTC7A/INPP5D/INPP4B/LPIN3/EPHA8/SRC/PDGFA/PPARD/PIGU/RUFY1/SLC27A1/ATM/SGMS1/DHDDS/FLT1/CCKBR/PLB1/INPP4A/WDR91/LPL/PIK3CD/FDFT1/PNPLA6/PLCD1/PCSK9/PEMT/PIP4K2A/PLCB1/PLA2G4A/KIT/PCYT2/SOCS1/TTC7B/ENP…	GO
glycerophospholipid metabolic process	294	0.340831961	1582103437	0.000999001	0.001373116	CWH43/INPP5A/PLCG2/PLCH2/EFR3B/OSBPL5/PIK3R5/SYNJ2/PIP5K1C/AGAP2/AGPAT3/PITPNM2/LPIN1/SCARB1/SLC44A4/PTEN/VAC14/LPCAT1/AGPAT4/SOCS2/DGKZ/FAM126A/TTC7A/INPP5D/INPP4B/LPIN3/PDGFA/PIGU/RUFY1/SLC27A1/ATM/PLB1/INPP4A/PIK3CD/PNPLA6/PEMT/PIP4K2A/PLCB1/PLA2G4A/PCYT2/SOCS1/TTC7B/ENPP6/CAPN2/ENPP2/PISD/PCTP/PHOSPHO1/SACM1L/STARD10/DGKH/PIGV/SBF1/PLA2G6/LPCAT2/CHAT/PIK3R3/PLBD1/PIK3C2G/DGKQ/OSBPL10/IP6K1/AG…	GO
phosphatidylinositol biosynthetic process	108	0.367431934	1596907471	0.000999001	0.001373116	CWH43/PLCG2/PIK3R5/SYNJ2/PIP5K1C/AGAP2/PITPNM2/PTEN/VAC14/INPP5D/INPP4B/PDGFA/PIGU/RUFY1/SLC27A1/ATM/INPP4A/PIK3CD/PIP4K2A/SACM1L/PIGV/SBF1/PIK3R3/PIK3C2G/PIP5K1B/MTMR6/MTMR14/HTR2A/PIK3R6/MTMR12/PIGG/MTMR7/PIP5K1A/RAB4A/PTPN13/PGAP2/PIGQ/PIK3R4/INPPL1/ARF3/PIK3R2/PLEKHA1/PI4KB/CDS1/INPP5E/PIK3R1/PI4KA/PITPNM3/PIGM/INPP5F/MTMR4/PI4K2A/MTMR2/PIK3CA/SH3YL1/ZP3/PLEKHA2/SYNJ1/PIGY/RAB5A/RAB14/PIP4K2C…	GO
steroid biosynthetic process	184	0.327626883	1481545732	0.000999001	0.001373116	CACNA1H/GFI1/PRKAG2/ABCG1/SCARB1/APOB/SCAP/ACACA/FGF19/TRERF1/BMP6/DHH/CH25H/FDFT1/PBX1/PRKAA2/FASN/NFYC/OSBPL3/POR/DKK3/SF1/OSBPL6/CYP46A1/FDXR/IGFBP7/OSBPL2/DHCR24/HMGCS1/NFYA/LBR/SREBF2/OSBPL9/ACLY/PRLR/CYB5R2/MBTPS1/FGF1/PROX1/DGKQ/SREBF1/CYP7B1/VDR/RAN/TM7SF2/SEC14L2/CRH/HSD17B4/ACACB/CYP2R1/SP1/CYP11A1/STARD3/CLCN2/SCP2/GGPS1/PPARGC1A/FDPS/DKKL1/FGFR4/MALRD1/CYB5R1/SNAI2/STARD4/NPC1L1/REST/…	GO
coenzyme metabolic process	378	0.336443499	1583535359	0.000999001	0.001373116	ACSL6/CBFA2T3/FOXK1/HDAC4/PC/PRKAG2/ACOT7/PCCA/ACSF3/MTHFD1L/PFKP/ESRRB/GNMT/HLCS/FOXK2/ACACA/NADSYN1/ZBTB20/RNLS/KCNAB2/ACSS1/PFKFB3/GPHN/SLC5A6/SLC5A8/GCK/OGDH/DGAT2/ACTN3/PEMT/ALDH1L2/PRKAA2/ACSL1/OGDHL/NUP214/FASN/ACSS2/HK1/PPT2/AHCYL2/PANK4/HIF1A/ACSL5/PDK2/PDXK/FDXR/ELOVL5/HMGCS1/GSTO1/PDHX/NUP93/PARP9/NADK/ALDH1L1/ENO1/ACLY/COQ10A/PPARA/PGAM2/MDH1/AADAT/PFKL/MTHFD2L/NAMPT/MLXIPL/TPK1/HK2/T…	GO
oxidoreduction coenzyme metabolic process	193	0.34754166	1578502462	0.000999001	0.001373116	CBFA2T3/FOXK1/HDAC4/PRKAG2/PFKP/ESRRB/FOXK2/NADSYN1/ZBTB20/RNLS/KCNAB2/PFKFB3/SLC5A8/GCK/OGDH/ACTN3/PRKAA2/OGDHL/NUP214/HK1/HIF1A/FDXR/PDHX/NUP93/PARP9/NADK/ENO1/COQ10A/PPARA/PGAM2/MDH1/PFKL/NAMPT/MLXIPL/HK2/PFKFB2/HK3/HTR2A/TP53I3/ARNT/TPI1/TKT/NMNAT2/ZBTB7A/SLC4A1/RAE1/SLC25A12/PTGIS/COQ3/CD38/INSR/STAT3/RPIA/PPARGC1A/COQ5/GPI/PFKFB4/VCP/NUP62/H6PD/IDO2/GPD1L/GPD2/COQ10B/FMO1/PRKAA1/PSEN1/NMNAT…	GO
ATP generation from ADP	109	0.355510221	1546359709	0.000999001	0.001373116	CBFA2T3/FOXK1/HDAC4/PRKAG2/PFKP/ESRRB/FOXK2/ZBTB20/PFKFB3/GCK/OGDH/ACTN3/PRKAA2/OGDHL/NUP214/HK1/HIF1A/NUP93/ENO1/PPARA/PGAM2/PFKL/MLXIPL/HK2/PFKFB2/HK3/HTR2A/ARNT/TPI1/ZBTB7A/SLC4A1/RAE1/INSR/STAT3/PPARGC1A/GPI/PFKFB4/NUP62/PRKAA1/PSEN1/NUP133/NUP160/ALDOA/GAPDH/EIF6/LDHA/ADPGK/PFKM/PGM1/PKM/ECD/NCOR1/PRKAG1/SEH1L/APP/PKLR/NUP107/GPD1/ENO2/NUP98/TP53/NUP210/GAPDHS/DHTKD1/HKDC1/INS/NUP85/PGM2L1/S…	GO
sulfur compound metabolic process	336	0.337270675	1578939133	0.000999001	0.001373116	ACSL6/CHST11/CHST8/EGFLAM/PC/UST/ACOT7/PCCA/ACSF3/MSRA/XYLT1/ST3GAL3/IDUA/GNMT/HLCS/ST3GAL2/HS3ST3B1/CBS/ACACA/CHSY3/ST3GAL1/ACSS1/SLC5A6/CHST1/MICAL2/CSGALNACT1/PCYOX1/CPS1/OGDH/GALNS/GGT7/ST3GAL6/DSE/DGAT2/PEMT/ARSG/ANGPT1/ACSL1/FASN/ACSS2/VCAN/PPT2/CHST15/AHCYL2/SPOCK3/ACSL5/PCYOX1L/PDK2/PAPSS2/TSTD1/GHR/ACAN/NCAN/GSS/MICAL1/ELOVL5/TPST1/HMGCS1/SLC25A10/COMT/GSTO1/PDHX/GADL1/ACLY/AADAT/MTHFD2L…	GO
potassium ion transport	227	0.465327917	2133998142	0.000999001	0.001373116	DPP6/KCNIP1/KCNIP4/KCNJ6/KCNMA1/KCNN3/KCNQ1/KCNQ2/KCNQ3/KCNT1/NALCN/SLC12A7/KCNH1/ANK3/KCNK9/SLC24A4/SLC12A5/KCNQ5/KCNAB1/KCNK13/NOS1/KCND3/SLC9A9/KCNV1/KCND2/HCN4/ABCC8/SLC9A3/KCNK10/KCNN1/KCNA6/SLC24A3/SLC1A3/KCNB2/PTEN/ANK2/PTK2B/KCNC3/KCNIP3/KCNH4/KCNB1/NEDD4L/KCNAB2/ACTN2/DPP10/AKAP6/SLC12A9/KCNQ4/GCK/KCNK2/WWP2/ADCYAP1/STK39/BIN1/KCNK12/NOS1AP/KCNS3/KCNK3/SNAP25/KCNC1/KCNK17/TRPM5/ATP1A3/AT…	GO
sodium ion transport	207	0.425769257	19426014	0.000999001	0.001373116	ASIC2/HECW1/NALCN/PRKCE/SPTBN4/ANK3/SLC24A4/NOS1/SLC9A9/SLC8A1/ACTN4/HCN4/SLC9A3/NKAIN3/FGF12/SLC38A10/SLC24A3/SLC17A7/TRPM2/SLC4A4/SCN5A/NKAIN2/AKT1/SLC8A2/NEDD4L/SLC8A3/TPCN1/SCN4A/HECW2/SLC5A6/SLC5A8/SLC38A1/SGK1/STK39/ATP2B4/SCNN1G/PCSK9/SLC4A8/SLC13A3/TESC/SLC13A4/SCN4B/TRPM5/ATP1A3/ATP1B2/KCNK1/UTRN/CNTN1/SCN8A/SLC5A11/SLC5A10/NKAIN1/HCN2/SCN9A/NEDD4/CAMK2D/DLG1/SLC10A7/SLC10A4/SLC38A4/WNK1…	GO
calcium ion transport	406	0.397859598	1879426407	0.000999001	0.001373116	ATP2B2/CACNA1A/CACNA1B/CACNA1C/CACNA1G/CACNA1H/CACNA2D1/CACNA2D2/CACNA2D3/CACNA2D4/CAMK2B/CDH23/DYSF/FAM155A/FGF14/GRIN2A/ITPR1/JPH3/NALCN/PDE2A/PDE4D/PLCG2/PLCH2/PRKCB/PRKCE/RASA3/RYR1/STC2/UBASH3B/TRIM27/FYN/SLC24A4/TRPM1/NOS1/CACNB4/PDE4B/CACNA1E/ITPR2/RYR2/SLC8A1/GNAO1/CACNA1I/CACNG2/TRPC4/RYR3/OPRL1/ADCYAP1R1/CACNG3/SLC24A3/WNT3A/JPH2/CACNB2/THADA/HAP1/SPG7/TRPM2/ANK2/PTK2B/CACNG4/CRHR1/GRIN…	GO
neurotransmitter transport	248	0.487648832	2246970391	0.000999001	0.001373116	APBA2/CACNA1B/CTBP2/DGKI/ERC2/GRM4/MEF2C/NRXN1/NRXN2/PRKCB/PTPRN2/SLC6A3/SYN3/UNC13A/RIMS2/NLGN1/WNT7A/SNCAIP/NOS1/SLC1A2/BAIAP3/RIMS1/PIP5K1C/OTOF/TRPC4/FLOT1/SLC1A3/SLC6A19/CACNB2/SLC17A7/SV2C/SLC6A1/SV2B/SEC14L1/SLC44A4/TRIM9/SCRIB/PNKD/ABAT/SLC6A17/SLC6A18/SYT17/ADCY1/CPLX2/CHRNA4/CNR1/SLC6A6/SLC6A4/SYT2/CHRM2/CADPS/GDNF/GAD1/PPFIA1/CADPS2/PCLO/GRIK5/SLC6A5/SLC6A9/SLC6A2/APBA1/SLC38A1/HRH3/AD…	GO
amino acid transport	135	0.408277541	1807804384	0.000999001	0.001373116	OCA2/SLC1A2/RIMS1/TRPC4/SLC38A10/SLC1A3/SLC6A19/SLC17A7/SLC6A1/GRM7/ABAT/SLC6A17/SLC6A18/SLC6A6/GRM2/SLC43A2/PPFIA1/NTRK2/SLC6A5/SLC6A9/APBA1/SFXN5/SLC38A1/HRH3/PDPN/STK39/SLC7A1/LRRC8D/SNAP25/PPFIA2/PPFIA3/SLC43A1/PER2/SYT1/TRPV1/SLC7A5/SLC6A12/SLC16A12/SLC25A13/NPY5R/SLC6A11/CCK/SLC15A4/SLC38A4/SLC6A20/PPFIA4/SLC6A15/SLC25A29/SLC7A10/SLC38A2/SLC38A3/SLC1A7/SLC17A6/ADORA1/SLC7A14/CTNS/CLN8/SLC38…	GO
lipid transport	339	0.312539542	1464595328	0.000999001	0.001373116	ATP10A/ATP11A/ATP8A2/OSBP2/PRKAG2/GULP1/ATP8B3/OSBPL5/LRP1/ABCC1/GRAMD1B/ABCG1/PITPNM2/THBS1/ABCB1/SCARB1/ABCA3/AKT2/APOB/ACACA/SLCO3A1/CRHR1/AKT1/BMP6/ATP8B2/SORL1/POMC/PPARD/SLC27A1/LRAT/RXRA/SLC5A8/HDLBP/MFSD2B/PITPNC1/CD36/NCOA2/PTCH1/ESYT3/SPNS1/PCSK9/CPT1A/GALR1/PRKAA2/ACSL1/PLA2G4A/OSBPL3/CPT1C/CLU/OSBPL6/SYT7/ABCC3/PCTP/ATP9A/ESYT2/SLC27A3/STARD10/OSBPL2/TNFSF11/PLA2G6/C1QTNF1/APOLD1/KDM5…	GO
cellular calcium ion homeostasis	429	0.371125824	1752865794	0.000999001	0.001373116	ATP2B2/CACNA1A/CACNA1C/CACNA2D1/CALCA/CDH23/ESR1/FAM155A/GRIK2/GRIN2A/ITPR1/JPH3/PDE4D/PDE6B/PLCG2/PLCH2/PRKCB/PRKCE/RASA3/RYR1/STC2/UBASH3B/WNT5A/FYN/SLC24A4/TRPM1/NOS1/LRP1/ITPR2/RYR2/SLC8A1/ADCY5/TRPC4/RYR3/OPRL1/ADCYAP1R1/SLC24A3/GATA2/JPH2/CACNB2/THADA/HAP1/CNGB1/TRPM2/PDGFRA/ANK2/PTH1R/PTK2B/DISC1/CRHR1/GRIN2C/PLCG1/BCL2/SLC8A2/TACR1/CNR1/SYPL2/ADCY8/CXCL12/ELANE/TPCN2/SLC8A3/ABL1/PTGER3/IT…	GO
ER to Golgi vesicle-mediated transport	196	0.321074466	1460900487	0.000999001	0.001373116	ANK1/LMF1/SPTBN1/SPTBN4/TRAPPC9/ANK3/ARFGAP1/RAB43/ERGIC1/DYNC1H1/ANK2/CNIH3/SORL1/CREB3L2/COG5/MCFD2/DYNC1I1/VAPB/RAB1B/GRIA1/CD59/COG7/SPTB/SEC16A/NRBP2/ARFGAP2/VTI1A/KDELR2/PROZ/CNIH2/SEC23B/NRBP1/GBF1/DCTN4/RAB1A/STX18/F10/TRAPPC10/SEC24D/CSNK1D/TRAPPC2L/MAPK15/COG6/COL7A1/RAB30/LMAN2/KDELR1/CAPZB/ERGIC3/F7/DCTN2/SEC22C/TRAPPC12/SPTA1/SEC22B/VCP/DDHD2/MIA3/GORASP1/BCAP29/DCTN1/CAPZA2/TGFA/YIF…	GO
receptor-mediated endocytosis	242	0.403241414	1856974371	0.000999001	0.001373116	AP2A2/CD81/DKK1/GAK/GSG1L/LRP1B/MAGI2/PLCG2/LRP1/LRP2/DNM3/PIP5K1C/CACNG2/IGF2R/C3/FLOT1/CACNG3/HIP1/WNT3A/SCARB1/CUBN/SCRIB/APOB/CACNG4/TNK2/TMEM108/SGIP1/RAB31/GREM1/SORL1/MKLN1/HSPG2/EFNB2/MICALL1/CD9/FCHO1/COLEC11/HPCA/SH3GL3/HIP1R/DLG4/SH3GL2/SFRP4/AAK1/ITGB2/ARRB1/NTF3/CD36/GRIA1/TGFBR2/PCSK9/ANGPT1/SNAP25/FNBP1L/CLU/ATXN2/DAB2/CD63/LRPAP1/CNTN2/TBC1D5/CAP1/CACNG8/DNAJC6/SCYL2/RSPO1/LDLRAP1…	GO
phagocytosis	249	0.418759608	1929429429	0.000999001	0.001373116	ABR/DOCK2/DYSF/ELMO1/ICAM5/PLCG2/PRKCE/XKR6/FYN/GULP1/MYO18A/XKR4/LRP1/BAIAP2/RARA/PIP5K1C/CYFIP1/C3/PTK2/PTPRJ/GATA2/THBS1/SCARB1/MYO7A/MEGF10/PTEN/VAV2/CYFIP2/PLCG1/CAMK1D/RAB31/HCK/MYO10/ELANE/TUB/CD247/ABL1/DOCK1/SRC/P2RY6/TGM2/ITGA2/BCR/ITGB2/CD36/MYO1C/PAK1/F2RL1/PRTN3/TLR2/CORO1C/ACTB/MYH9/SYT7/RAPGEF1/ARHGAP25/PEAR1/WIPF3/ELMO3/LIMK1/ELMO2/RAB20/PLA2G6/PRKCG/VAV3/FCN2/IL15/TMEM175/ANXA11/…	GO
nucleocytoplasmic transport	318	0.312964598	1460646905	0.000999001	0.001373116	ATXN1/BACH2/GLI3/PRICKLE1/TSC2/AKAP13/FAM53B/ARNTL/CCHCR1/CDH1/PTPN14/AKT1/TCF7L2/EGR2/SMURF1/SUFU/MDM2/TNPO1/NPM1/SMAD3/CD36/IPO13/ANGPT1/POM121L2/NUP214/JUP/HNRNPA1/MDFIC/ANKLE1/KPNA4/PRKACA/SETD2/CPSF1/FYTTD1/FAM53A/NUP93/RANBP3/FGF9/MAGOH/PKIG/LMNA/RANGAP1/MBTPS1/NEDD4/SYK/MAPK14/ANP32A/PPP3CA/CDK5/DUSP16/SMG6/EIF5A/PHAX/AKAP8L/RAN/XPO1/ANKRD54/CDKN1A/XPO6/RRS1/PPP1R12A/U2AF2/RAE1/YTHDC1/SIX2…	GO
autophagy	464	0.362366604	1719112112	0.000999001	0.001373116	FOXK1/ITPR1/MAPT/PRKAG2/RPTOR/TBC1D14/TSC2/PACS2/CLEC16A/SCOC/EXOC4/GATA4/TOLLIP/VPS13D/PTK2/FOXK2/HAP1/TFEB/MARK2/ULK1/BCL2/SH3BP4/AKT1/DAPK1/FEZ1/SMURF1/TPCN2/ABL1/SRC/TECPR1/HTT/TPCN1/ATG7/ATM/SQSTM1/WIPI2/VPS16/FEZ2/RAB1B/PIP4K2A/CAMKK2/ATP6V1H/LZTS1/EXOC7/RRAGD/EEF1A2/PRKAA2/FNBP1L/ITGB4/TECPR2/CLU/HIF1A/NRBP2/ATP13A2/ADRA1A/UVRAG/MLST8/PRKACA/LARP1/FOXO1/BNIP3/USP36/TBC1D5/VTI1A/CAPN1/VPS39…	GO
muscle contraction	341	0.401667277	1882820753	0.000999001	0.001373116	ATP8A2/CACNA1C/CACNA1G/CACNA1H/CACNA2D1/DYSF/HDAC4/KCNMA1/KCNQ1/MYOM2/PDE4D/RYR1/TNNT3/NOS1/KCND3/SULF2/PDE4B/OBSL1/PRKG1/GATA4/RYR2/SLC8A1/HCN4/GNAO1/TTN/COMP/CTNNA3/FGF12/CACNB2/GRIP2/KCNB2/NEUROG1/ANK2/SULF1/SCN5A/ABAT/VIM/CALD1/SORBS1/PXN/NEDD4L/DOCK4/TACR1/MAP2K3/MYLK/GLRA1/DTNA/SYNM/TPCN2/SLC8A3/ACTN2/CHRM2/PTGER3/SGCD/TMOD1/GDNF/SCN4A/MYH11/MYOCD/ASPH/ITGA2/PROK2/ATP2B4/EDNRB/BIN1/NOS1AP/M…	GO
regulation of muscle contraction	158	0.41511097	1858627285	0.000999001	0.001373116	CACNA1C/HDAC4/KCNMA1/KCNQ1/PDE4D/TNNT3/NOS1/PDE4B/PRKG1/GATA4/RYR2/SLC8A1/HCN4/CTNNA3/KCNB2/ANK2/SCN5A/ABAT/DOCK4/TACR1/SLC8A3/CHRM2/SCN4A/MYOCD/ITGA2/PROK2/BIN1/NOS1AP/ACTN3/KIT/JUP/MYLK2/TPM1/DOCK5/ADRA1A/OXTR/PRKACA/ATP2A1/GSTO1/CHRNA3/ENO1/CHRNB4/CAMK2D/CHGA/DLG1/MYL2/NMU/ADA/PDE5A/SRI/PLCE1/FKBP1B/MYBPC3/ADORA1/NPY2R/AKAP9/KCNA1/CTTN/NPNT/ZC3H12A/SMAD7/ATP2A2/TRPM4/ATP1B1/TNNT2/TBXA2R/CALM2/…	GO
smooth muscle contraction	108	0.45095768	1959921342	0.000999001	0.001373116	KCNMA1/PDE4D/SULF2/PRKG1/SLC8A1/COMP/GRIP2/KCNB2/NEUROG1/SULF1/ABAT/DOCK4/TACR1/MYLK/TPCN2/CHRM2/PTGER3/GDNF/MYH11/MYOCD/ITGA2/PROK2/ATP2B4/EDNRB/KIT/DOCK5/TRPV1/ADRA1A/OXTR/SMTN/PLA2G6/CHRNA3/CHRNB4/EDN3/CHRNB2/DLG1/NMU/ADA/HTR2A/HTR7/PLCE1/FKBP1B/ADORA1/NPY2R/CTTN/NPNT/ROCK2/ROCK1/CD38/TBXA2R/NMUR1/DAPK3/BBS2/OXT/P2RX1/F2R/P2RX2/ADORA2B/CAV1/CHRM3/PTAFR/CNN1	GO
striated muscle contraction	160	0.419276347	1879000089	0.000999001	0.001373116	ATP8A2/CACNA1C/CACNA1G/CACNA2D1/HDAC4/KCNQ1/PDE4D/TNNT3/NOS1/KCND3/PDE4B/GATA4/RYR2/SLC8A1/HCN4/TTN/CTNNA3/FGF12/CACNB2/ANK2/SCN5A/NEDD4L/MAP2K3/DTNA/SYNM/SLC8A3/SGCD/SCN4A/BIN1/NOS1AP/ACTN3/MYH14/JUP/MYLK2/SCN4B/TPM1/ADRA1A/PRKACA/ATP2A1/GSTO1/KCNE1/PGAM2/KCNH2/MTOR/CAMK2D/CHGA/DLG1/MYL2/MYH3/PDE5A/SRI/KCNJ5/CACNA1D/FKBP1B/MYBPC3/ARHGEF11/ADORA1/PPP1R13L/MB/SNTA1/ZC3H12A/SMAD7/STAC2/KCNE4/ATP2A2…	GO
response to oxidative stress	415	0.337769845	1595797001	0.000999001	0.001373116	MAPT/OXR1/PXDN/STC2/TPO/FYN/PAX2/MGMT/MSRA/GATA4/SLC8A1/COL1A1/GNAO1/STK24/SMPD3/ARNTL/AGAP3/TXNRD1/PDGFD/TRPM2/PRR5L/PDGFRA/PTK2B/ETS1/WNT1/DUOX1/BCL2/AKT1/DAPK1/PXN/CHRNA4/SIN3A/ETV5/PTPRN/ABL1/SRC/CFLAR/NET1/ATG7/MDM2/SGK2/PTPRK/NCOA7/TRAP1/EPAS1/CD36/EGFR/MGAT3/MCTP1/GGT7/GJB2/NR4A2/VRK2/CAMKK2/NDUFS8/CHD6/PRKAA2/KDM6B/MAPKAP1/P4HB/TPM1/PDE8A/STAU1/IL18RAP/GPX5/HIF1A/GPX6/PDK2/SZT2/ATP13A2/PO…	GO
response to unfolded protein	167	0.356833761	1605190555	0.000999001	0.001373116	DAXX/PACRG/STC2/COMP/NCK2/ARFGAP1/THBS1/ATF6B/DAB2IP/HSPA2/CCND1/CREB3L2/VAPB/ZBTB17/CLGN/UBE2J2/AMFR/LMNA/MBTPS1/EDEM2/TMBIM6/HSPA13/CDK5RAP3/STT3B/PDIA6/ADD1/HERPUD2/OPTN/PDIA5/TATDN2/HDGF/EXTL3/RHBDD1/NFE2L2/EDEM3/STUB1/CHAC1/HSPD1/HSF1/HSPA1B/FKBP14/ATF6/HSP90AA1/HSPA4/VCP/ERN1/HSPA1L/HSPA4L/COPS5/EIF2AK3/CTDSP2/FICD/ATF3/PTPN1/SERPINH1/PIK3R1/WIPI1/FBXO6/DCTN1/YIF1A/DNAJB1/WFS1/MFN2/BOK/DNAJ…	GO
mitochondrion organization	456	0.284636114	1348732518	0.000999001	0.001373116	ERBB4/EYA2/MAPT/PDE2A/TP73/TSC2/CLEC16A/TERT/RAB32/VPS13D/IMMP2L/HAP1/SPG7/TRAK1/AKT3/MARK2/TFDP1/BCL2/AKT1/CHCHD6/FEZ1/ATCAY/YWHAZ/SMURF1/HTT/PPP1R13B/ATG7/SQSTM1/HIP1R/EPAS1/WIPI2/BCL2L1/CAMK2A/CAMKK2/NDUFS8/MYH14/UBE2J2/HRK/ABLIM3/CLU/NRF1/INF2/HIF1A/ATP13A2/MYO19/MX1/BNIP3/USP36/ATP2A1/PLA2G6/LMNA/SREBF2/WDR35/NDUFB3/ATG2A/TP63/NDUFS7/CCK/MTFR1/COX19/SIRT5/SREBF1/CXADR/HK2/CDK5/WDR81/AARS2/TF…	GO
actin filament organization	365	0.442726812	2079625945	0.000999001	0.001373116	CTNNA2/FAT1/GAS7/MYOM2/PHACTR1/PRKCE/SHANK1/SPTBN1/SPTBN4/PREX1/TRIM27/MICAL3/FMN2/BCAR1/BAIAP2/DPYSL3/OBSL1/ACTN4/LIMCH1/CYFIP1/ARHGEF10/TTN/NCK2/SORBS2/RDX/PACSIN1/HIP1/DLC1/SFRP1/ADD2/PTK2B/COBL/KANK3/TRIOBP/BCL2/SORBS1/NRP1/PXN/PPM1F/ASAP3/ARHGEF10L/HCK/SHROOM3/FHOD1/CXCL12/SCIN/ABL1/SRC/ACTN2/CGNL1/PSTPIP1/TMOD1/CIT/CLASP1/PPFIA1/HIP1R/RND3/PDLIM3/SH3PXD2B/MICAL2/PHLDB2/CORO2B/MYO1B/ARRB1/BI…	GO
microtubule-based movement	263	0.377159654	1742726531	0.000999001	0.001373116	DLG2/DNAH10/DNAH17/HYDIN/IFT140/KIF1A/MAPT/PRKCZ/KIF6/CCDC40/FMN2/CFAP61/KIF26A/MAP2/KIFC1/KIF5C/SYNE2/DNAH1/HAP1/SPG7/AP3B2/TRAK1/DYNC1H1/DNHD1/KIF21B/MAPK8IP3/MAP1B/TMEM108/FEZ1/DNAH11/DNAI2/TUB/HTT/KLC2/TNPO1/PEX14/KIF19/DNAH5/APBA1/CFAP46/AP3D1/DYNC1I1/KIF13B/DNAH2/DTNBP1/TMEM201/IFT122/AP3B1/HIF1A/CCDC63/DNAH9/KIF17/DST/KIF13A/ZBBX/KATNB1/MAP4/ROPN1L/WDR35/SYBU/STARD9/WDR60/CNIH2/BICD1/KIF9/…	GO
Golgi organization	123	0.379477444	1666926477	0.000999001	0.001373116	GAK/PDE4DIP/SYNE1/MYO18A/ATP8B3/ARHGEF7/BCAS3/OBSL1/RAB43/ATP8B2/YWHAZ/STX16/HTT/CIT/CLASP1/NPLOC4/PLEKHM2/VRK1/COG7/SEC16A/USP6NL/VTI1A/GBF1/ARFGEF1/RAB1A/KIFC3/STX18/FBXW8/CSNK1D/RAB2A/OPTN/GORASP2/RAB30/DNM2/LMAN2/AKAP9/TJAP1/STK25/TRAPPC12/GCC2/GOLPH3/VPS51/DYM/VCPIP1/CLASP2/GORASP1/CSNK1A1/DNAJC28/ARL1/MAPK1/MAP2K1/STX6/EHD3/MAPK3/CUL7/LMAN1L/MAP2K2/PI4K2A/CDC42/TMED10/HOOK1/COG3/COG2/ARHGAP…	GO
vacuolar transport	134	0.378482436	1676083138	0.000999001	0.001373116	DENND3/GAK/VPS52/MGRN1/CLEC16A/LRP1/CACNG2/VPS13D/IGF2R/CACNG3/TRAK1/CACNG4/CDX2/SORL1/SMURF1/AP3D1/VPS16/BIN1/PCSK9/ANKFY1/CLU/AP3B1/KIF13A/VPS54/SORT1/CACNG8/VTI1A/VPS39/SCYL2/HGS/LYST/NEDD4/NCOA4/VPS53/RAB7A/VPS37C/NDFIP2/TGFBRAP1/HGSNAT/TSG101/ARSB/MON1A/PIK3R4/GCC2/GNPTAB/CHMP4B/CHMP6/SNF8/CACNG7/VPS4A/VCP/VPS51/VPS13A/EHD3/VPS28/VPS41/CHMP5/HOOK2/HMGXB4/FAM160A2/PSAP/NAGPA/VPS37D/USE1/CHMP4…	GO
cell-cell junction assembly	118	0.467171551	2044719738	0.000999001	0.001373116	CDH13/CDH18/CDH22/CDH4/CTNND2/TBCD/PRKCA/NPHP4/PRKCH/RUNX1/ACTN4/PARD3/NFASC/CDH11/CDH12/CDH15/GRHL2/ANK2/CDH1/CDH2/CDH8/EPB41L3/CD9/MYO1C/GJB2/EPHA2/DLG5/JUP/CDH6/CDH10/HDAC7/PTPRO/TJP1/CDH3/PRKACA/IKBKB/TRPV4/PKP3/TLN2/MARVELD3/PARD6B/DLG1/ARVCF/PARD6G/PRKCI/OCLN/PDCD6IP/MARVELD2/VCL/CLDN19/HEG1/ROCK2/PECAM1/ROCK1/GJC1/MICALL2/CBFB/LSR/CRB3/ACE/FBF1/SNAI2/NPHP1/CDH5/PKP4/CLDN1/CDH26/CAV1/MPP5/C…	GO
cell cycle arrest	227	0.358888297	1645865059	0.000999001	0.001373116	CDK6/GAS7/MAGI2/PRKAG2/RPTOR/TP73/ZFHX3/RPRM/NOTCH1/THBS1/PLAGL1/ZNF385A/AKT2/DAB2IP/APBB2/TFDP1/TCF7L2/CCND1/VASH1/HMGA2/ABL1/BRCA1/MDM2/ATM/BIN1/SMAD3/ZBTB17/RRAGD/MCPH1/ARID3A/PRKAA2/CNOT2/RBL2/MLST8/TBRG4/PRKACA/FOXM1/DHCR24/CDC14B/ZNF268/CDKN1C/DUSP1/MTOR/PHOX2B/CRADD/MLXIPL/EIF2AK4/MLF1/E2F8/CDK5/SKIL/TFDP2/RHEB/CDKN1B/CNOT3/CDKN1A/CDKN2C/CNOT8/GML/APBB1/CARM1/TSG101/RB1/MYC/CAB39L/BARD1/TN…	GO
mitotic cell cycle checkpoint	159	0.366242025	1640522918	0.000999001	0.001373116	FOXN3/MAD1L1/FBXO31/CHFR/PLAGL1/ZNF385A/WNT9A/TFDP1/CCND1/HMGA2/TAOK3/BRCA1/MDM2/ATM/BCL2L1/ARID3A/BRSK1/MDC1/CNOT2/MAD2L2/RBL2/RPS27L/INTS3/TEX14/PRKDC/DUSP1/CLSPN/CRADD/DLG1/E2F8/CDK5RAP2/CDK5RAP3/TFDP2/TRIP13/TOP2A/CDKN1B/CNOT3/CDKN1A/CNOT8/GML/USP44/CARM1/RB1/TNKS1BP1/CDC25C/GIGYF2/PSMG2/CDC6/PML/NEK11/RFWD3/TTK/TOPBP1/PCID2/PLK2/CENPF/VPS4A/CDC20/XPC/CNOT4/PRMT1/MUS81/TIPIN/AURKB/BLM/LCMT1/A…	GO
homophilic cell adhesion via plasma membrane adhesion molecules	158	0.421617193	1887758395	0.000999001	0.001373116	CADM1/CDH13/CDH18/CDH22/CDH23/CDH4/CNTN4/DSC3/DSCAM/DSCAML1/FAT1/FAT3/IGSF21/KIRREL3/PCDH9/PCDHGA4/PTPRT/SDK1/SDK2/CELSR1/PALLD/ROBO2/CADM3/TENM3/ROBO1/CDH11/CDH12/VSTM2L/CDH15/CLSTN2/PTPRM/CDH1/ROBO3/RET/CLSTN1/CDH2/CDH8/PCDHGA2/DCHS2/PCDHA6/CELSR3/CDH6/CDH10/BSG/CLSTN3/CDH3/DCHS1/PCDH20/CNTN2/NPTN/PCDH10/PCDH7/CNTN6/CELSR2/HMCN1/FAT4/PLXNB2/CDHR2	GO
cell-matrix adhesion	214	0.488847628	2234924853	0.000999001	0.001373116	AJAP1/CDH13/CDK6/DDR1/PRKCZ/SGCE/SNED1/TIAM1/EFNA5/EPHA3/ARHGEF7/LRP1/COL13A1/BCAS3/ITGBL1/ADAMTS12/FERMT2/LIMCH1/PTK2/PTPRJ/THBS1/DLC1/SFRP1/MACF1/PTEN/PTK2B/DISC1/BCL2/ONECUT2/SORBS1/NRP1/MAP4K4/PPM1F/MKLN1/ABL1/SRC/ACTN2/BCL6/CLASP1/PPFIA1/PHLDB2/PTPRK/ITGA2/BCR/CORO2B/COL5A3/ITGB2/EPDR1/ITGA7/SMAD3/ITGA2B/DUSP22/CD36/ACTN3/PARVG/LAMA5/PPFIA2/ITGA11/ITGB4/JUP/MUC4/CORO1C/THBS3/CD63/ADAMTS9/TEC…	GO
negative regulation of cell adhesion	265	0.403520502	1865024618	0.000999001	0.001373116	AJAP1/CDH13/DAB1/DSCAM/GLI3/MAD1L1/PLXNA4/TBCD/UBASH3B/EFNA5/PLXNC1/TNR/MBP/RUNX3/LRP1/SEMA6A/BCAS3/RUNX1/PRKG1/NOTCH1/ACTN4/COL1A1/RDX/PTK2/SPOCK1/THBS1/DLC1/GCNT2/DTX1/PTEN/PLXND1/ABAT/ERBB2/CDH1/WNT1/AKT1/BMP6/MAP4K4/PPM1F/CXCL12/ABL1/SRC/CD9/BCL6/PLXNA1/JAK3/PLXNA2/LOXL3/TGFBI/PHLDB2/CORO2B/FBLN1/B4GALNT2/DUSP22/HLX/ANGPT1/DLG5/SOCS1/PAG1/CORO1C/TBX21/MAD2L2/PTPRO/ZNF703/IHH/C1QTNF1/PLXNB1/AS…	GO
establishment or maintenance of cell polarity	200	0.446101036	2034105663	0.000999001	0.001373116	ANK1/BRSK2/DLG2/DOCK2/FAT1/FRMD4A/KIF26B/PAX6/PRKCZ/SIPA1L3/UST/WNT5A/MYO18A/WNT7A/BCAS3/MAP2/WNT7B/PARD3/PTK2/LHX2/SCRIB/CYP26B1/PTK2B/MARK2/FOXF1/EPHB1/MAP1B/CDX2/FEZ1/CDC42BPB/CYTH1/HTT/CLASP1/AMOTL2/NEK3/RND3/CYTH3/PARVA/PAK1/PARVG/MAP7/DOCK8/MCPH1/DLG5/MAPKAP1/BRSK1/LRRC7/MYH9/AMOTL1/LAMA1/SDCCAG8/DST/LIN7A/MAP4/CAP1/PARVB/HES1/LMNA/PARD3B/WWC1/GBF1/ARFGEF1/PARD6B/DLG1/ACTR1B/NUMA1/PARD6G/CD…	GO
establishment of tissue polarity	118	0.400356258	175228209	0.000999001	0.001373116	AP2A2/ASTN2/BRSK2/DKK1/GPC6/MAGI2/PRICKLE1/ROR1/TIAM1/WNT5A/CELSR1/WNT7A/ANKRD6/PSMB9/SFRP1/ROR2/WNT1/SFRP2/SMURF1/ABL1/WNT9B/ZNRF3/RSPO3/CELSR3/GRHL3/BRSK1/DAB2/TP63/PSMF1/FZD7/MLLT3/FZD6/DAAM1/PSMD1/PSME3/CELSR2/PSMB8/DACT1/PSMB3/VANGL1/PSMA1/VANGL2/PSMD11/DVL3/PSMD7/PSMB7/PRICKLE2/PSME1/PSME4/PSMD6/FZD3/NKD1/AP2M1/PSMA6/PSMA5/FZD5/INTU/FZD4/CDC42/PSMC5/PSMD9/AP2S1/PSMC4/FOXF2/FZD2/PSMA4/PSMD14…	GO
epidermal growth factor receptor signaling pathway	110	0.485160279	2111606221	0.000999001	0.001373116	CDH13/ZFYVE28/BCAR1/ARHGEF7/NCK2/PTK2/PTPRJ/HIP1/HAP1/PTK2B/FAM83A/DAB2IP/GRB7/PLCG1/AKT1/AFAP1L2/ABL1/SRC/RHBDF2/HIP1R/SH3GL2/EGFR/DGKD/EPS15L1/ARAP1/SHKBP1/SLC30A10/RASSF2/HGS/SOX9/SOS1/GAB1/PTPN12/RAB7A/PTPN3/PTK6/PLCE1/RHBDF1/RNF126/ADORA1/MVB12B/STAM2/GPRC5A/FER/TSG101/SPRY2/SHC3/STAM/CBLB/SOCS5/RPS6KA5/SPRY1/CHMP6/MMP9/NUP62/ITGA1/VIL1/EPN1/DUSP3/FBXW7/PIK3R1/CBLC/TGFA/IQGAP1/ERRFI1/FAM83B/…	GO
transmembrane receptor protein serine/threonine kinase signaling pathway	325	0.400408158	1870404692	0.000999001	0.001373116	BTBD11/CHST11/DKK1/DLX1/LOX/MAGI2/NKX2-1/PMEPA1/PRDM16/PRKCZ/RGMA/SPTBN1/WNT5A/ZC3H3/LTBP4/RUNX2/ZEB1/ZNF423/LRP2/GATA4/HIPK2/NOTCH1/RYR2/FERMT2/COMP/SKI/PARD3/PTK2/SMPD3/THBS1/SFRP1/GCNT2/CREBBP/SULF1/LTBP3/VIM/ROR2/WNT1/HNF4A/LTBP2/MEGF8/ONECUT2/BMP6/PXN/GREM1/SORL1/BMPR1B/SFRP2/SMURF1/TGFB1I1/ABL1/SRC/HTRA1/LDLRAD4/PCSK6/MSX1/TFAP2B/TGFBR3/HTRA3/ARHGEF18/GDF7/FST/MYOCD/SFRP4/PTPRK/SMAD3/VEPH1/…	GO
transforming growth factor beta receptor signaling pathway	193	0.375572999	1705818243	0.000999001	0.001373116	CHST11/LOX/NKX2-1/PMEPA1/PRDM16/PRKCZ/LTBP4/ZEB1/HIPK2/FERMT2/SKI/PARD3/PTK2/THBS1/GCNT2/CREBBP/LTBP3/WNT1/LTBP2/ONECUT2/PXN/BMPR1B/SMURF1/TGFB1I1/SRC/HTRA1/LDLRAD4/TGFBR3/HTRA3/ARHGEF18/MYOCD/PTPRK/SMAD3/VEPH1/DUSP22/TGFBR2/LTBP1/DKK3/DAB2/PEG10/ONECUT1/ING2/ZNF703/CDKN1C/SMAD6/NODAL/ENG/BCL9L/ITGA8/ITGB5/SMAD9/SKIL/FBN2/GLG1/MAP3K7/PIN1/CITED2/CIDEA/FURIN/SKOR1/TGFBRAP1/DNM2/PBLD/CGN/ZBTB7A/SMA…	GO
G protein-coupled receptor signaling pathway	242	0.354490966	1632472795	0.000999001	0.001373116	ADCY2/CALCA/GABBR1/GNA12/GNAS/GRIK3/GRM4/PDE2A/PDE4D/PRKCA/NOS1/AKAP13/GNAO1/ADCY5/GRK5/OPRL1/NPY1R/GRM7/GNAL/PTH1R/ADCY9/NPR3/ADCY3/CRHR1/OPRM1/ADCY1/GNAI2/CNR1/GRM6/ADCY8/APLP1/HRH2/GRM2/CHRM2/PTGER3/GPR176/GPR78/PALM/TSHR/AKAP12/HRH3/ADCYAP1/ADGRD1/ATP2B4/CASR/MTNR1A/GALR1/HRH1/SSTR5/ADRA1A/HTR5A/CALCB/CALCR/NME2/SSTR1/GRM3/ADRA1D/LGR4/CHGA/RAMP1/ADCY7/GPR161/OPRK1/HTR6/HTR2A/LPAR3/VIPR1/CRHR2…	GO
adenylate cyclase-modulating G protein-coupled receptor signaling pathway	212	0.362864534	1659308259	0.000999001	0.001373116	ADCY2/CALCA/GABBR1/GNA12/GNAS/GRIK3/GRM4/PDE2A/PDE4D/PRKCA/NOS1/AKAP13/GNAO1/ADCY5/GRK5/OPRL1/NPY1R/GRM7/GNAL/PTH1R/ADCY9/NPR3/ADCY3/CRHR1/OPRM1/ADCY1/GNAI2/CNR1/GRM6/ADCY8/APLP1/GRM2/CHRM2/PTGER3/GPR176/GPR78/PALM/TSHR/AKAP12/HRH3/ADCYAP1/ADGRD1/ATP2B4/CASR/MTNR1A/GALR1/ADRA1A/HTR5A/CALCB/CALCR/NME2/GRM3/ADRA1D/LGR4/CHGA/RAMP1/ADCY7/GPR161/OPRK1/CRHR2/LGR5/CACNA1D/GLP1R/S1PR1/ADORA1/RAMP3/GNG2/P…	GO
adenylate cyclase-activating G protein-coupled receptor signaling pathway	132	0.346983097	1535502256	0.000999001	0.001373116	ADCY2/CALCA/GNAS/PDE4D/PRKCA/NOS1/AKAP13/ADCY5/OPRL1/GNAL/PTH1R/ADCY9/ADCY3/CRHR1/OPRM1/ADCY1/GNAI2/ADCY8/APLP1/PTGER3/GPR78/TSHR/ADCYAP1/ADGRD1/ATP2B4/GALR1/ADRA1A/CALCB/CALCR/NME2/ADRA1D/LGR4/CHGA/RAMP1/ADCY7/GPR161/LGR5/GLP1R/RAMP3/GNG2/GNB1/ADGRB3/TBXA2R/DRD3/SLC9A3R1/ADCY4/ADGRL2/GNAQ/ADCY6/ADORA2B/ADGRG1/PTHLH/MRAP/ADGRB1/ADGRB2/ADM2/ABCA1/GSK3A/MC3R/UCN3/ADM/ADRB2	GO
positive regulation of cytosolic calcium ion concentration	299	0.383131966	1780319078	0.000999001	0.001373116	CACNA1A/CACNA1C/CACNA2D1/CALCA/ESR1/FAM155A/GRIN2A/ITPR1/JPH3/PDE4D/PLCG2/PLCH2/PRKCE/RASA3/RYR1/UBASH3B/FYN/TRPM1/NOS1/LRP1/ITPR2/RYR2/SLC8A1/ADCY5/RYR3/OPRL1/ADCYAP1R1/GATA2/JPH2/CACNB2/HAP1/TRPM2/PDGFRA/ANK2/PTH1R/PTK2B/CRHR1/GRIN2C/PLCG1/BCL2/TACR1/CNR1/ADCY8/TPCN2/SLC8A3/ABL1/PTGER3/ITPR3/P2RY6/HTT/TPCN1/CHD7/AKAP6/DLG4/TGM2/TRPC3/ADCYAP1/CCKBR/PROK2/ATP2B4/EDNRB/CD36/F2RL1/GRM1/GALR1/PLCB1/…	GO
Notch signaling pathway	181	0.442781438	2001281866	0.000999001	0.001373116	CDK6/DLX1/NOTCH4/TBX2/ZMIZ1/ZNF423/GDPD5/NOTCH1/ROBO2/SORBS2/MAML3/ROBO1/GATA2/GMDS/DTX1/CREBBP/EGFL7/GRIP2/PLXND1/LFNG/WNT1/MAML2/AKT1/HEY2/DNER/CBFA2T2/ANXA4/BCL6/WWP2/DLK1/DLX2/AAK1/HES7/ARRB1/NEURL1B/NOTCH3/GATA5/EGFR/TGFBR2/RBPJ/PBX1/SLC35C1/KIT/CDH6/BEND6/NOD2/PSEN2/RIPPLY2/ONECUT1/CNTN1/PEAR1/HOXD3/MIB2/HES1/SLC35C2/TP63/PGAM2/WWC1/DTX4/GSX2/MMP14/SOX9/GALNT11/CNTN6/POFUT1/HEYL/FCER2/PRKCI…	GO
smoothened signaling pathway	125	0.422570673	1858004743	0.000999001	0.001373116	GLI2/GLI3/IFT140/PAX6/RORA/SCUBE1/RFX4/MGRN1/RUNX2/SHOX2/FGFR2/HIPK2/SFRP1/CREBBP/ROR2/WNT9A/FOXF1/MEGF8/DHH/NKX6-1/HHIP/SUFU/PTCH1/TGFBR2/HHAT/DLG5/IFT122/POR/BOC/PRKACA/EVC/IHH/FGF9/HES1/DZIP1/TULP3/EVC2/GPR161/PRRX1/MAP3K10/PDX1/BTRC/FOXA1/SERPINE2/KIAA0586/KIF7/PKD2L1/GAS8/PRKACB/CENPJ/RB1/OTX2/SHH/KCTD6/IFT172/C2CD3/ZIC1/STIL/DCDC2/IFT52/GLI1/TRAF3IP1/DYRK2/CTNNA1/DISP2/TUBD1/SALL3/IQUB/TTC2…	GO
I-kappaB kinase/NF-kappaB signaling	250	0.31294194	1442500528	0.000999001	0.001373116	CARD11/ESR1/PRKCB/PRKCE/ROR1/RORA/WNT5A/FYN/PLEKHG5/AKAP13/TNFRSF19/ERC1/DAB2IP/AKT1/ABL1/TRIM62/CFLAR/SQSTM1/SECTM1/TGM2/CD36/LTBR/F2RL1/GPRC5B/TNIP1/ANGPT1/MAP3K3/TLR2/NOD2/ZMYND11/IKBKB/MIB2/TNFSF11/ATP2C1/DDRGK1/UBE2I/CXXC5/EDAR/NEK6/NLRP6/MAP3K7/OTUD7B/ZDHHC13/BTRC/SLC44A2/NDFIP2/OPTN/EEF1D/NKIRAS2/IRAK2/RELB/NLRX1/ZC3H12A/LPAR1/TNIP3/ROCK2/TRAF6/ROCK1/UBD/PPM1B/MAP3K14/PER1/ANKRD17/SHARPIN/…	GO
JNK cascade	197	0.418309385	1904069106	0.000999001	0.001373116	DAXX/DKK1/GRIK2/SH2D3C/SH3RF3/TIAM1/WNT5A/FLT4/IGF1R/WNT7A/ANKRD6/TNFRSF19/HIPK2/TNIK/WNT7B/ZEB2/SFRP1/EPHA4/MECOM/PTK2B/ROR2/MAPK8IP3/FGF19/MAPK10/DAB2IP/EPHB1/AKT1/MAP4K4/AXIN1/SFRP2/MAPK8IP1/TAOK3/STK3/HIPK3/DUSP22/EGFR/PAK1/CASR/DTNBP1/LTBR/F2RL1/PLCB1/MAP4K1/NPHS1/NOD2/RAPGEF1/MDFIC/ZMYND11/ULK4/RASSF2/MAP3K6/SASH1/TNFSF11/SH3RF1/TRPV4/TRIB1/FZD7/MARVELD3/SPAG9/EDAR/SYK/MAP3K7/MAP3K5/MAP3K10…	GO
Ras protein signal transduction	409	0.426923261	2016415224	0.000999001	0.001373116	ABR/AUTS2/CDH13/DGKI/ELMO1/GNA12/IQSEC1/KSR1/KSR2/MCF2L/MCF2L2/NRG1/OBSCN/RASA3/RGL2/TIAM1/TRIO/PREX1/DENND1A/PLEKHG4B/CELSR1/SPATA13/KALRN/NTRK1/PLEKHG5/TIMP2/RAB3C/SHC2/ARHGEF7/AKAP13/RREB1/NOTCH1/CYFIP1/ARHGEF10/RAB32/RDX/RASGRP2/FLOT1/ARFGAP1/ROBO1/DLC1/SYNGAP1/RAB37/RAB43/RASGRF1/RASGEF1A/ARHGEF3/NGEF/VAV2/MYO9B/IQSEC3/RALGPS1/NTN1/DAB2IP/NGFR/ARHGEF17/EPHB2/NRP1/TIAM2/RAB31/MAP4K4/FARP1/ARH…	GO
Rho protein signal transduction	187	0.43993595	1991407942	0.000999001	0.001373116	ABR/CDH13/GNA12/MCF2L/MCF2L2/OBSCN/TIAM1/TRIO/PREX1/PLEKHG4B/CELSR1/SPATA13/KALRN/PLEKHG5/ARHGEF7/AKAP13/ARHGEF10/FLOT1/ROBO1/DLC1/RASGRF1/ARHGEF3/NGEF/VAV2/MYO9B/NTN1/NGFR/ARHGEF17/NRP1/TIAM2/FARP1/ARHGEF10L/PLEKHG3/RTKN/ABL1/PLEKHG6/BCL6/NET1/FARP2/RND3/ARHGEF18/BCR/PDPN/PLEKHG4/PLEKHG1/ARRB1/F2RL1/STMN1/EPS8/ARHGAP29/ITSN1/ARHGEF4/FGD3/ADRA1A/PREX2/LIMK1/GPR4/ITSN2/VAV3/SOS1/ABL2/ARHGEF1/ALS2/…	GO
neurotransmitter secretion	159	0.47954416	214804182	0.000999001	0.001373116	APBA2/CACNA1B/CTBP2/DGKI/ERC2/GRM4/MEF2C/NRXN1/NRXN2/PRKCB/PTPRN2/SYN3/UNC13A/RIMS2/NLGN1/WNT7A/SNCAIP/BAIAP3/RIMS1/PIP5K1C/OTOF/CACNB2/TRIM9/SCRIB/PNKD/SYT17/ADCY1/CPLX2/CHRNA4/CNR1/SYT2/CHRM2/CADPS/GAD1/PPFIA1/CADPS2/PCLO/GRIK5/SLC6A9/APBA1/HRH3/MCTP1/DTNBP1/RPH3A/CAMK2A/RIMS4/SNAP25/PPFIA2/PPFIA3/BRSK1/SYT1/DNAJC5/STX3/STXBP5L/SYT7/ADRA1A/LIN7A/STX2/CHAT/PRKCG/CHRNA3/SYN2/BACE1/PREPL/RIMS3/STX…	GO
ensheathment of neurons	129	0.507107976	224008996	0.000999001	0.001373116	NRG1/TENM4/NTRK3/MBP/RARA/ARHGEF10/SKI/PARD3/NFASC/PTEN/ANK2/AKT2/ID4/ERBB2/FAM126A/AKT1/EGR2/DHH/EPB41L3/NKX6-2/SLC8A3/GPC1/PPARD/CD9/PTN/NTRK2/RARB/BCAS1/MAG/TG/OLIG2/POU3F2/TLR2/CLU/MAL/GALC/RARG/EIF2B5/POU3F1/CNTN2/NDRG1/SCN8A/PTPRZ1/TNFRSF1B/MAL2/ZNF488/MALL/WASF3/MTOR/MYO5A/DLG1/SERINC5/SBF2/NAB2/PMP22/SIRT2/PRX/KCNJ10/ERCC2/SLC25A12/JAM3/LPAR1/B4GALT5/PLLP/HGF/QKI/SH3TC2/SOX10/DICER1/ATRN/…	GO
germ cell development	228	0.320656273	1470304753	0.000999001	0.001373116	CDYL/OCA2/OSBP2/PACRG/ZBTB16/CHD5/FMN2/PDE3A/WT1/CELF4/RARA/RFX2/DNAH1/MOV10L1/PTK2B/HSPA2/BCL2/AKT1/BMPR1B/DHH/ETV5/SRC/PTN/ATM/BCL2L1/HMGB2/SOHLH2/KIT/FOXL2/CCDC63/PAQR5/PRKACA/STRA8/ING2/IHH/ROPN1L/PYGO1/CCDC136/DZIP1/PABPC1L/FANCC/PAQR8/MTOR/ABHD2/CDC25B/TTLL1/PDE5A/SOHLH1/LGR5/RNF8/SMARCA2/TRIP13/RNF2/FOXO3/ODF2/INHBB/SIRT2/TARBP2/PRDM14/JAM3/ANG/FNDC3A/SLC26A6/QKI/NPM2/SRPK1/ERCC1/MLH1/C14o…	GO
spermatogenesis	456	0.283315223	134247355	0.000999001	0.001373116	ADAMTS2/BRD2/CADM1/CDYL/KDM2B/OCA2/OSBP2/PACRG/PAX5/PCDHGA4/SYNE1/ZBTB16/TRIM27/CHD5/B4GALNT1/RARA/NOTCH1/KIFC1/IGF2R/RFX2/ADCYAP1R1/GOLGA3/ARNTL/IMMP2L/DNAH1/ZFP41/SLC4A2/MOV10L1/CYP26B1/APOB/DNMT3A/HSPA2/CNR1/DHH/ETV5/BCL6/SLCO4C1/PROK2/ATP2B4/SHISA6/BCL2L1/HMGB2/SOHLH2/RAI14/LRGUK/KIT/RAD21L1/LIMK2/HOXA10/CCDC63/MAST2/PRKACA/HERC2/STRA8/ING2/WIPF3/TBC1D21/SSTR1/TDRKH/SBF1/ROPN1L/PYGO1/CCDC136/…	GO
female gamete generation	124	0.347752687	1527971835	0.000999001	0.001373116	ZMIZ1/FMN2/PDE3A/IMMP2L/PTK2B/BCL2/ETV6/BMPR1B/SRC/PTN/ATM/PGR/SPIRE2/SOHLH2/FOXL2/PAQR5/PARN/STRA8/MCM8/IHH/PABPC1L/PAQR8/SOS1/CDC25B/PDE5A/SOHLH1/LGR5/TRIP13/NRIP1/FOXO3/TOP2A/INHBB/SIRT2/ANG/NPM2/HSF1/ERCC1/MLH1/TTK/C14orf39/ADAMTS1/REC8/IL4R/LEP/WNT4/NCAPH/PRKAR1A/KMT2D/SPIRE1/NPPC/AMH/EREG/GDF9/SIRT1/HPGD/ZP3/RXFP2/NOS3/YTHDF2/DMRT1/MDK/PIWIL2/NOBOX/BRCA2/MLH3/FIGLA/HEXB/PLK1/TDRD5/YBX2/BCL2…	GO
determination of left/right symmetry	112	0.405671964	176847878	0.000999001	0.001373116	IFT140/MEF2C/NDRG4/TBX2/WNT5A/CCDC40/GATA4/HAND1/NOTCH1/WNT3A/HAND2/FOXF1/MEGF8/DNAH11/TBX1/PITX2/DNAI2/PCSK6/DAAM2/SUFU/MICAL2/DNAH5/SMAD3/NKX3-2/TGFBR2/AP1B1/TBX3/PKD1L1/HIF1A/RIPPLY2/SOX18/IHH/NODAL/ENG/FOXN4/GALNT11/ARMC4/CITED2/GAS8/RFX3/ACVR2A/VANGL2/BICC1/OVOL2/SHH/SETDB2/NKX2-5/PCSK5/ALG5/IFT172/C2CD3/AHI1/STIL/IFT52/DISP1/FOXJ1/CCDC39/RTTN/PSEN1/PSKH1/BBS5/NOTO/CCDC151/SMO/BBS7/LRRC6/DYN…	GO
gastrulation	175	0.432766912	1952122534	0.000999001	0.001373116	COL12A1/COL4A2/COL5A1/DKK1/EYA2/WNT5A/TENM4/TAL1/PAX2/FGFR2/MBP/EXOC4/EXT1/LHX1/HAND1/FGFR1/WNT3A/SFRP1/COL6A1/TXNRD1/LRP5/FOXF1/HNF4A/MEGF8/SFRP2/HMGA2/MMP15/WNT3/CLASP1/PHLDB1/PHLDB2/ITGA2/ITGB2/ITGA7/SMAD3/GSC/TGFBR2/EPHA2/ZBTB17/TLX2/KDM6B/EOMES/ITGB4/POFUT2/EXT2/COL8A1/FOXA2/PRKACA/SETD2/ARFRP1/LEF1/FN1/TRIM15/NR4A3/MIXL1/NODAL/ITGA5/MAP2K5/FZD7/ITGA8/MMP14/FRS2/ITGB5/WNK1/LAMA3/RNF2/HNF1B/L…	GO
pattern specification process	428	0.447962308	2115383745	0.000999001	0.001373116	ALX4/DKK1/DLX1/DSCAML1/ERBB4/GLI2/GLI3/HOXC4/IFT140/KDM2B/MEF2C/NDRG4/NKX2-1/NRG3/PAX6/PAX7/SSBP3/TBX2/TBX5/WNT5A/ZBTB16/RFX4/CELSR1/CCDC40/FEZF1/HOXA3/EMX2/PAX2/FGFR2/WNT7A/ZEB1/SATB2/NR2F2/WT1/DMRTA2/LHX1/LRP2/GATA4/HIPK2/HAND1/NOTCH1/ROBO2/SKI/WNT7B/FGFR1/C3/LMX1B/ZEB2/ROBO1/WNT3A/SFRP1/SP8/SYNGAP1/LHX2/HAND2/HELT/GBX2/NEUROG1/LRP5/CYP26B1/COBL/LFNG/ROR2/WNT1/RING1/FOXF1/CDX2/MEGF8/TBR1/NRP1/E…	GO
axonogenesis	441	0.531141869	2511979922	0.000999001	0.001373116	ATP8A2/AUTS2/BRSK2/CDH4/CNTN4/CTNNA2/DAB1/DSCAM/DSCAML1/FSTL4/GFRA1/GLI2/GLI3/GRB10/ISL2/LHX4/LHX9/LINGO1/LMX1A/MAPT/NCAM1/NKX2-1/NRXN1/NRXN3/PAX6/PLXNA4/PTPRS/SLIT3/SPTBN1/SPTBN4/TIAM1/TRIO/UNC5A/UST/WNT5A/ANK3/BDNF/EFNA5/FYN/PRKCA/GFRA2/PLXNC1/PALLD/NTRK1/SHOX2/FEZF1/SEMA5B/NTNG2/TNR/PAX2/FGFR2/NTRK3/EPHA3/WNT7A/KLF7/ISLR2/OLFM1/LRP1/SEMA6A/EXT1/LHX1/BAIAP2/NTNG1/SLIT1/NOTCH1/MAP2/UNC5D/NR2E1/C…	GO
axon guidance	265	0.577842109	2670718716	0.000999001	0.001373116	CDH4/CNTN4/DAB1/DSCAM/DSCAML1/GFRA1/GLI2/GLI3/GRB10/ISL2/LHX4/LHX9/LMX1A/NCAM1/NKX2-1/NRXN1/NRXN3/PAX6/PLXNA4/SLIT3/SPTBN1/SPTBN4/TRIO/UNC5A/WNT5A/BDNF/EFNA5/FYN/PRKCA/GFRA2/PLXNC1/PALLD/NTRK1/FEZF1/SEMA5B/NTNG2/TNR/EPHA3/KLF7/LRP1/SEMA6A/EXT1/LHX1/NTNG1/SLIT1/UNC5D/CYFIP1/ROBO2/FLRT2/PTK2/KIF5C/ROBO1/NFASC/WNT3A/EPHA4/VSTM2L/LHX2/CRMP1/GBX2/PLXND1/PTPRM/LGR6/NTN1/ERBB2/CYFIP2/DCC/ROBO3/DPYSL5/AP…	GO
synapse assembly	164	0.507084213	2277253069	0.000999001	0.001373116	ASIC2/CUX2/DKK1/DSCAM/ERBB4/GABRB3/KIRREL3/MAGI2/MEF2C/NRG1/NRXN1/NRXN2/PTPRS/SDK1/SDK2/SHANK1/SHANK2/SYNDIG1/WNT5A/BDNF/CNTN5/EFNA5/NLGN1/LRRC4B/NTRK1/NTNG2/NTRK3/WNT7A/THBS2/DNM3/SLIT1/ROBO2/FLRT2/PTK2/PTPRD/GRID2/CBLN1/WNT3A/GABRB2/MDGA1/ADD2/BSN/CLSTN2/PTEN/PLXND1/NTN1/CDH1/EPHB1/MAP1B/EPHB2/CLSTN1/FARP1/CDH2/DNER/EFNB2/GPM6A/NTRK2/AGRN/PCLO/NRCAM/PDLIM5/SHANK3/GRIN1/DLG5/LRTM2/TLR2/CLSTN3/OX…	GO
mesoderm development	122	0.452686003	1986543577	0.000999001	0.001373116	DKK1/EYA2/SSBP3/WNT5A/ZFPM2/TAL1/PAX2/FGFR2/EXOC4/EXT1/LHX1/HAND1/FGFR1/IKZF1/WNT3A/LHX2/TXNRD1/MEST/FOXF1/HCK/SFRP2/TBX1/HMGA2/WNT3/SECTM1/ITGA2/HES7/SMAD3/TIE1/EPHA2/TLX2/KDM6B/EOMES/TBX3/ITGB4/POFUT2/EXT2/YAP1/PRKACA/SETD2/LEF1/TRIM15/NR4A3/MIXL1/NODAL/TP63/ITGA8/IRX3/TEAD2/CITED2/FOXC1/SMAD1/SIX2/BMP7/ACVR2A/ITGA3/EYA1/PUS7/VEGFA/JAK2/SHH/DLL3/EPB41L5/TWSG1/RPL38/CHRD/PRKAR1A/ITGB3	GO
muscle organ development	379	0.412752569	1943843135	0.000999001	0.001373116	ALX4/CACNA1H/DKK1/ERBB4/FOXK1/HDAC4/HDAC9/HIVEP3/JARID2/LOX/MEF2C/MYOM2/NRG1/PAX5/PAX7/RYR1/SGCE/TBX2/TBX5/TP73/WNT5A/ZFHX3/ZFPM2/SPEG/COL6A3/MKX/SHOX2/KCNAB1/FGFR2/NR2F2/WT1/DMRTA2/LRP2/OBSL1/HAND1/NOTCH1/MEIS1/RYR2/TTN/SKI/FGFR1/FLNB/FLOT1/ARNTL/ZFPM1/WNT3A/JPH2/PAX3/FGFRL1/MEGF10/COL19A1/NEUROG1/PTEN/CYP26B1/VGLL2/EPHB1/IGSF8/BCL2/EGR2/GREM1/MYLK/BASP1/HEY2/SVIL/TBX1/DNER/EFNB2/GPC1/CFLAR/MSX1…	GO
skeletal muscle tissue development	150	0.407057894	1819709371	0.000999001	0.001373116	DKK1/HDAC4/HDAC9/HIVEP3/MEF2C/MYOM2/PAX5/PAX7/RYR1/SHOX2/KCNAB1/NR2F2/DMRTA2/NOTCH1/SKI/FLNB/FLOT1/ARNTL/WNT3A/MEGF10/COL19A1/CYP26B1/VGLL2/EPHB1/IGSF8/BCL2/EGR2/SVIL/TBX1/DNER/GPC1/CFLAR/VAX1/MYOCD/FOXP2/POPDC3/HLX/KLF5/ACTN3/MYH14/HLF/TLL2/ELN/EOMES/LEMD2/FOXL2/MYLK2/USP19/NPHS1/SIX1/BCL9L/PHOX2B/ACTA1/MAPK14/HEYL/PPP3CA/CDK5/MAFF/TWIST1/HMG20B/ASB2/RB1/BCL9/SOX8/MYOD1/SHH/MYL6B/MEF2D/RBM24/BVE…	GO
sex differentiation	246	0.401564951	1850694779	0.000999001	0.001373116	ESR1/LHX9/NKX2-1/SLIT3/WNT5A/ZFPM2/COL9A3/TAF4/NTRK1/WNT7A/WT1/LHX1/LRP2/RARA/GATA4/ROBO2/ADCYAP1R1/SFRP1/IMMP2L/PDGFRA/NEUROG1/LHX8/LFNG/ROR2/HNF4A/BCL2/BMP6/BMPR1B/DHH/CCND1/SFRP2/BASP1/HYAL3/PTPRN/SRC/CHD7/ATM/WNT9B/ADCYAP1/IRX5/PGR/ARRB1/BCL2L1/SLIT2/LHFPL2/PBX1/HMGB2/KITLG/TBX3/KIT/FOXL2/UMODL1/ICAM1/RAD21L1/SF1/HOXA10/WNT2B/ARID5B/EIF2B5/FKBP4/ING2/DHCR24/HMGCS1/CNTFR/FGF9/TP63/LGR4/MMP14/S…	GO
female pregnancy	173	0.381932938	1721323876	0.000999001	0.001373116	CALCA/DDR1/ESR1/STC2/NR2F2/STOX2/RARA/ETS1/CRHR1/BCL2/AKT1/CNR1/PPARD/IGFBP5/PTN/RXRA/PAPPA/ITGA2/ADCYAP1/SYDE1/PGR/FBLN1/CLIC5/TEAD3/TGFBR2/GJB2/BSG/OXTR/CAPN2/IGFBP7/FKBP4/IHH/COMT/PLA2G6/CTSB/NODAL/PRLR/ITGA5/MTOR/COL16A1/NAMPT/ADCY7/HMX3/RECK/VDR/SLC38A2/SLC38A3/SLC2A1/CORIN/KRAS/POLR1B/SP3/CRH/CLDN4/PRDM14/ARID1A/ITGA3/PTGIS/CD38/HSF1/MEN1/PCSK5/CAD/FOSB/MMP9/LEP/WNT4/OXT/DHODH/EPN1/IGFBP2/K…	GO
aging	301	0.380060245	1765809135	0.000999001	0.001373116	ATP8A2/CDK6/COL4A2/DKK1/PAX5/PDE4D/SLC6A3/TBX2/ZMIZ1/NTRK1/PAX2/TIMP2/SLC1A2/LRP1/TERT/GNAO1/COMP/ARNTL/PRDM2/HELT/KL/AKT3/PTEN/LOXL2/PTH1R/ABAT/SCAP/DNMT3A/PITX3/WNT1/BCL2/NSMCE2/AKT1/CYP1A1/INPP5D/CNR1/SIN3A/VASH1/HMGA2/ABL1/IGFBP5/BCL6/ATG7/ATM/GJB6/NPM1/ITGB2/EDNRB/MME/TPRA1/NFKB2/TGFBR2/GJB2/RNF165/MAP3K3/MIR10A/FZR1/TBX3/ICAM1/TH/ADRA1A/SLC30A10/EIF2B5/CASP9/AMFR/GSS/ING2/NUAK1/FOXM1/OGG1/A…	GO
cell aging	106	0.402577389	1747179268	0.000999001	0.001373116	CDK6/TBX2/ZMIZ1/TERT/ARNTL/AKT3/PTEN/WNT1/BCL2/NSMCE2/VASH1/HMGA2/ABL1/BCL6/ATM/NPM1/MME/MAP3K3/MIR10A/FZR1/TBX3/ICAM1/SLC30A10/ING2/NUAK1/FOXM1/LMNA/PRKDC/ENG/TP63/ATR/MTOR/NAMPT/NEK6/MAPK14/ZMPSTE24/TWIST1/KRAS/CDKN1A/PRKCD/OPA1/PLA2R1/PML/ERCC1/PLK2/PAWR/NUP62/LIMS1/TERF2/ARG2/CDKN2A/YPEL3/MAP2K1/BMPR1A/MNT/EEF1E1/ILK/SIRT1/SOD1/PRELP/ROMO1/CALR/NOX4/MORC3/TP53/BRCA2/WNT16/ID2/B2M/DNAJA3/ZNF27…	GO
response to nutrient	203	0.377425827	1721400872	0.000999001	0.001373116	STC2/FYN/MGMT/BAIAP2/RARA/GATA4/SLC8A1/COL1A1/RYR3/AACS/BCL11A/HLCS/SFRP1/SLC6A19/PTEN/CYP26B1/DNMT3A/MAP1B/GNAI2/CYP1A1/ALDH1A2/CYP24A1/CNR1/CCND1/SFRP2/SLC6A4/PPARD/CYP26A1/PTN/MDM2/LRAT/HPCA/TRPC3/ITGA2/ALPL/LPL/EGFR/TGFBR2/CASR/PEMT/GRIN1/ACSL1/SSH1/POR/FOXA2/TRPV1/NOD2/PDK2/P2RY2/HMGCS1/GIPR/OGG1/ASS1/IL15/PPARG/DGKQ/MTOR/TMBIM6/AHCY/ADA/C2/VDR/PDX1/FKBP1B/AGL/ADSL/BMP7/ARSB/F7/OPA1/TRPM4/PI…	GO
blood coagulation	303	0.379445945	1764218909	0.000999001	0.001373116	DGKI/GNA12/GNAS/ITPK1/ITPR1/PLCG2/PRKAR1B/PRKCB/PRKCE/RAD51B/SCUBE1/UBASH3B/ZFPM2/FYN/PRKCA/PIK3R5/PRKCH/PRKG1/GATA4/ITPR2/COL1A1/COMP/GATA2/THBS1/ZFPM1/WNT3A/DOCK9/DGKG/PDGFRA/VAV2/ABAT/HNF4A/DGKZ/YWHAZ/DOCK1/SRC/PDGFA/ITPR3/CD9/TRPC3/ITGA2/PDPN/FBLN1/ARRB1/ITGA2B/CD36/GATA5/DTNBP1/F2RL1/PRTN3/DOCK8/DGKD/CD59/IRF2/ACTB/FOXA2/MYH9/VWF/AP3B1/PAPSS2/MICAL1/PRKACA/PRKAR2B/PEAR1/DGKH/AKAP1/C1QTNF1/TR…	GO
hemostasis	307	0.384501751	1789221411	0.000999001	0.001373116	DGKI/FLI1/GNA12/GNAS/ITPK1/ITPR1/PLCG2/PRKAR1B/PRKCB/PRKCE/RAD51B/SCUBE1/UBASH3B/ZFPM2/FYN/PRKCA/PIK3R5/PRKCH/PRKG1/GATA4/ITPR2/COL1A1/COMP/GATA2/THBS1/ZFPM1/WNT3A/DOCK9/ZNF385A/DGKG/PDGFRA/VAV2/ABAT/HNF4A/DGKZ/YWHAZ/DOCK1/SRC/PDGFA/ITPR3/CD9/TRPC3/ITGA2/PDPN/FBLN1/ARRB1/ITGA2B/CD36/GATA5/DTNBP1/F2RL1/PRTN3/DOCK8/DGKD/CD59/IRF2/ACTB/FOXA2/MYH9/VWF/AP3B1/PAPSS2/MICAL1/PRKACA/PRKAR2B/PEAR1/DGKH/AKA…	GO
visual perception	203	0.333527607	1521185546	0.000999001	0.001373116	ATP8A2/CACNA2D4/CDH23/COL18A1/PAX6/PDE6B/POU6F2/SEMA5B/EYA4/PAX2/TRPM1/RIMS1/USH2A/NR2E1/COL1A1/LAMC3/CACNB2/MYO7A/CNGB1/GRM6/SOX14/GLRA1/EYS/OLFM2/ABLIM1/ATXN7/VAX2/COL2A1/LRAT/TGFBI/IRX5/NXNL2/EPAS1/CLIC5/MYO3B/CNGA3/BFSP2/BBS9/TH/CDH3/GJA3/VSX2/MYO5A/CHRNB2/KIFC3/EML2/DHRS3/CLRN1/RAX/HMCN1/RP1L1/REEP6/CLDN19/SFRP5/CLN8/FSCN2/KCNJ10/LAMB2/GRK1/OPA1/RORB/CRYGN/GRM8/GJC1/RDH10/PITPNA/ATF6/CABP1/C…	GO
sensory perception of sound	138	0.485648415	215281751	0.000999001	0.001373116	ASIC2/ATP2B2/CDH23/COL11A2/GABRB3/KCNQ1/NAV2/ROR1/SPTBN4/CNTN5/EYA4/MBP/LRP2/USH2A/OTOF/COL1A1/LOXHD1/FGFR1/LRIG1/SLC1A3/GABRB2/PAX3/MYO7A/GRM7/GABRA5/TFAP2A/TRIOBP/SRRM4/LRTOMT/MYO15A/TBX1/TUB/COCH/CHD7/COL2A1/KCNQ4/GJB6/COL4A3/CLIC5/MYO3B/BARHL1/GJB2/MYH14/USH1C/KIT/ICAM1/TH/HOMER2/TECTA/CRYM/SIX1/SLC26A5/CEMIP/DIAPH1/KCNE1/FBXO11/CHRNB2/SLC26A4/EML2/CLRN1/ESPNL/SOBP/OTOG/CACNA1D/MARVELD2/CDKN1…	GO
learning or memory	244	0.482207546	2221193438	0.000999001	0.001373116	ATXN1/CNTNAP2/CUX2/DGKI/DKK1/GRIN2A/JPH3/LMX1A/MAPT/MEF2C/MEIS2/NDRG4/NRXN1/NRXN2/NRXN3/PRKAR1B/PRKCZ/SHANK1/SHANK2/BDNF/FYN/SLC12A5/KALRN/NTRK1/TNR/KCNAB1/KCNK10/OPRL1/CRTC1/BTBD9/SYNGAP1/SLC17A7/TANC1/RASGRF1/SLC6A1/ZNF385A/TTBK1/NEUROG1/PTEN/GABRA5/SLC11A2/LHX8/CAMK4/ADCY3/CRHR1/TBR1/EPHB2/ADCY1/SLC8A2/EGR2/CNR1/DNAH11/ADCY8/HRH2/EN1/SLC8A3/SLC6A4/ITPR3/HTT/PTN/NTRK2/DLG4/FOXP2/KCNK2/SGK1/PAK6…	GO
learning	137	0.494498035	2190941437	0.000999001	0.001373116	ATXN1/CNTNAP2/DGKI/DKK1/GRIN2A/JPH3/MEIS2/NDRG4/NRXN1/NRXN2/NRXN3/SHANK1/SHANK2/FYN/SLC12A5/KALRN/TNR/OPRL1/SYNGAP1/TANC1/SLC6A1/GABRA5/ADCY3/CRHR1/TBR1/EPHB2/SLC8A2/HRH2/EN1/SLC8A3/HTT/PTN/NTRK2/DLG4/FOXP2/PAK6/SNAP25/SHANK3/GRIN1/HRH1/TLR2/RELN/KIT/SYNPO/BRSK1/SORCS3/TH/HIF1A/FOXB1/PRKAR2B/CNTN2/COMT/NPTN/PDE1B/PPP1R1B/CCK/MTOR/CHRNB2/EIF2AK4/STRA6/OPRK1/CDK5/TAC1/B4GALT2/YTHDF1/KRAS/CTNS/CLN8/…	GO
memory	113	0.514818272	2245930357	0.000999001	0.001373116	ATXN1/CUX2/GRIN2A/JPH3/LMX1A/MAPT/PRKCZ/SHANK1/BDNF/KALRN/KCNK10/CRTC1/BTBD9/SLC17A7/RASGRF1/PTEN/CAMK4/CRHR1/ADCY1/SLC8A2/CNR1/ADCY8/HRH2/SLC8A3/SLC6A4/ITPR3/PTN/KCNK2/SGK1/PAK6/NTF3/GRIA1/SHANK3/PLCB1/GRIN1/CPEB3/HRH1/RELN/SORCS3/TH/OXTR/SHISA7/KCNK4/COMT/PLA2G6/PPP1R1B/ITGA5/ITGA8/CCK/MTOR/CHRNB2/EIF2AK4/TAC1/HTR2A/B4GALT2/ABCA7/YTHDF1/NGF/LDLR/CTNS/DBH/ADNP/NETO1/PPP3CB/ITGA3/NQO2/INSR	GO
circadian rhythm	199	0.400681142	1826523231	0.000999001	0.001373116	NKX2-1/RORA/ZFHX3/NLGN1/NTRK1/MTA1/NTRK3/KCND2/OPRL1/CRTC1/NPAS2/BTBD9/ARNTL/PTEN/ID4/MAPK10/NGFR/HNF4A/RAI1/ADCY1/SOX14/SIN3A/HS3ST2/SLC6A4/SPSB4/USP2/GPR176/ATG7/NTRK2/EGR3/PROK2/USP7/NCOA2/EGFR/MTNR1A/CPT1A/PRKAA2/PER2/TH/GPR157/CSNK1E/KDM2A/PRKCG/ASS1/PRKDC/PPARA/LGR4/PPARG/PROX1/MTOR/CHRNB2/NMU/NAMPT/SREBF1/MAGEL2/AHCY/ADA/DDC/CSNK1D/RBM4B/HTR7/BTRC/TPH2/HNF1B/NRIP1/MYCBP2/KDM8/ADORA1/CREM/T…	GO
locomotory behavior	191	0.489855995	2222011703	0.000999001	0.001373116	ALK/APBA2/CACNA1B/CDH23/DAB1/DSCAM/LMX1A/NAV2/NKX2-1/NRG1/OXR1/PRKCE/SEZ6/SLC6A3/SPTBN4/ZFHX3/CELSR1/KALRN/MTA1/TNR/TAL1/HIPK2/MEIS1/KCND2/GNAO1/ADCY5/OPRL1/FGF12/BTBD9/NPY1R/EPHA4/ZNF385A/PTEN/ABAT/PITX3/CRHR1/OPRM1/CHRNA4/GRM6/ADCY8/GLRA1/MYO15A/CXCL12/ETV5/EN1/GBX1/OLFM2/SEZ6L/USP2/CHD7/TMOD1/GDNF/GAD1/DLG4/APBA1/ASTN1/ANKH/PAK6/NCOA2/NR4A2/GRM1/SNAP25/GRIN1/EPS8/NEGR1/FOXA2/TH/PREX2/CHL1/CNTN…	GO
regulation of heart contraction	230	0.480716192	2205631082	0.000999001	0.001373116	ATP2B2/CACNA1B/CACNA1C/CACNA1G/CACNA1H/CACNA2D1/CACNA2D2/CACNA2D3/CACNA2D4/HDAC4/ITPR1/KCNIP1/KCNIP4/KCNQ1/PDE4D/RYR1/SPTBN4/TBX2/NOS1/KCND3/CACNB4/PDE4B/GATA4/ITPR2/KCND2/RYR2/SLC8A1/HCN4/GNAO1/CACNG2/CTNNA3/RYR3/CACNG3/CACNB2/ANK2/SCN5A/CACNG4/KCNIP3/SLC8A2/RNLS/HEY2/SLC8A3/CHRM2/ITPR3/NPR1/MDM2/ASPH/IRX5/EPAS1/ATP2B4/BIN1/NOS1AP/KCNK3/JUP/SCN4B/TPM1/TH/ATP1A3/CACNG6/ATP1B2/TRPV1/KCNK1/STIM1/AD…	GO
microtubule binding	226	0.405510568	1859594851	0.000999001	0.001373116	DYSF/JAKMIP1/JAKMIP3/KIF1A/KIF26B/MAPT/MTUS2/TIAM1/KIF6/CCDC88C/KIF26A/CLIP2/DNM3/MAP2/KIFC1/MAST1/KIF5C/MAP6/MACF1/KIF21B/DPYSL5/MAP1B/SGIP1/EML6/MAP4K4/FCHO1/TUBGCP2/CLASP1/PEX14/KIF19/APC2/DYNC1I1/VAPB/KIF13B/LZTS1/STIM1/KIF17/DST/KIF13A/KATNB1/MX1/MAST2/MAPRE3/MAP4/NDRG1/FMN1/OGG1/EML3/TRPV4/SYBU/STARD9/FAM83D/KIF9/KIF1B/KIF22/KIFC3/EML2/KIFC2/NUMA1/FTCD/CLIP1/RCC2/KIF12/CDK5RAP2/MTUS1/TUBGCP…	GO
synaptic vesicle	181	0.457532491	2067953623	0.000999001	0.001373116	APBA2/DGKI/GRIN2A/KIF1A/PTPRN2/PTPRS/SYN3/UNC13A/BDNF/KCNK9/RAB3C/SNCAIP/PDE4B/OTOF/AMPH/SLC17A7/SV2C/SV2B/HAP1/TRIM9/BSN/DISC1/SLC6A17/SLC30A3/SYPL2/TMEM163/STX16/SYT2/DLG4/SLC6A9/SH3GL2/APBA1/RAB3B/ICA1/BIN1/NTF3/MME/BCL2L1/GRIA1/MCTP1/DTNBP1/RPH3A/SNAP25/GRIN1/BRSK1/SYT1/TH/C16orf70/DNAJC5/STX3/SYT7/PSEN2/ZNRF1/STX2/VTI1A/SYN2/BACE1/RAB11B/STX11/SYNGR1/OPRK1/DDC/STX1B/SYT5/RABAC1/NGF/SYT6/SLC1…	GO
protein C-terminus binding	179	0.434350053	196344934	0.000999001	0.001373116	ATXN1/CACNA1B/FOXN3/KSR1/RBFOX1/SHANK1/TCF4/ZBTB16/TERT/SNTG1/BAIAP2/OPRL1/MAGI1/PTK2B/ERBB2/VGLL2/OPRM1/HSPG2/ABL1/SRC/CTBP1/SH3GL3/DLG4/SH3GL2/FBLN1/HPCAL4/USP7/MYO1C/CNGA3/TRIM3/KCNK3/SHANK3/EPB41/YAP1/MDC1/SYT1/ATXN2/DAB2/LAMA1/SH3GL1/DST/MAPRE3/SASH1/FN1/SREBF2/CIITA/PPARG/MPDZ/DLG1/EML2/FBLN5/NUMA1/RABAC1/YWHAQ/TOP2A/OPTN/SIPA1/GRIP1/SP1/ERCC2/SLC9A3R2/SDCBP2/ATP1B1/MKI67/JAK2/ERCC1/TOPBP1/…	GO
cell recognition	145	0.380729474	1697571131	0.000999001	0.001373116	CADM1/CD81/CNTN4/CNTNAP2/DOCK2/DSCAM/DSCAML1/NTM/OPCML/PALLD/EPHA3/ATP8B3/ROBO2/CRTAC1/NCK2/ROBO1/EPHA4/SCARB1/VSTM2L/MEGF10/ROBO3/EPHB1/MEGF8/EPHB2/NRP1/CNR1/YWHAZ/TUB/CD9/CSGALNACT1/NRCAM/ZPBP/NCAM2/CD36/CD6/LAMA5/DOCK8/CLGN/CELSR3/VCAN/BSG/PEAR1/CNTN2/NPTN/FCN2/SEMA5A/DLG1/CNTN6/RTN4/CATSPERG/ZAN/SEMA3A/TNN/TEX101/PECAM1/CLEC7A/IGSF9/ST6GALNAC6	GO
enzyme activator activity	466	0.383399783	1819719311	0.000999001	0.001373116	ABR/ADAP1/AGAP1/ARHGAP15/ARHGAP22/DAXX/DOCK2/GNAS/MMP17/NRG1/NRG3/PRKAG2/PRKCE/RASA3/RGS6/RPTOR/SIPA1L3/SRGAP3/TBC1D14/TBC1D16/TBC1D22A/TBCD/TSC2/PREX1/STARD13/EFNA5/TBC1D1/RGS12/CHN2/RAP1GAP2/BCAS3/PCOLCE2/ARHGAP24/AGAP2/RGS20/RGS3/SH3PXD2A/ARFGAP1/RIN3/DLC1/SYNGAP1/AGAP3/GTF2H4/MYO9B/MARK2/EVI5L/DAB2IP/MMP16/NRP1/TIAM2/RABGAP1L/DOCK4/GREM1/PPP2R5C/ASAP3/ARHGEF10L/SFRP2/ARHGAP26/DNAJB6/RGS7/AFAP…	GO
regulation of actin polymerization or depolymerization	161	0.418427571	1876862162	0.000999001	0.001373116	CTNNA2/PRKCE/SPTBN1/SPTBN4/PREX1/TRIM27/FMN2/BAIAP2/CYFIP1/NCK2/RDX/ADD2/PTK2B/KANK3/TRIOBP/HCK/CXCL12/SCIN/ACTN2/TMOD1/CIT/HIP1R/BIN1/SLIT2/MYO1C/F2RL1/SPIRE2/EPS8/KANK4/ELN/ICAM1/SPTB/NPHS1/FMN1/ARHGAP40/SEMA5A/MTOR/ARFGEF1/FHOD3/DLG1/MAGEL2/ARPC2/BAIAP2L1/PLEKHH2/RHOBTB1/FCHSD2/CDC42EP4/IQGAP2/RICTOR/SNX9/ADD1/RHOBTB2/DSTN/RASA1/CTTN/FER/CAPZB/TMOD3/LATS1/KANK1/ABI2/PRKCD/FCHSD1/ARPC5/SPTA1/AC…	GO
actin polymerization or depolymerization	189	0.42618934	1930405475	0.000999001	0.001373116	CTNNA2/GAS7/PRKCE/SPTBN1/SPTBN4/PREX1/TRIM27/MICAL3/FMN2/BAIAP2/CYFIP1/NCK2/RDX/ADD2/PTK2B/COBL/KANK3/TRIOBP/HCK/CXCL12/SCIN/ACTN2/PSTPIP1/TMOD1/CIT/HIP1R/MICAL2/BIN1/SLIT2/MYO1C/F2RL1/SPIRE2/EPS8/KANK4/ELN/ICAM1/SPTB/NPHS1/MICAL1/FMN1/CAP1/ARHGAP40/DIAPH1/SEMA5A/WASF3/MTOR/WIPF1/ARFGEF1/FHOD3/DLG1/MAGEL2/ARPC2/BAIAP2L1/PLEKHH2/RHOBTB1/FCHSD2/CDC42EP4/IQGAP2/DIAPH3/RICTOR/SNX9/ADD1/RHOBTB2/DSTN/R…	GO
heparin binding	156	0.387644734	1734235748	0.000999001	0.001373116	COL5A1/NAV2/NELL2/PTPRS/RTN4RL1/SLIT3/TNXB/FGFR2/THBS2/COL13A1/PCOLCE2/SLIT1/COMP/FGFR1/THBS1/SFRP1/SMOC2/FGFRL1/PTPRF/COL25A1/APOB/APLP2/LGR6/NELL1/LTBP2/NRP1/ADAMTS3/APLP1/CRISPLD2/ELANE/PCSK6/ANXA4/TGFBR3/PTN/COL5A3/LPL/SLIT2/PTCH1/FBLN7/RSPO3/NRP2/LRTM2/THBS3/GREM2/ABI3BP/LRPAP1/ADAMTS8/PCOLCE/FGF9/FN1/RSPO1/FGF1/COLQ/MPO/LAMC2/SERPINE2/LIPC/HDGF/BMP7/ANG/TMEM184A/ANXA5/RSPO2/FBN1/VEGFA/ZNF14…	GO
steroid metabolic process	310	0.323910008	1508830594	0.000999001	0.001373116	CACNA1H/ESR1/GFI1/LMF1/PRKAG2/RORA/WWOX/OSBPL5/LRP2/FGFR1/ABCG1/SCARB1/CUBN/PDGFRA/CYP26B1/APOB/SCAP/ACACA/FGF19/TRERF1/BMP6/CYP1A1/CYP24A1/SORL1/DHH/PPARD/CYP26A1/RXRA/CH25H/HDLBP/FDFT1/PBX1/PCSK9/DGAT2/PRKAA2/FASN/NFYC/OSBPL3/KIT/POR/DKK3/SF1/OSBPL6/CYP46A1/ACAA1/FDXR/IGFBP7/OSBPL2/DHCR24/HMGCS1/NFYA/LBR/COMT/SREBF2/LDLRAP1/CYP26C1/ACADL/OSBPL9/ACLY/PRLR/CYB5R2/MBTPS1/FGF1/SCARF1/PROX1/DGKQ/SRE…	GO
cholesterol metabolic process	142	0.354636577	1577206401	0.000999001	0.001373116	LMF1/OSBPL5/ABCG1/SCARB1/CUBN/APOB/SCAP/ACACA/TRERF1/SORL1/PPARD/RXRA/CH25H/HDLBP/FDFT1/PCSK9/DGAT2/PRKAA2/FASN/NFYC/POR/CYP46A1/FDXR/DHCR24/HMGCS1/NFYA/LBR/SREBF2/LDLRAP1/ACADL/ACLY/MBTPS1/FGF1/SCARF1/DGKQ/SREBF1/CYP7B1/LDLR/RAN/NPC2/TM7SF2/SEC14L2/CLN8/ACACB/LIPC/SP1/CYP11A1/STARD3/GGPS1/FDPS/NPC1L1/LEP/LEPR/CETP/ELOVL6/CYP11B1/SOAT2/PRKAA1/KPNB1/INSIG2/DHCR7/ABCA1/SCD/LSS/CYP27A1/LIPE/HSD3B7/P…	GO
protein alkylation	153	0.354067074	1582138269	0.000999001	0.001373116	AUTS2/EHMT2/GFI1/JARID2/PAX5/PAX7/PRDM16/PRDM6/SMYD3/CHD5/PRDM2/EHMT1/PRMT8/MECOM/PRDM13/DNMT1/BRCA1/RAB3B/PHF1/SETD1B/SETD2/LMNA/WDR82/FBXO11/SETD1A/DOT1L/ASH2L/GSPT1/TET3/KDM4C/SETD5/PHF19/EED/HEMK1/CARM1/ICMT/PRDM14/ZNF274/FBL/RIF1/MLLT6/SETDB2/PRMT7/KDM4D/MEN1/DPY30/RAB6A/SETD4/PRMT1/ARID4B/WDR5B/GATA3/PRDM12/DNMT3B/PWP1/KMT2D/FAM98A/NSD1/PRDM5/LCMT1/EZH2/MYB/CTCF/SMAD4/TET2/WDR5/ASH1L/PCMTD1…	GO
regulation of blood pressure	166	0.362076451	1627954301	0.000999001	0.001373116	ASIC2/CACNA1B/NAV2/PDE4D/ADAMTS16/NOS1/NR2F2/ECE1/OPRL1/NPY1R/GRIP2/LRP5/ABAT/NPR3/CNR1/POMC/NCALD/RNLS/NPR1/SGK1/CORO2B/STK39/EDNRB/MME/SMAD3/F2RL1/TPM1/TRPV1/ADRA1A/PTPRO/OXTR/DDAH1/NPPB/PPARA/PPARG/CHGA/EDN3/NMU/NAMPT/WNK1/RNPEP/TAC1/CORIN/RASL10B/GLP1R/ADORA1/AGTRAP/CRH/SLC4A5/TBXA2R/DRD3/NTSR1/ACE/AVP/PCSK5/ERAP1/ACVRL1/PTGS1/LEP/OXT/P2RX1/NOS2/COL1A2/F2R/P2RX2/CYP11B1/SCPEP1/PTAFR/CD34/ADM2…	GO
metallopeptidase activity	169	0.37057336	1668034309	0.000999001	0.001373116	ADAM12/ADAMTS2/AGBL4/MMP17/ADAMTS17/ADAMTS16/AMZ1/ECE1/ADAMTS12/TRABD2B/AGBL1/ADAMTS10/SPG7/ADAM33/ADAM8/PEPD/MMP16/MMEL1/PAPPA2/ADAMTS3/DNPEP/VASH1/MMP15/ADAM11/PAPPA/CPXM2/ECE2/MME/CPZ/TLL2/CPM/ADAMTS7/ADAMTS9/RNPEPL1/ADAM32/ADAMTS8/CPE/ADAM19/TLL1/AEBP1/MMP24/MMP28/ADAMTS13/MMP14/LVRN/ZMPSTE24/RNPEP/ADAM23/MMP25/AGBL5/MMP11/MMP20/LTA4H/PITRM1/ADAMTS18/ADAMTS14/BMP1/ADAMTS6/ANPEP/CNDP2/MIPEP/AC…	GO
regulation of G protein-coupled receptor signaling pathway	138	0.403748136	1789764017	0.000999001	0.001373116	ALK/GNG4/GNG7/PDE6B/RGS6/WNT5A/MGRN1/PRKCA/RGS12/NOS1/C3/GRK5/RGS20/RGS3/RPH3AL/OPRL1/CNGB1/OPRM1/GNAI2/APLP1/TUB/PALM/ADCYAP1/ARRB1/ATP2B4/DTNBP1/STMN1/PLCB1/HOMER2/CNTN2/CALCR/GIPR/BICD1/RASGRP4/DGKQ/TULP3/CHGA/NECAB2/RAMP1/MGLL/ADA/PLCE1/RAMP3/CRY1/DNM2/GRK6/GRK1/ROCK2/ROCK1/RIC8B/KCTD8/DRD3/METAP2/RGS9/RGS11/HTR1B/SAG/DNM1/RGS4/MRAP/CAV2/GIT2/SNCA/FRMPD1/FNTB/GRK7/METAP1/GRP/MET/GSK3A/GIT1/KL…	GO
insulin receptor signaling pathway	134	0.37077306	1641942701	0.000999001	0.001373116	GRB10/PRKCB/PRKCZ/TSC2/IGF1R/BCAR1/BAIAP2/KL/AKT2/SOCS2/SORBS1/GNAI2/AKT1/SORL1/SRC/CCND3/PAK1/ATP6V1H/SOCS1/PDK2/ADIPOR1/PTPRE/FOXO1/PIK3R3/IRS2/TCIRG1/SOS1/SREBF1/SMARCC1/PTPRA/GAB1/BAIAP2L1/ATP6V0A1/ATP6V1A/FOXO3/SLC2A8/SIK2/ATP6V0C/FER/ATP6V1F/KANK1/PRKCD/OPA1/GSK3B/INSR/ATP6V0E1/PIK3R2/EIF4EBP1/ATP6V1C1/ATP6V0A2/ATP6V0B/IDE/APPL1/NCOA5/LEP/TSC1/PTPN1/CDK4/PIK3R1/SH2B2/CAV2/ZBTB7B/PRKAA1/APC/…	GO
regulation of cell shape	140	0.430359298	1910610002	0.000999001	0.001373116	ARHGAP15/ATP10A/GNA12/PLXNA4/FYN/PLXNC1/BAIAP2/FERMT2/CYFIP1/RDX/PTK2/FMNL2/DLC1/PLXND1/PTK2B/MARK2/HCK/SHROOM3/EPB41L3/MKLN1/MYO10/COCH/PLXNA1/PLXNA2/PTN/PALM/MYH10/RND3/ARHGEF18/PDPN/ITGB2/FMNL1/PARVA/ITGA7/MYH14/EPS8/ARAP1/KIT/EPB41/ICAM1/TPM1/MYH9/FGD3/SLC26A5/PLXNB1/PARVB/FN1/DIAPH1/WASF3/DLG1/ZMPSTE24/FGR/PLXNB2/SEMA3E/SYNE3/CDC42EP4/RHOU/RASA1/KDR/LPAR1/FGD6/CDC42SE1/RHOG/VEGFA/SPTA1/SLC9A…	GO
regulation of cell size	167	0.489551465	2202211432	0.000999001	0.001373116	CDH4/DSCAM/FSTL4/KCNMA1/MAPT/PLXNA4/PTPRS/RPTOR/SLC12A7/WNT5A/BDNF/EFNA5/SLC12A5/SEMA5B/TNR/NTRK3/ISLR2/RAP1GAP2/OLFM1/LRP1/SEMA6A/MAP2/CYFIP1/RDX/WNT3A/MACF1/AKT3/PTEN/VAV2/DISC1/NTN1/DCC/MAP1B/RET/MEGF8/NRP1/AKT1/NKX6-1/SIN3A/CXCL12/ABL1/SEMA6D/WNT3/SLC12A9/MAG/SEMA6B/NRCAM/PAK1/SEMA3C/SHANK3/AKT1S1/RARG/SEMA6C/CLCN6/SLC26A5/LIMK1/IQGAP3/VAV3/FN1/TRPV4/SLC12A8/SEMA7A/SEMA5A/RNF6/MTOR/WDTC1/CDK5…	GO
axon ensheathment	129	0.507107976	224008996	0.000999001	0.001373116	NRG1/TENM4/NTRK3/MBP/RARA/ARHGEF10/SKI/PARD3/NFASC/PTEN/ANK2/AKT2/ID4/ERBB2/FAM126A/AKT1/EGR2/DHH/EPB41L3/NKX6-2/SLC8A3/GPC1/PPARD/CD9/PTN/NTRK2/RARB/BCAS1/MAG/TG/OLIG2/POU3F2/TLR2/CLU/MAL/GALC/RARG/EIF2B5/POU3F1/CNTN2/NDRG1/SCN8A/PTPRZ1/TNFRSF1B/MAL2/ZNF488/MALL/WASF3/MTOR/MYO5A/DLG1/SERINC5/SBF2/NAB2/PMP22/SIRT2/PRX/KCNJ10/ERCC2/SLC25A12/JAM3/LPAR1/B4GALT5/PLLP/HGF/QKI/SH3TC2/SOX10/DICER1/ATRN/…	GO
gonad development	196	0.386623387	1759150458	0.000999001	0.001373116	ESR1/LHX9/NKX2-1/SLIT3/WNT5A/ZFPM2/COL9A3/TAF4/NTRK1/WT1/LRP2/RARA/GATA4/ROBO2/SFRP1/IMMP2L/PDGFRA/LHX8/LFNG/BCL2/BMPR1B/DHH/CCND1/SFRP2/BASP1/HYAL3/PTPRN/SRC/ATM/ADCYAP1/IRX5/PGR/ARRB1/BCL2L1/SLIT2/HMGB2/KITLG/KIT/FOXL2/UMODL1/ICAM1/RAD21L1/SF1/HOXA10/WNT2B/ARID5B/EIF2B5/ING2/HMGCS1/FGF9/MMP14/SOX9/NCOA4/CITED2/NRIP1/FOXO3/INHBB/SALL1/RRM1/FOXC1/HSD17B4/SEMA3A/NASP/ACVR2A/ANG/FNDC3A/INSR/RDH10/V…	GO
anion transmembrane transporter activity	303	0.387527597	1801794231	0.000999001	0.001373116	ANO1/ANO2/ATP8A2/GABRB3/GABRG3/OCA2/SLC12A7/SLC6A3/SLC26A10/SLC12A5/SLC1A2/ABCC1/CLCN7/RTBDN/GABRD/SLC38A10/SLC1A3/SLC6A19/SLC17A7/GABRB2/SLC6A1/SLC44A4/SLC4A2/SLCO5A1/GABRA5/SLC4A4/SLCO3A1/SLC6A18/SLC26A9/ANO7/SLC6A6/GLRA1/SLC25A21/SLC6A4/SLC43A2/SLC27A1/SLC12A9/SLC6A5/SLCO4C1/SLC6A9/SLC5A8/SLC6A2/SFXN5/SLC38A1/SLC16A7/ANKH/PCYOX1/SLC7A1/CLIC5/LRRC8D/SLC4A8/SLC16A3/SLC13A3/SLC13A4/SLC43A1/ANO4/A…	GO
organic anion transmembrane transporter activity	199	0.364731362	1662644523	0.000999001	0.001373116	ATP8A2/OCA2/SLC26A10/SLC1A2/ABCC1/RTBDN/SLC38A10/SLC1A3/SLC6A19/SLC17A7/SLC6A1/SLC44A4/SLCO5A1/SLC4A4/SLCO3A1/SLC6A18/SLC26A9/SLC6A6/SLC25A21/SLC43A2/SLC27A1/SLC6A5/SLCO4C1/SLC6A9/SLC5A8/SFXN5/SLC38A1/SLC16A7/SLC7A1/SLC4A8/SLC16A3/SLC13A3/SLC13A4/SLC43A1/ABCC3/SLC26A5/SLC7A5/SLC2A9/SLCO4A1/SLC6A12/SLC25A10/SLC16A12/SLC35A3/SLC25A13/SLC22A6/SLC25A24/SLC6A11/SLC22A11/SLC15A4/SLC26A4/SLC10A7/SLC10A4…	GO
fibroblast growth factor receptor signaling pathway	107	0.398980027	1733568893	0.000999001	0.001373116	FAM20C/WNT5A/RUNX2/FGFR2/SULF2/FLRT2/FGFR1/FGF12/THBS1/SMOC2/FGFRL1/KL/SULF1/FGF19/HHIP/GPC1/ESRP2/FGF3/SPRED2/PRKD2/TRIM71/HNRNPA1/HNRNPF/DSTYK/FGFR3/NPTN/FGF9/POLR2F/FGF1/FRS2/GTF2F2/FAT4/HNRNPH1/ESRP1/HNRNPM/PRDM14/SPRY2/OTX2/GALNT3/SPRY1/FGFR4/RBFOX2/WNT4/FGF6/POLR2D/GATA3/MAPK1/POLR2H/IQGAP1/FGF20/MAPK3/GRB2/CREB3L1/POLR2B/KIF16B/FRS3/CBL/FGF4/CRKL/KLB/FGF22/RAB14/TIAL1/NCBP2	GO
male gonad development	125	0.379814061	1670007817	0.000999001	0.001373116	ESR1/LHX9/NKX2-1/WNT5A/ZFPM2/COL9A3/NTRK1/WT1/LRP2/RARA/GATA4/SFRP1/PDGFRA/BCL2/DHH/CCND1/SFRP2/BCL2L1/HMGB2/KITLG/KIT/ICAM1/RAD21L1/SF1/HOXA10/WNT2B/ARID5B/ING2/HMGCS1/FGF9/MMP14/SOX9/NCOA4/CITED2/RRM1/HSD17B4/SEMA3A/NASP/ACVR2A/FNDC3A/INSR/RNF38/SOX8/ERCC1/PLEKHA1/REC8/WNT4/FANCA/BIK/ARID4B/ADGRG1/GATA3/CTNNA1/GATA6/TGFB2/BOK/SDC1/MSH2/TMF1/SMAD4/MEA1/PDGFRB/SRD5A2/CBL/FSTL3/LRRC6/RXFP2/NR5A1/W…	GO
intrinsic apoptotic signaling pathway in response to DNA damage	101	0.390971995	1691579941	0.000999001	0.001373116	HIC1/TP73/HIPK2/ZNF385A/BCL2/SFRP2/CXCL12/ABL1/BRCA1/ATM/BCL2L1/EPHA2/CLU/CASP9/RPS27L/ING2/CD44/TNFRSF1B/PRKDC/TP63/NACC2/MCL1/SKIL/MAEL/TMEM109/CDKN1A/USP47/CASP14/PML/BID/MLH1/ATAD5/SNAI2/FNIP2/TMEM161A/USP28/PIK3R1/DYRK2/NFATC4/BAD/TNFRSF1A/BOK/MSH2/ERCC6/PIAS4/ELL3/HMOX1/HIPK1/CASP2/SIRT1/KDM1A/SFN/MUC1/SHISA5/SNW1/BAX/SNAI1/TP53/BRCA2/BCL2L11/TNF/IKBKE/HNRNPK/BCL2L10/EP300/BCL3/TPT1/HTRA2/X…	GO
carbohydrate transport	137	0.342229408	1516294377	0.000999001	0.001373116	GRB10/PRKAG2/PRKCB/SLC1A2/TERT/ASPSCR1/C3/SMPD3/AKT2/FGF19/SORBS1/AKT1/SLC45A4/PPARD/SLC45A1/MFSD2B/SLC35C1/CAPN10/SLC26A5/SORT1/SLC2A9/SLC5A11/SLC5A10/SLC2A11/SLC35A3/NR4A3/SLC35D3/IRS2/CREBL2/MAPK14/HK2/SLC37A1/HNF1A/SLC23A2/PLS1/PRKCI/RTN2/SLC2A1/MFSD2A/SLC23A1/SLC2A8/SLC45A3/SLC2A4/NFE2L2/SLC37A4/SLC26A6/SLC37A2/INSR/TMEM144/SLC35B4/RAP1A/APPL1/RAB4B/BRAF/LEP/VIL1/TSC1/TRIB3/PIK3R1/YES1/ADIPO…	GO
phospholipid biosynthetic process	243	0.355744468	163865642	0.000999001	0.001373116	CWH43/PLCG2/PIK3R5/SYNJ2/PIP5K1C/AGAP2/AGPAT3/PITPNM2/LPIN1/SLC44A4/PTEN/VAC14/LPCAT1/AGPAT4/DGKZ/INPP5D/INPP4B/LPIN3/PDGFA/PPARD/PIGU/RUFY1/SLC27A1/ATM/SGMS1/DHDDS/INPP4A/PIK3CD/PEMT/PIP4K2A/PLA2G4A/PCYT2/CAPN2/PISD/PCTP/PHOSPHO1/SACM1L/STARD10/PIGV/HMGCS1/SBF1/PLA2G6/LPCAT2/CHAT/PIK3R3/DPAGT1/PIK3C2G/DGKQ/AGPAT1/PIP5K1B/MTMR6/SERINC5/CHKA/PLD1/MTMR14/HTR2A/PIK3R6/LPCAT3/FADS1/PGS1/FAR1/MTMR12/P…	GO
glycoprotein metabolic process	392	0.362563251	1710121652	0.000999001	0.001373116	CHST11/CHST8/EGFLAM/GALNT2/GALNT9/LMF1/MGAT5B/MUC6/UST/B3GAT1/MAN1C1/SULF2/EXT1/FUT4/ADAMTS12/XYLT1/ST3GAL3/IDUA/TMTC1/GALNT14/ST3GAL2/ALG3/HS3ST3B1/GCNT2/TRAK1/SULF1/GALNTL6/LFNG/BCL2/HS6ST3/TCF7L2/ST8SIA2/MUC5B/BMPR1B/GFPT2/CHSY3/ST3GAL1/ST6GALNAC3/HS3ST2/GPC1/PCSK6/PPARD/JAK3/FBXO17/COL2A1/HS3ST4/XXYLT1/DHDDS/CSGALNACT1/MCFD2/GALNT10/B4GALNT2/RAB1B/ST6GAL2/MGAT3/ST3GAL6/DSE/TNIP1/SLC35C1/PLCB1…	GO
glycoprotein biosynthetic process	326	0.345955398	1616308959	0.000999001	0.001373116	CHST11/CHST8/GALNT2/GALNT9/LMF1/MGAT5B/MUC6/UST/B3GAT1/MAN1C1/EXT1/FUT4/XYLT1/ST3GAL3/TMTC1/GALNT14/ST3GAL2/ALG3/HS3ST3B1/GCNT2/TRAK1/GALNTL6/LFNG/BCL2/HS6ST3/TCF7L2/ST8SIA2/MUC5B/BMPR1B/GFPT2/CHSY3/ST3GAL1/ST6GALNAC3/HS3ST2/JAK3/HS3ST4/XXYLT1/DHDDS/CSGALNACT1/MCFD2/GALNT10/B4GALNT2/ST6GAL2/MGAT3/ST3GAL6/DSE/TNIP1/SLC35C1/PLCB1/GALNT7/COG7/A4GALT/POFUT2/VCAN/MUC4/EXT2/CHST15/FAM20B/ACAN/NCAN/HS3S…	GO
coenzyme biosynthetic process	243	0.36576438	1684810879	0.000999001	0.001373116	ACSL6/CBFA2T3/FOXK1/HDAC4/PRKAG2/ACOT7/ACSF3/MTHFD1L/PFKP/ESRRB/FOXK2/ACACA/NADSYN1/ZBTB20/RNLS/ACSS1/PFKFB3/GPHN/SLC5A8/GCK/OGDH/ACTN3/PRKAA2/ACSL1/OGDHL/NUP214/FASN/ACSS2/HK1/PPT2/PANK4/HIF1A/ACSL5/PDK2/PDXK/FDXR/ELOVL5/PDHX/NUP93/PARP9/NADK/ENO1/ACLY/COQ10A/PPARA/PGAM2/PFKL/NAMPT/MLXIPL/TPK1/HK2/TECR/PFKFB2/HK3/PANK1/HTR2A/DCAKD/ARNT/TPI1/FLAD1/PCBD2/ELOVL1/ACACB/NMNAT2/ZBTB7A/SLC4A1/RAE1/LIAS…	GO
nucleoside monophosphate biosynthetic process	169	0.357549745	160941208	0.000999001	0.001373116	CBFA2T3/FOXK1/HDAC4/PRKAG2/PFKP/LHPP/ESRRB/FOXK2/AMPD2/ZBTB20/ADK/PFKFB3/GCK/AMPD3/OGDH/ACTN3/AK5/UCKL1/PRKAA2/OGDHL/NUP214/HK1/HIF1A/UPP1/NUP93/SLC25A13/ENO1/PPARA/PGAM2/UCK2/PFKL/MLXIPL/HK2/PFKFB2/HK3/ADA/HTR2A/TK2/ARNT/TPI1/ADSL/ZBTB7A/SLC4A1/RAE1/SLC25A12/INSR/STAT3/PPARGC1A/AK1/CAD/GPI/PFKFB4/VCP/NUP62/IMPDH1/DHODH/CYC1/GMPS/PRKAA1/PSEN1/COX5B/NUP133/NUP160/ALDOA/GAPDH/EIF6/LDHA/ADPGK/PFKM/P…	GO
purine nucleoside monophosphate biosynthetic process	147	0.35500607	1584696619	0.000999001	0.001373116	CBFA2T3/FOXK1/HDAC4/PRKAG2/PFKP/LHPP/ESRRB/FOXK2/AMPD2/ZBTB20/ADK/PFKFB3/GCK/AMPD3/OGDH/ACTN3/AK5/PRKAA2/OGDHL/NUP214/HK1/HIF1A/NUP93/SLC25A13/ENO1/PPARA/PGAM2/PFKL/MLXIPL/HK2/PFKFB2/HK3/ADA/HTR2A/ARNT/TPI1/ADSL/ZBTB7A/SLC4A1/RAE1/SLC25A12/INSR/STAT3/PPARGC1A/AK1/GPI/PFKFB4/VCP/NUP62/IMPDH1/CYC1/GMPS/PRKAA1/PSEN1/COX5B/NUP133/NUP160/ALDOA/GAPDH/EIF6/LDHA/ADPGK/PFKM/PID1/PGM1/PKM/ECD/NCOR1/PRKAG1/…	GO
nucleoside diphosphate metabolic process	149	0.343077762	1532326235	0.000999001	0.001373116	CARD11/CBFA2T3/DLG2/FOXK1/HDAC4/PRKAG2/PFKP/ESRRB/FOXK2/ZBTB20/PFKFB3/TJP2/GCK/AMPD3/OGDH/ACTN3/AK5/PRKAA2/OGDHL/NUP214/AK8/LRGUK/HK1/HIF1A/NME2/NUP93/ENO1/AK7/PPARA/PGAM2/DLG1/PFKL/MLXIPL/HK2/PFKFB2/HK3/HTR2A/ARNT/TPI1/CMPK2/ZBTB7A/SLC4A1/RAE1/SLC25A12/INSR/STAT3/PPARGC1A/AK1/GPI/PFKFB4/NUP62/SUCLG1/GUK1/BAD/PRKAA1/PSEN1/NME6/NUDT7/NUP133/NUP160/ALDOA/MAGI3/GAPDH/EIF6/LDHA/ENTPD3/ADPGK/PFKM/PGM1…	GO
purine nucleoside diphosphate metabolic process	129	0.349161773	1542381149	0.000999001	0.001373116	CARD11/CBFA2T3/DLG2/FOXK1/HDAC4/PRKAG2/PFKP/ESRRB/FOXK2/ZBTB20/PFKFB3/TJP2/GCK/AMPD3/OGDH/ACTN3/AK5/PRKAA2/OGDHL/NUP214/LRGUK/HK1/HIF1A/NUP93/ENO1/PPARA/PGAM2/DLG1/PFKL/MLXIPL/HK2/PFKFB2/HK3/HTR2A/ARNT/TPI1/ZBTB7A/SLC4A1/RAE1/SLC25A12/INSR/STAT3/PPARGC1A/AK1/GPI/PFKFB4/NUP62/GUK1/BAD/PRKAA1/PSEN1/NUP133/NUP160/ALDOA/MAGI3/GAPDH/EIF6/LDHA/ADPGK/PFKM/PGM1/PKM/ECD/NCOR1/PRKAG1/SEH1L/APP/PKLR/NUP107/…	GO
nucleoside triphosphate biosynthetic process	154	0.352679582	1575929794	0.000999001	0.001373116	CBFA2T3/FOXK1/HDAC4/PRKAG2/PFKP/ESRRB/FOXK2/ZBTB20/ADK/PFKFB3/GCK/OGDH/ACTN3/AK5/UCKL1/PRKAA2/OGDHL/NUP214/AK8/HK1/HIF1A/NME2/NUP93/SLC25A13/ENO1/AK7/PPARA/PGAM2/UCK2/PFKL/MLXIPL/HK2/PFKFB2/HK3/HTR2A/ARNT/TPI1/CMPK2/ZBTB7A/SLC4A1/RAE1/SLC25A12/INSR/STAT3/PPARGC1A/AK1/CAD/GPI/PFKFB4/VCP/NUP62/IMPDH1/CYC1/SUCLG1/CTPS1/PRKAA1/PSEN1/COX5B/NME6/NUP133/NUP160/ALDOA/GAPDH/TBPL1/EIF6/LDHA/ADPGK/PFKM/PID1…	GO
purine ribonucleotide metabolic process	467	0.308898794	1465931827	0.000999001	0.001373116	ACSL6/ADCY2/CARD11/CBFA2T3/DLG2/FAM20C/FOXK1/HDAC4/PDE2A/PDE4C/PDE4D/PRKAG2/RORA/ACOT7/ACSF3/PFKP/PDE9A/PDE4B/ESRRB/ADCY5/FOXK2/PDE7B/ADCY9/AMPD2/ACACA/ADCY3/ZBTB20/ADCY1/PDE10A/ADCY8/ADK/PDE4A/ACSS1/PFKFB3/GPHN/NPR1/TJP2/GCK/AMPD3/ADCYAP1/OGDH/EPHA2/DGAT2/ACTN3/NDUFS8/AK5/PRKAA2/ACSL1/OGDHL/NUP214/FASN/ACSS2/LRGUK/HK1/PPT2/PANK4/PDE8A/HIF1A/ACSL5/PDK2/PAPSS2/ELOVL5/TPST1/HMGCS1/NME2/PDHX/NPPB/NU…	GO
purine ribonucleotide biosynthetic process	237	0.367906334	1691859232	0.000999001	0.001373116	ACSL6/ADCY2/CBFA2T3/FOXK1/HDAC4/PRKAG2/ACOT7/ACSF3/PFKP/ESRRB/ADCY5/FOXK2/ADCY9/AMPD2/ACACA/ADCY3/ZBTB20/ADCY1/ADCY8/ADK/ACSS1/PFKFB3/NPR1/GCK/AMPD3/OGDH/ACTN3/AK5/PRKAA2/ACSL1/OGDHL/NUP214/FASN/ACSS2/HK1/PPT2/PANK4/HIF1A/ACSL5/PDK2/PAPSS2/ELOVL5/NME2/PDHX/NPPB/NUP93/SLC25A13/ENO1/ACLY/PPARA/PGAM2/PFKL/MLXIPL/HK2/TECR/PFKFB2/ADCY7/HK3/PANK1/HTR2A/DCAKD/SLC26A1/ARNT/TPI1/ELOVL1/ACACB/ADSL/ZBTB7A/S…	GO
ribonucleoside monophosphate biosynthetic process	158	0.361356583	1617946169	0.000999001	0.001373116	CBFA2T3/FOXK1/HDAC4/PRKAG2/PFKP/LHPP/ESRRB/FOXK2/AMPD2/ZBTB20/ADK/PFKFB3/GCK/AMPD3/OGDH/ACTN3/AK5/UCKL1/PRKAA2/OGDHL/NUP214/HK1/HIF1A/UPP1/NUP93/SLC25A13/ENO1/PPARA/PGAM2/UCK2/PFKL/MLXIPL/HK2/PFKFB2/HK3/ADA/HTR2A/ARNT/TPI1/ADSL/ZBTB7A/SLC4A1/RAE1/SLC25A12/INSR/STAT3/PPARGC1A/AK1/CAD/GPI/PFKFB4/VCP/NUP62/IMPDH1/DHODH/CYC1/GMPS/PRKAA1/PSEN1/COX5B/NUP133/NUP160/ALDOA/GAPDH/EIF6/LDHA/ADPGK/PFKM/PID1/…	GO
nucleotide biosynthetic process	331	0.357725558	1672740335	0.000999001	0.001373116	ACSL6/ADCY2/CBFA2T3/FOXK1/HDAC4/PRKAG2/ACOT7/ACSF3/PFKP/NOS1/ESRRB/ADCY5/AGPAT3/FOXK2/ADCY9/AMPD2/ACACA/ADCY3/AGPAT4/NADSYN1/ZBTB20/ADCY1/ADCY8/RNLS/ADK/ACSS1/PFKFB3/NPR1/HPCA/SLC5A8/GCK/AMPD3/OGDH/ACTN3/AK5/UCKL1/PRKAA2/ACSL1/OGDHL/NUP214/FASN/ACSS2/AK8/HK1/PPT2/PANK4/HIF1A/ACSL5/PDK2/PAPSS2/ELOVL5/NME2/UPP1/PDHX/NPPB/NUP93/PARP9/SLC25A13/NADK/ENO1/ACLY/AK7/PPARA/PGAM2/RRM2/UCK2/AGPAT1/PFKL/MTHF…	GO
nucleotide catabolic process	171	0.350210907	1577329037	0.000999001	0.001373116	CBFA2T3/FOXK1/HDAC4/PDE2A/PDE4C/PDE4D/PRKAG2/ACOT7/PFKP/PDE9A/PDE4B/ESRRB/FOXK2/PDE7B/ZBTB20/PDE10A/PDE4A/PFKFB3/GCK/AMPD3/OGDH/ACTN3/PRKAA2/OGDHL/NUP214/HK1/PDE8A/HIF1A/OGG1/UPP1/NUP93/ENO1/PPARA/PGAM2/PFKL/MLXIPL/HK2/PFKFB2/HK3/ADA/HTR2A/PDE5A/ARNT/PDE1A/TPI1/ZBTB7A/SLC4A1/RAE1/SLC25A12/PDE8B/INSR/STAT3/PPARGC1A/DCTPP1/SMUG1/UNG/GPI/ITPA/PFKFB4/VCP/NUP62/CNP/PRKAA1/PSEN1/NUDT7/NUP133/NUP160/NEI…	GO
purine ribonucleoside monophosphate biosynthetic process	147	0.35500607	1584696619	0.000999001	0.001373116	CBFA2T3/FOXK1/HDAC4/PRKAG2/PFKP/LHPP/ESRRB/FOXK2/AMPD2/ZBTB20/ADK/PFKFB3/GCK/AMPD3/OGDH/ACTN3/AK5/PRKAA2/OGDHL/NUP214/HK1/HIF1A/NUP93/SLC25A13/ENO1/PPARA/PGAM2/PFKL/MLXIPL/HK2/PFKFB2/HK3/ADA/HTR2A/ARNT/TPI1/ADSL/ZBTB7A/SLC4A1/RAE1/SLC25A12/INSR/STAT3/PPARGC1A/AK1/GPI/PFKFB4/VCP/NUP62/IMPDH1/CYC1/GMPS/PRKAA1/PSEN1/COX5B/NUP133/NUP160/ALDOA/GAPDH/EIF6/LDHA/ADPGK/PFKM/PID1/PGM1/PKM/ECD/NCOR1/PRKAG1/…	GO
purine ribonucleoside diphosphate metabolic process	129	0.349161773	1542381149	0.000999001	0.001373116	CARD11/CBFA2T3/DLG2/FOXK1/HDAC4/PRKAG2/PFKP/ESRRB/FOXK2/ZBTB20/PFKFB3/TJP2/GCK/AMPD3/OGDH/ACTN3/AK5/PRKAA2/OGDHL/NUP214/LRGUK/HK1/HIF1A/NUP93/ENO1/PPARA/PGAM2/DLG1/PFKL/MLXIPL/HK2/PFKFB2/HK3/HTR2A/ARNT/TPI1/ZBTB7A/SLC4A1/RAE1/SLC25A12/INSR/STAT3/PPARGC1A/AK1/GPI/PFKFB4/NUP62/GUK1/BAD/PRKAA1/PSEN1/NUP133/NUP160/ALDOA/MAGI3/GAPDH/EIF6/LDHA/ADPGK/PFKM/PGM1/PKM/ECD/NCOR1/PRKAG1/SEH1L/APP/PKLR/NUP107/…	GO
ribonucleoside triphosphate biosynthetic process	143	0.340524066	1515253564	0.000999001	0.001373116	CBFA2T3/FOXK1/HDAC4/PRKAG2/PFKP/ESRRB/FOXK2/ZBTB20/PFKFB3/GCK/OGDH/ACTN3/UCKL1/PRKAA2/OGDHL/NUP214/HK1/HIF1A/NME2/NUP93/SLC25A13/ENO1/PPARA/PGAM2/UCK2/PFKL/MLXIPL/HK2/PFKFB2/HK3/HTR2A/ARNT/TPI1/ZBTB7A/SLC4A1/RAE1/SLC25A12/INSR/STAT3/PPARGC1A/CAD/GPI/PFKFB4/VCP/NUP62/IMPDH1/CYC1/CTPS1/PRKAA1/PSEN1/COX5B/NME6/NUP133/NUP160/ALDOA/GAPDH/EIF6/LDHA/ADPGK/PFKM/PID1/PGM1/PKM/ECD/NCOR1/PRKAG1/FLCN/SEH1L/P…	GO
ribonucleotide metabolic process	480	0.314590209	1494522221	0.000999001	0.001373116	ACSL6/ADCY2/CARD11/CBFA2T3/DLG2/FAM20C/FOXK1/HDAC4/PDE2A/PDE4C/PDE4D/PRKAG2/RORA/ACOT7/ACSF3/PFKP/PDE9A/PDE4B/ESRRB/ADCY5/FOXK2/PDE7B/ADCY9/AMPD2/ACACA/ADCY3/ZBTB20/ADCY1/PDE10A/ADCY8/ADK/PDE4A/ACSS1/PFKFB3/GPHN/NPR1/TJP2/GCK/AMPD3/ADCYAP1/OGDH/EPHA2/DGAT2/ACTN3/NDUFS8/AK5/UCKL1/PRKAA2/ACSL1/OGDHL/NUP214/FASN/ACSS2/LRGUK/HK1/PPT2/PANK4/PDE8A/HIF1A/ACSL5/PDK2/PAPSS2/ELOVL5/TPST1/HMGCS1/NME2/UPP1/P…	GO
ribonucleotide biosynthetic process	248	0.373410699	1720588116	0.000999001	0.001373116	ACSL6/ADCY2/CBFA2T3/FOXK1/HDAC4/PRKAG2/ACOT7/ACSF3/PFKP/ESRRB/ADCY5/FOXK2/ADCY9/AMPD2/ACACA/ADCY3/ZBTB20/ADCY1/ADCY8/ADK/ACSS1/PFKFB3/NPR1/GCK/AMPD3/OGDH/ACTN3/AK5/UCKL1/PRKAA2/ACSL1/OGDHL/NUP214/FASN/ACSS2/HK1/PPT2/PANK4/HIF1A/ACSL5/PDK2/PAPSS2/ELOVL5/NME2/UPP1/PDHX/NPPB/NUP93/SLC25A13/ENO1/ACLY/PPARA/PGAM2/UCK2/PFKL/MLXIPL/HK2/TECR/PFKFB2/ADCY7/HK3/PANK1/HTR2A/DCAKD/SLC26A1/ARNT/TPI1/ELOVL1/ACA…	GO
response to temperature stimulus	222	0.372918207	1706533766	0.000999001	0.001373116	ANO1/CAMK2B/DAXX/MAPT/RPTOR/SLC12A5/NTRK1/NOS1/METRNL/THBS1/CREBBP/TRPM2/CLPB/HSPA2/EPHB1/AKT1/CDH8/CXCL12/DNAJB6/TGFB1I1/ANO3/SLC27A1/ATM/LPL/SCARA5/MYOF/CAMK2A/NUP214/TRPM3/ARPP21/AKT1S1/TRPV1/CAMK2G/MLST8/EIF2B5/IGFBP7/PRKACA/FKBP4/FOXO1/DRGX/KCNK4/NUP93/DNAJC2/TRPV4/MMP24/TRPA1/TRPM8/THRA/ATR/PPARG/FGF1/DNAJC7/MTOR/CAMK2D/EIF2AK4/DNAJA4/HSPA13/UCP1/HTR2A/ST8SIA1/MICB/ADORA1/ACOT11/CDKN1A/LYN/…	GO
cellular response to starvation	138	0.378382948	1677323371	0.000999001	0.001373116	EHMT2/RPTOR/CLEC16A/STK24/SFRP1/BCL2/ATG7/CADPS2/WNT9B/WIPI2/PCSK9/RRAGD/PRKAA2/DEPDC5/SLC39A4/HNRNPA1/WNT2B/SZT2/FOXO1/COMT/UPP1/SREBF2/MTOR/MAX/EIF2AK4/SREBF1/MAP3K5/FADS1/SLC38A2/SLC38A3/SLC2A1/AMBRA1/MAP1LC3A/INHBB/WDR59/CDKN1A/SIK2/GABARAPL1/RALB/TNRC6A/SESN1/GABARAP/CPEB4/ZC3H12A/NFE2L2/PIK3R4/PCK1/MYOD1/NPRL3/GAS2L1/ATG5/IMPACT/WNT4/EIF2AK3/WDR24/ATF3/C12orf66/WIPI1/MAPK1/KLF10/SH3GLB1/GAB…	GO
response to radiation	414	0.348802848	1647760056	0.000999001	0.001373116	ASIC2/ATP8A2/CACNA2D4/GRIN2A/MEIS2/NDRG4/PDE6B/NTRK1/MTA1/SEMA5B/MGMT/TRPM1/SLC1A2/NPHP4/CRTC1/SLC1A3/SFRP1/SYNGAP1/TANC1/CREBBP/CNGB1/SPIDR/AKT2/DNMT3A/MAPK10/CRHR1/OPRM1/BCL2/AKT1/GRM6/CCND1/SFRP2/CXCL12/HYAL3/EYS/HRH2/HMGA2/ELANE/BRCA1/USP2/NET1/PTN/MDM2/ATM/NPM1/TRPC3/PTPRK/ARRB1/MME/BCL2L1/EGFR/GRIN1/HRH1/KCNC1/PER2/KIT/SYNPO/ICAM1/BRSK1/YAP1/TH/RBL2/HIF1A/FOXB1/INTS7/CASP9/INTS3/HMGCS1/OGG1…	GO
response to heat	160	0.342725342	1535934359	0.000999001	0.001373116	ANO1/CAMK2B/DAXX/MAPT/RPTOR/NOS1/THBS1/CREBBP/CLPB/HSPA2/AKT1/CXCL12/DNAJB6/TGFB1I1/ATM/SCARA5/MYOF/CAMK2A/NUP214/ARPP21/AKT1S1/TRPV1/CAMK2G/MLST8/EIF2B5/IGFBP7/PRKACA/FKBP4/NUP93/DNAJC2/TRPV4/ATR/FGF1/DNAJC7/MTOR/CAMK2D/DNAJA4/HSPA13/ST8SIA1/MICB/CDKN1A/LYN/RAE1/ATP2A2/GSK3B/STUB1/EIF2B3/HSF1/HSPA1B/CHORDC1/HSP90AA1/VCP/NUP62/HSPA1L/POLR2D/TRPV3/SST/NF1/MAPK1/DHX36/RPA1/DNAJB1/GCLC/CD34/STAC/HSB…	GO
response to xenobiotic stimulus	281	0.360941819	1672842037	0.000999001	0.001373116	AHRR/GRIN2A/HDAC9/NR3C1/PDE2A/PRKCE/RORA/RYR1/SDK1/SLC6A3/SMYD3/TIAM1/RYR2/SLC8A1/GNAO1/RYR3/SLC6A1/CYP26B1/PTK2B/ABAT/CACNG4/DNMT3A/PITX3/CRHR1/HNF4A/OPRM1/CYP1A1/ARNT2/CNR1/ADCY8/CFLAR/CYP26A1/ATG7/MDM2/HPCA/CPS1/EGFR/GJB2/NR4A2/GRIN1/PON3/ACSL1/AS3MT/ICAM1/POR/PCK2/TH/HOMER2/CYP46A1/ACAA1/GHR/OXTR/CASP9/GSS/PRKAR2B/FOXO1/GSTO1/PRKCG/ASS1/PDE1B/PPP1R1B/PPARG/MTOR/CHRNB2/BPHL/CYP2E1/PPP3CA/OPRK1…	GO
response to light stimulus	289	0.360498068	1671705678	0.000999001	0.001373116	ASIC2/ATP8A2/CACNA2D4/GRIN2A/MEIS2/NDRG4/PDE6B/MTA1/SEMA5B/TRPM1/SLC1A2/NPHP4/CRTC1/SLC1A3/SYNGAP1/TANC1/CREBBP/CNGB1/AKT2/MAPK10/CRHR1/BCL2/AKT1/GRM6/CCND1/HYAL3/EYS/HRH2/ELANE/USP2/PTN/MDM2/NPM1/TRPC3/PTPRK/ARRB1/MME/EGFR/GRIN1/HRH1/KCNC1/PER2/KIT/SYNPO/BRSK1/TH/RBL2/HIF1A/FOXB1/CASP9/HMGCS1/OGG1/NPTN/PDE1B/PPP1R1B/ATR/NEDD4/DUSP1/CCK/MTOR/CHRNB2/NMU/EIF2AK4/CDK5/B4GALT2/POLG/KRAS/RBM4B/REEP6/D…	GO
detection of external stimulus	123	0.37374449	1641743392	0.000999001	0.001373116	ANO1/ASIC2/ATP8A2/CACNA2D4/PDE6B/FYN/NTRK1/SEMA5B/TTN/CNGB1/FOXF1/EPHB1/GRM6/CXCL12/EYS/ANO3/TRPC3/ITGA2/ARRB1/PKD1L2/TRPM3/KIT/JUP/PKD1L1/TRPV1/DRGX/KCNK4/MMP24/TRPA1/BACE1/TRPM8/PIEZO2/HTR2A/REEP6/SERPINE2/ADORA1/PKD2L1/KCNA1/GNB1/GRK1/NTSR1/GNA11/CEP250/METAP2/BEST1/CDS1/RCVRN/GNAQ/CHRNA10/SAG/PKD1/PLEKHB1/PRDM12/ADGRV1/CACNB3/TMC1/ABCA4/FNTB/GRK7/METAP1/NR2F6/SCN1A/ELOVL4/NMT1/GUCY2D/AIPL1/TU…	GO
detection of abiotic stimulus	126	0.378694367	1667919422	0.000999001	0.001373116	ANO1/ASIC2/ATP8A2/CACNA2D4/PDE6B/FYN/NTRK1/SEMA5B/TTN/CNGB1/EPHB1/TACR1/GRM6/CXCL12/EYS/ANO3/TRPC3/ITGA2/ARRB1/PKD1L2/TRPM3/KIT/JUP/PKD1L1/TRPV1/DRGX/KCNK4/MMP24/TRPA1/BACE1/TRPM8/PIEZO2/TAC1/HTR2A/REEP6/SERPINE2/ADORA1/PKD2L1/KCNA1/GNB1/GRK1/NTSR1/GNA11/CEP250/METAP2/NPFFR2/BEST1/CDS1/RCVRN/GNAQ/CHRNA10/SAG/PKD1/PLEKHB1/PRDM12/ADGRV1/TIMELESS/CACNB3/TMC1/ABCA4/FNTB/GRK7/METAP1/NR2F6/SCN1A/ELOVL4…	GO
response to mechanical stimulus	203	0.376286722	171620553	0.000999001	0.001373116	ASIC2/ATP8A2/CNTNAP2/HDAC4/MEIS2/NRXN1/NRXN2/PDE2A/FYN/NTRK1/GATA4/RYR2/SLC8A1/COL1A1/TTN/THBS1/SLC1A3/NEUROG1/PTK2B/ETS1/MAP1B/AKT1/BMP6/CXCL12/SRC/ANO3/HTT/PTN/MAG/FOXP2/KCNK2/ITGA2/PKD1L2/PTCH1/EGFR/TGFBR2/LTBR/SHANK3/KCNC1/KIT/JUP/PKD1L1/CLCN6/SLC26A5/BNIP3/KCNK4/IHH/TRPV4/TRPA1/BACE1/ENG/PPARG/MMP14/TNFRSF8/SOX9/CRADD/PPL/PIEZO2/ACTA1/MAPK14/STRA6/ABHD12/MPO/HTR2A/SLC38A2/SLC2A1/SERPINE2/PKD…	GO
response to toxic substance	489	0.354323177	1685622601	0.000999001	0.001373116	DAXX/GRIN2A/HDAC9/KCNMA1/NXN/PRKCE/PXDN/SLC6A3/TPO/FYN/NTRK1/PAX2/FGFR2/NTRK3/MGMT/MBP/ABTB2/RARA/ITPR2/SLC8A1/COL1A1/GNAO1/LOXHD1/AACS/STK24/ADCYAP1R1/SMPD3/TXNRD1/EHMT1/SLC6A1/PDGFD/LYPD1/TRPM2/PTEN/PTK2B/ABAT/ETS1/DNMT3A/CDH1/CRHR1/DUOX1/MAP1B/OPRM1/BCL2/CYP1A1/CHRNA4/CNR1/NKX6-1/GLRA1/CCND1/ABL1/SLC6A4/SRC/MSX1/NET1/MDM2/HPCA/ADCYAP1/CPS1/TRAP1/BCL2L1/CD36/NR4A2/PEMT/GRIN1/PON3/EPS8/KCNC1/KDM…	GO
response to carbohydrate	218	0.413569056	189229575	0.000999001	0.001373116	ANO1/BRSK2/PRKCB/PRKCE/PTPRN2/TIAM1/IGF1R/EFNA5/PAX2/KLF7/LRP1/BAIAP3/GATA4/SLC8A1/ADCY5/AACS/COL6A2/THBS1/SLC6A1/SARM1/PTEN/LRP5/APOB/PTK2B/HNF4A/ZBTB20/MAP1B/TCF7L2/KCNB1/MAP4K4/NKX6-1/ADCY8/SIN3A/PTPRN/PPARD/ATG7/GRIK5/EPHA5/GJB6/GCK/COL4A3/SLC30A8/ITGA2/ARRB1/LPL/TGFBR2/CASR/ILDR2/PRKAA2/ICAM1/SMARCA4/FOXA2/PCK2/TH/HIF1A/EIF2B5/PRKACA/NME2/GIPR/PLA2G6/WDR35/SYBU/NADK/RAB11B/IRS2/PFKL/NAMPT/ML…	GO
response to hexose	190	0.413529827	1874443123	0.000999001	0.001373116	ANO1/BRSK2/PRKCE/PTPRN2/TIAM1/IGF1R/EFNA5/PAX2/KLF7/LRP1/BAIAP3/GATA4/SLC8A1/ADCY5/AACS/COL6A2/THBS1/SARM1/PTEN/LRP5/PTK2B/HNF4A/ZBTB20/TCF7L2/KCNB1/MAP4K4/NKX6-1/ADCY8/SIN3A/PTPRN/PPARD/ATG7/GRIK5/EPHA5/GJB6/GCK/COL4A3/SLC30A8/ARRB1/LPL/TGFBR2/CASR/ILDR2/PRKAA2/ICAM1/SMARCA4/FOXA2/PCK2/TH/HIF1A/EIF2B5/PRKACA/NME2/GIPR/PLA2G6/WDR35/SYBU/NADK/RAB11B/IRS2/PFKL/NAMPT/MLXIPL/SREBF1/PFKFB2/PPP3CA/OPRK…	GO
response to glucose	185	0.415414174	1879513033	0.000999001	0.001373116	ANO1/BRSK2/PRKCE/PTPRN2/TIAM1/IGF1R/EFNA5/PAX2/KLF7/LRP1/BAIAP3/GATA4/SLC8A1/ADCY5/AACS/COL6A2/THBS1/SARM1/PTEN/LRP5/PTK2B/HNF4A/ZBTB20/TCF7L2/KCNB1/MAP4K4/NKX6-1/ADCY8/SIN3A/PTPRN/PPARD/ATG7/GRIK5/EPHA5/GJB6/GCK/COL4A3/SLC30A8/ARRB1/LPL/TGFBR2/CASR/ILDR2/PRKAA2/ICAM1/SMARCA4/FOXA2/PCK2/TH/HIF1A/EIF2B5/PRKACA/NME2/GIPR/PLA2G6/WDR35/SYBU/NADK/RAB11B/IRS2/PFKL/MLXIPL/SREBF1/PFKFB2/PPP3CA/OPRK1/JAGN…	GO
hormone-mediated signaling pathway	220	0.414056525	1894776249	0.000999001	0.001373116	DAXX/ESR1/ESRRG/FOXP1/NCOR2/NR3C1/PMEPA1/RORA/AKAP13/NR2F2/ESRRB/RUNX1/RARA/NR2E1/ARNTL/SFRP1/TAF7/CRHR1/HNF4A/AXIN1/TGFB1I1/SRC/BRCA1/PPARD/SLC27A1/RXRA/TSHR/RARB/PGR/LATS2/PAK1/NR4A2/ACSL1/SMARCA4/YAP1/CNOT2/NCOA3/DAB2/SSTR5/ADIPOR1/RARG/FKBP4/SSTR1/LEF1/NR4A3/NR3C2/DDRGK1/NR2C2/NODAL/PRLR/TP63/THRA/PPARA/LBH/PAQR8/LGR4/PPARG/NEDD4/RNF6/NR4A1/ABHD2/PADI2/HEYL/NCOA4/CRHR2/NR5A2/CYP7B1/LGR5/VDR/N…	GO
specification of symmetry	122	0.388958644	1706885771	0.000999001	0.001373116	IFT140/MEF2C/NDRG4/TBX2/WNT5A/CCDC40/GATA4/HAND1/NOTCH1/WNT3A/HAND2/FOXF1/MEGF8/ALDH1A2/GREM1/DNAH11/TBX1/PITX2/DNAI2/PCSK6/DAAM2/SUFU/MICAL2/DNAH5/SMAD3/NKX3-2/TGFBR2/AP1B1/TBX3/PKD1L1/GREM2/HIF1A/RIPPLY2/SOX18/IHH/NODAL/ENG/FOXN4/GALNT11/ARMC4/NBL1/CITED2/GAS8/RFX3/ACVR2A/VANGL2/BICC1/OVOL2/SHH/SETDB2/NKX2-5/PCSK5/ALG5/IFT172/C2CD3/AHI1/STIL/IFT52/DISP1/FOXJ1/CCDC39/RTTN/PSEN1/PSKH1/BBS5/NOTO/C…	GO
determination of bilateral symmetry	121	0.393949111	1727648573	0.000999001	0.001373116	IFT140/MEF2C/NDRG4/TBX2/WNT5A/CCDC40/GATA4/HAND1/NOTCH1/WNT3A/HAND2/FOXF1/MEGF8/ALDH1A2/GREM1/DNAH11/TBX1/PITX2/DNAI2/PCSK6/DAAM2/SUFU/MICAL2/DNAH5/SMAD3/NKX3-2/TGFBR2/AP1B1/TBX3/PKD1L1/GREM2/HIF1A/RIPPLY2/SOX18/IHH/NODAL/ENG/FOXN4/GALNT11/ARMC4/NBL1/CITED2/GAS8/RFX3/ACVR2A/VANGL2/BICC1/OVOL2/SHH/SETDB2/NKX2-5/PCSK5/ALG5/IFT172/C2CD3/AHI1/STIL/IFT52/DISP1/FOXJ1/CCDC39/RTTN/PSEN1/PSKH1/BBS5/NOTO/C…	GO
negative regulation of catabolic process	277	0.361026081	1673069849	0.000999001	0.001373116	CBFA2T3/DYSF/FOXK1/GRIN2A/HDAC4/IGF2BP1/NRG1/TBC1D14/TSC2/FYN/FMN2/CLEC16A/TIMP2/GATA4/HIPK2/BANP/AGAP2/PTK2/UBAC2/EPHA4/FHIT/FOXK2/TRIM39/NELL1/WNT1/DAB2IP/GRIN2C/BCL2/AKT1/FEZ1/CNR1/SORL1/AXIN2/SUFU/GDNF/ATG7/ATP2B4/FEZ2/SMAD3/USP7/EGFR/MGAT3/ACTN3/LAPTM4B/LZTS1/PLIN5/USP19/MAD2L2/NRBP2/ATP13A2/ADRA1A/NBAS/PARN/LARP1/RBM38/ANGEL2/USP36/PRKCG/DDRGK1/PKP3/PSMF1/PPARA/MTOR/CRTC3/NAMPT/MAPK14/SMARC…	GO
positive regulation of catabolic process	389	0.373977721	1763728125	0.000999001	0.001373116	CBFA2T3/CD81/HECW1/PRICKLE1/PRKCE/TSC2/WNT5A/CLEC16A/SCOC/LRP1/ESRRB/LRP2/VPS13D/RDX/PTK2/CHFR/PRR5L/PTEN/AKT2/TFEB/PTK2B/DISC1/ADAM8/LPCAT1/DAB2IP/RNF144A/ULK1/ZBTB20/SH3BP4/AKT1/DAPK1/NEDD4L/AXIN1/SORL1/RNF19A/PFKFB3/SMURF1/HTT/TPCN1/ATG7/MDM2/ATM/HECW2/USP5/FTO/WWP2/APC2/GGA1/ZFP36L2/HSPBP1/PCSK9/ACTN3/PIP4K2A/CAMKK2/CPT1A/PRKAA2/CPEB3/TRIM71/FZR1/CLU/PLIN5/RNF40/DAB2/HIF1A/CSNK1E/UVRAG/LARP1/…	GO
external side of plasma membrane	301	0.310412707	144221765	0.000999001	0.001373116	ANTXR1/CDH13/ENOX1/GFRA1/IGSF21/NCAM1/RTN4RL1/SCUBE1/EFNA5/NLGN1/GFRA2/ECE1/LRP2/ABCG1/FLOT1/RTBDN/THBS1/CUBN/PDGFRA/BTNL2/ITGAE/CRLF1/CHRNA4/GLRA1/CXCL12/DNAI2/CD9/TGFBR3/EPHA5/LY6G5C/MCAM/ASTN1/ITGA2/NRCAM/ITGB2/SCNN1G/ITGA2B/CD36/CD6/TGFBR2/PCSK9/CD59/IL6R/ALCAM/FCGRT/KIT/UMODL1/ICAM1/P4HB/TRPV1/GHR/CAPN2/PKHD1/CNTFR/TRPM8/SEMA7A/PRLR/ENG/ITGA5/SLC22A11/CHRNB2/GFRA3/IL1R1/ITGA6/ADA/F10/MAP3K5/…	GO
cytoplasmic side of plasma membrane	146	0.476057919	2124151072	0.000999001	0.001373116	AJAP1/ANK1/GNA12/GNAS/GNG4/GNG7/KCNIP1/RASA3/TIAM1/FYN/KCNAB1/CACNB4/FERMT2/ASPSCR1/GNAO1/HIP1/PRMT8/GNAL/PTEN/PTK2B/CDH1/GNAI2/FARP1/HCK/DTNA/KCNAB2/CYTH1/SRC/MATK/PALM/DLG4/CYTH3/ESYT3/SNAP25/SHANK3/KIT/BLK/EPB41/JUP/TH/SPTB/D2HGDH/ATP2C2/PTP4A1/ESYT2/OSBPL2/IKBKB/LDLRAP1/DLG1/PPP3CA/GNB1L/FGR/PTPN3/KRAS/PTK6/NPHS2/SNX9/GNG2/PTPN4/LYN/SLC4A1/FER/GNA15/STAC2/ATP2A2/GNB1/TRAF3/TRAF6/ESYT1/SNX18/S…	GO
hormone transport	303	0.386791663	1798372534	0.000999001	0.001373116	ANO1/BRSK2/CACNA1A/CACNA1C/CACNA2D2/GNAS/ITPR1/PRKCE/PTPRN2/TIAM1/LTBP4/EFNA5/RIMS2/PRKCA/KALRN/KLF7/LRP1/CACNA1E/BAIAP3/ITPR2/RAB11FIP3/ADCY5/FGFR1/ABCC8/AACS/RPH3AL/SMPD3/ARNTL/SFRP1/SLC44A4/LRP5/ABAT/CRHR1/HNF4A/BMP6/TCF7L2/KCNB1/MAP4K4/CNR1/NKX6-1/POMC/ADCY8/PTPRN/ITPR3/PPARD/TFAP2B/CHD7/PCLO/EPHA5/GCK/SLC30A8/ADCYAP1/ARRB1/ICA1/EGFR/CASR/ILDR2/KCNS3/CPT1A/GALR1/SNAP25/TBX3/PER2/BLK/FOXL2/FOX…	GO
anterior/posterior pattern specification	208	0.425645352	194310792	0.000999001	0.001373116	ALX4/DKK1/GLI2/GLI3/HOXC4/KDM2B/PAX6/SSBP3/WNT5A/ZBTB16/CELSR1/FEZF1/HOXA3/EMX2/NR2F2/WT1/LHX1/GATA4/HIPK2/NOTCH1/SKI/ZEB2/WNT3A/SFRP1/HELT/GBX2/NEUROG1/LRP5/COBL/LFNG/ROR2/WNT1/RING1/FOXF1/CDX2/ALDH1A2/OTX1/SFRP2/BASP1/AXIN2/HEY2/TBX1/EN1/PCSK6/MSX1/PLXNA2/WNT3/ATM/HES7/SMAD3/RBPJ/PBX1/SEMA3C/HOXD4/TBX3/HES4/FOXA2/HOXA10/FOXB1/WNT2B/HOXC8/RARG/DMRT2/RIPPLY2/HOXD3/LEF1/HES1/HOXA4/PRKDC/CYP26C1/NO…	GO
response to extracellular stimulus	494	0.371755985	1769297824	0.000999001	0.001373116	EHMT2/FOXK1/RPTOR/STC2/FYN/NTRK1/PAX2/CLEC16A/MGMT/SLC1A2/KIF26A/BAIAP2/BCAS3/RARA/GATA4/SLC8A1/COL1A1/RYR3/AACS/BCL11A/STK24/HLCS/SFRP1/SLC6A19/FOXK2/CBS/PTEN/CYP26B1/DNMT3A/ULK1/MAP1B/OPRM1/SGIP1/BCL2/GNAI2/AKT1/CYP1A1/KCNB1/ALDH1A2/CYP24A1/CNR1/SORL1/POMC/CCND1/SFRP2/SLC6A4/SRC/PPARD/CYP26A1/PTN/ATG7/MDM2/LRAT/CADPS2/HPCA/MYOCD/TRPC3/WNT9B/ITGA2/ADCYAP1/CPS1/WIPI2/ALPL/LPL/EGFR/TGFBR2/CASR/PCS…	GO
glial cell differentiation	212	0.435979055	1993646607	0.000999001	0.001373116	CDK6/DAB1/DLX1/GLI3/MAPT/NKX2-1/NRG1/PAX6/ROR1/TP73/TENM4/TAL1/PAX2/ZNF365/NTRK3/LRP1/PRDM8/NOTCH1/NR2E1/ARHGEF10/TRPC4/SKI/PARD3/LAMC3/EPHA4/DTX1/TTBK1/PTEN/AKT2/ID4/VIM/ROR2/ERBB2/AKT1/EGR2/CDH2/NKX6-1/NKX6-2/DNER/SLC8A3/ABL1/GPC1/DAAM2/CD9/EMX1/PTN/NTRK2/MAG/DLX2/NFIB/BIN1/EGFR/OLIG1/OLIG2/POU3F2/TLR2/RELN/CLU/GPR157/EIF2B5/POU3F1/CNTN2/BNIP3/NDRG1/LEF1/PTPRZ1/HES1/TNFRSF1B/ZNF488/MMP24/HDAC11…	GO
endosome membrane	439	0.348489968	1647497233	0.000999001	0.001373116	ANTXR1/AP2A2/DIO3/DKK1/OCA2/PMEPA1/SORCS2/SYNDIG1/VPS52/ZFYVE28/KCNH1/NTRK1/CLEC16A/ECE1/BAIAP3/SLC9A9/PIP5K1C/RAB11FIP3/WNT3A/EPHA4/SNX8/CUBN/PACSIN2/VAC14/APOB/SLC11A2/ERBB2/RNF144A/HLA-DOA/EPHB1/SLC30A3/RET/TMEM108/RAB31/RAB11FIP4/SORL1/TMEM163/TPCN2/EPHA8/SLC6A4/LDLRAD4/MICALL1/TPCN1/RUFY1/NTRK2/SH3GL3/GGA1/PLEKHM2/MYO1B/AP1G2/AP3D1/VPS16/WDR91/GRIA1/EGFR/PSD/PCSK9/DTNBP1/CLVS1/LAPTM4B/ANKFY1…	GO
response to metal ion	348	0.384590764	1802841523	0.000999001	0.001373116	CACNA1G/CACNA1H/DAXX/DLG2/KCNMA1/MAPT/MEF2C/RYR1/SLC6A3/WNT5A/KCNH1/ANK3/NLGN1/TERT/RYR2/TTN/CACNG2/RYR3/RASGRP2/SMPD3/THBS1/CPNE4/SLC6A1/SYT3/TRPM2/PTEN/LOXL2/PTK2B/TFAP2A/SCN5A/SLC11A2/ABAT/DNMT3A/CDH1/SLC30A3/BCL2/SYT17/ADCY1/AKT1/BMP6/CYP1A1/NEDD4L/ADCY8/GLRA1/CCND1/GPHN/SYT2/ITPR3/MDM2/HPCA/DLG4/TRPC3/SLC30A2/SLC30A8/CPS1/EGFR/CASR/CNGA3/KCNK3/RASAL1/ITPKB/PRKAA2/KCNC1/KIT/ICAM1/CPNE8/BSG/SY…	GO
endomembrane system organization	394	0.36910687	1740682146	0.000999001	0.001373116	COL5A1/DYSF/GAK/PDE4DIP/PRKCB/SPTBN1/SYNE1/XKR6/ANK3/PRKCA/MYO18A/ATP8B3/XKR4/ARHGEF7/BAIAP2/BCAS3/BAIAP3/OBSL1/PACSIN1/FLOT1/RFX2/LPIN1/RAB43/ZNF385A/PACSIN2/PTEN/ANK2/AKT2/MTSS1/ANO7/SGIP1/AKT1/ATP8B2/SYPL2/EPB41L3/DMKN/YWHAZ/PTPRN/STX16/MICALL1/ANO3/HTT/FCHO1/CIT/MYH10/CLASP1/SQSTM1/NPLOC4/SH3GL2/PLEKHM2/AP3D1/VAPB/VRK1/BIN1/MYOF/DTNBP1/LAPTM4B/FNBP1L/COG7/A4GALT/LEMD2/CLU/CORO1C/TMEFF2/MYH9/S…	GO
regulation of G2/M transition of mitotic cell cycle	182	0.335338933	1515761944	0.000999001	0.001373116	FBXL7/FOXN3/RAD51B/PSMB9/DYNC1H1/PCNT/HSPA2/SIN3A/CCND1/HMGA2/TAOK3/BRCA1/CLASP1/ATM/PBX1/CEP164/SMARCD3/BRSK1/CEP72/CSNK1E/SDCCAG8/PRKACA/PRKAR2B/NINL/PSMF1/CEP192/CLSPN/PHOX2B/TPX2/CDC25B/CEP152/TUBB/PSMD1/PSME3/RCC2/CDK5RAP2/CDK5RAP3/CSNK1D/FGFR1OP/PSMB8/ODF2/PSMB3/NEDD1/YWHAG/AKAP9/CENPJ/CDC25A/NDE1/PSMA1/USP47/SFI1/CDC25C/DCTN2/PSMD11/CEP78/MTA3/CDC6/TOPBP1/PSMD7/CEP250/CENPF/PSMB7/SKP1/HSP9…	GO
regulation of signaling receptor activity	153	0.438785855	1960701639	0.000999001	0.001373116	DKK1/DLG2/GRIN2A/GSG1L/MEF2C/PDE4D/SHANK1/SHANK2/ZFYVE28/NLGN1/TAL1/CACNG2/NCK2/CACNG3/RASGRF1/LYPD1/PTEN/SHISA9/PTK2B/CNIH3/CACNG4/OPRM1/EPHB2/NRP1/DAPK1/GREM1/SRC/ACTN2/DLG4/SHISA6/GRIA1/PCSK9/SHANK3/GRIN1/RELN/MUC4/DKK3/LRRC7/GREM2/NCOA3/SHISA7/LRPAP1/CALCR/CACNG8/CAPN1/GRIA4/CNIH2/BICD1/ZNF653/DLG1/NPTX1/PHLDA2/CDK5/NCAPG2/LYNX1/LYPD6B/ADORA1/RAMP3/BUD31/CRH/AKAP9/LYPD6/MAPK8IP2/GPRC5A/TSG101…	GO
proteasomal protein catabolic process	446	0.353517816	1673145582	0.000999001	0.001373116	BRSK2/CBFA2T3/FBXL7/GNA12/HECW1/PRICKLE1/FBXO31/MTA1/CLEC16A/UBAC2/PSMB9/ARNTL/AGAP3/CHFR/FHIT/TRIM9/FBXL16/DAB2IP/RNF144A/TRIM2/AKT1/NEDD4L/PPP2R5C/RNF19A/MAEA/SMURF1/SPSB4/HM13/FBXO17/MDM2/HECW2/NPLOC4/USP5/WWP2/ARRB1/FBXL18/HSPBP1/CUL4A/USP7/TRIM3/SPOPL/TRIM71/UBE2J2/FZR1/CLU/CCNF/TBX21/RNF40/USP19/DAB2/SPSB1/CSNK1E/SPOP/SPSB3/AMFR/PRKACA/HERC2/ZNRF1/PRKCG/TRIB1/FBXO27/DDRGK1/FBXL19/PSMF1/UGGT…	GO
regulation of autophagy	306	0.363251157	1689940273	0.000999001	0.001373116	FOXK1/ITPR1/MAPT/PRKAG2/RPTOR/TBC1D14/TSC2/CLEC16A/SCOC/EXOC4/GATA4/VPS13D/PTK2/FOXK2/TFEB/ULK1/BCL2/SH3BP4/AKT1/DAPK1/FEZ1/SMURF1/TPCN2/ABL1/HTT/TPCN1/ATG7/ATM/FEZ2/RAB1B/PIP4K2A/CAMKK2/ATP6V1H/LZTS1/EXOC7/RRAGD/EEF1A2/PRKAA2/HIF1A/NRBP2/ATP13A2/ADRA1A/UVRAG/MLST8/PRKACA/LARP1/FOXO1/BNIP3/USP36/CAPN1/SREBF2/NEDD4/MTOR/ABL2/IFT88/NAMPT/EIF2AK4/SREBF1/DAPK2/ZMPSTE24/HK2/CDK5/MCL1/NLRP6/MAP3K7/LRSA…	GO
positive regulation of autophagy	109	0.370829569	1612994144	0.000999001	0.001373116	TSC2/CLEC16A/SCOC/VPS13D/TFEB/ULK1/SH3BP4/DAPK1/SMURF1/HTT/TPCN1/PIP4K2A/CAMKK2/PRKAA2/HIF1A/UVRAG/LARP1/FOXO1/BNIP3/EIF2AK4/HK2/MAP3K7/LRSAM1/TP53INP2/AMBRA1/FOXO3/OPTN/SUPT5H/GPSM1/KDR/RALB/KAT5/SESN1/ZC3H12A/GSK3B/ROCK1/SPTLC2/PLK2/NOD1/TSC1/FBXO7/WAC/SH3GLB1/BAD/PRKAA1/SVIP/MFN2/HSPB8/MAPK3/GSK3A/HMOX1/FYCO1/SIRT1/ADRB2/FLCN/PINK1/BNIP3L/TRIM65/LRRK2/KIAA1324/PLEKHF1/PIP4K2C/EPM2A/RUFY4/PRKD1…	GO
regulation of cellular ketone metabolic process	172	0.32891318	148193823	0.000999001	0.001373116	NCOR2/PRKAG2/PRKCE/PSMB9/AKT2/SCAP/FGF19/AKT1/BMP6/ATCAY/CNR1/BRCA1/ATP2B4/DGAT2/CPT1A/PRKAA2/DKK3/PLIN5/PDK2/ADIPOR1/ELOVL5/COMT/NR4A3/ACADL/PSMF1/PPARA/PPARG/PROX1/DGKQ/MTOR/WDTC1/IRS2/SIRT5/MLXIPL/SREBF1/PSMD1/PSME3/TWIST1/PSMB8/PSMB3/SLC45A3/ACACB/NR1H3/PSMA1/COQ3/CLCN2/PSMD11/RDH10/PPARGC1A/PSMD7/DKKL1/FGFR4/PSMB7/MALRD1/OAZ2/AVP/STARD4/PSME1/LONP2/REST/WNT4/PSME4/PDP2/CAV1/TRIB3/PSMD6/OAZ3/…	GO
regulation of endothelial cell migration	203	0.323554643	147569987	0.000999001	0.001373116	FOXP1/HDAC9/MEF2C/WNT5A/FLT4/STARD13/PRKCA/WNT7A/BCAR1/NR2F2/BCAS3/NOTCH1/NR2E1/FGFR1/PTK2/GATA2/THBS1/SMOC2/SCARB1/AKT3/PTK2B/PTPRM/ETS1/DAB2IP/PLCG1/NRP1/AKT1/MAP2K3/VASH1/ABL1/CCBE1/PTN/SLIT2/PRKD2/EPHA2/ANGPT1/MAP3K3/MIR10A/BMPER/NRP2/JUP/HDAC7/AMOTL1/ADAMTS9/MIR1908/HIF1A/SASH1/SEMA5A/MAP2K5/PPARG/FGF1/PROX1/DNAJA4/ALOX12/KRIT1/ANGPT4/KDR/SP1/ATOH8/ZC3H12A/HDAC5/NFE2L2/ROCK2/VEGFA/TBXA2R/PLK…	GO
positive regulation of endothelial cell migration	117	0.375510792	1642030023	0.000999001	0.001373116	FOXP1/HDAC9/WNT5A/FLT4/PRKCA/WNT7A/BCAR1/BCAS3/FGFR1/GATA2/THBS1/SMOC2/SCARB1/AKT3/PTK2B/ETS1/PLCG1/NRP1/AKT1/MAP2K3/ABL1/CCBE1/PRKD2/ANGPT1/MAP3K3/MIR10A/NRP2/HDAC7/AMOTL1/MIR1908/HIF1A/SASH1/SEMA5A/FGF1/PROX1/ALOX12/ANGPT4/KDR/SP1/ATOH8/ZC3H12A/NFE2L2/ROCK2	GO
epithelial cell migration	320	0.356061837	1662705784	0.000999001	0.001373116	CDH13/FOXP1/HDAC9/IQSEC1/MCC/MEF2C/PRKCE/WNT5A/FLT4/STARD13/PRKCA/PLEKHG5/WNT7A/BCAR1/NR2F2/BCAS3/RREB1/NOTCH1/NR2E1/PTPRG/FGFR1/PTK2/ZEB2/ROBO1/GATA2/THBS1/SMOC2/SCARB1/MACF1/AKT3/PTEN/PLXND1/LOXL2/PTK2B/PTPRM/ETS1/DAB2IP/PLCG1/NRP1/AKT1/PXN/MAP4K4/GREM1/PPM1F/MAP2K3/VASH1/ABL1/DOCK1/SRC/EFNB2/CCBE1/PPARD/PTN/CLASP1/EGR3/ITGA2/ITGB2/SLIT2/PRKD2/TGFBR2/EPHA2/ANGPT1/MAP3K3/MIR10A/BMPER/NRP2/KIT/JU…	GO
regulation of epithelial cell migration	263	0.359018262	1658901328	0.000999001	0.001373116	FOXP1/HDAC9/IQSEC1/MCC/MEF2C/PRKCE/WNT5A/FLT4/STARD13/PRKCA/WNT7A/BCAR1/NR2F2/BCAS3/RREB1/NOTCH1/NR2E1/PTPRG/FGFR1/PTK2/GATA2/THBS1/SMOC2/SCARB1/MACF1/AKT3/PTEN/PTK2B/PTPRM/ETS1/DAB2IP/PLCG1/NRP1/AKT1/MAP4K4/PPM1F/MAP2K3/VASH1/ABL1/DOCK1/SRC/CCBE1/PTN/CLASP1/ITGA2/SLIT2/PRKD2/TGFBR2/EPHA2/ANGPT1/MAP3K3/MIR10A/BMPER/NRP2/JUP/CORO1C/DOCK5/HDAC7/AMOTL1/ADAMTS9/MIR1908/HIF1A/ADIPOR1/ENPP2/SASH1/SEMA5…	GO
positive regulation of epithelial cell migration	158	0.392954386	175942289	0.000999001	0.001373116	FOXP1/HDAC9/IQSEC1/PRKCE/WNT5A/FLT4/PRKCA/WNT7A/BCAR1/BCAS3/RREB1/FGFR1/GATA2/THBS1/SMOC2/SCARB1/AKT3/PTK2B/ETS1/PLCG1/NRP1/AKT1/MAP4K4/PPM1F/MAP2K3/ABL1/DOCK1/SRC/CCBE1/CLASP1/ITGA2/PRKD2/TGFBR2/ANGPT1/MAP3K3/MIR10A/NRP2/DOCK5/HDAC7/AMOTL1/MIR1908/HIF1A/ENPP2/SASH1/SEMA5A/FGF1/PROX1/MTOR/SOX9/TAC1/ALOX12/RTN4/ANGPT4/KDR/SP1/ATOH8/ZC3H12A/NFE2L2/ROCK2/ITGA3/VEGFA/EPB41L4B/PLK2/EPB41L5/GPI/MMP9/ZN…	GO
negative regulation of organelle organization	343	0.358713548	1681907867	0.000999001	0.001373116	CTNNA2/JARID2/MAD1L1/MAPT/PAX5/SHANK1/SPTBN1/SPTBN4/TBCD/TSC2/CLEC16A/MAP2/SKI/RDX/DLC1/ADD2/TRIM9/KANK3/EVI5L/TAF7/TRIOBP/MAP1B/TOM1L2/AKT1/FEZ1/SIN3A/DNMT1/SCIN/SRC/CTBP1/BRCA1/TMOD1/ATG7/CLASP1/ATM/PPFIA1/HIP1R/NPM1/APC2/PHLDB2/CORO2B/FEZ2/PHF1/BCL2L1/SLIT2/RTEL1/STMN1/SHANK3/EPS8/KANK4/ARAP1/CLU/CCNF/TMEFF2/SPTB/HNRNPA1/MAD2L2/KATNB1/FKBP4/MAP4/BNIP3/STMN2/LMNA/TEX14/DUSP1/ARFGEF1/FHOD3/EML2/…	GO
regulation of cellular carbohydrate metabolic process	129	0.349490426	1543832936	0.000999001	0.001373116	CBFA2T3/FOXK1/HDAC4/PRKCE/RORA/ESRRB/ADCYAP1R1/GNMT/FOXK2/AKT2/PTH1R/PTK2B/SORBS1/AKT1/POMC/MAEA/SRC/P2RY6/GCK/NCOA2/DGAT2/ACTN3/HRH1/FOXA2/PDK2/ADIPOR1/FOXO1/C1QTNF1/PPARA/DGKQ/MTOR/IRS2/ZMPSTE24/PFKFB2/PHLDA2/PASK/SLC45A3/CRY1/ACACB/SLC25A12/GSK3B/INSR/STAT3/NTSR1/PPARGC1A/IGFBP3/SLC35B4/PHKG2/LEP/LEPR/DYRK2/BAD/PTAFR/ARPP19/SNCA/LCMT1/PPP1R3B/GSK3A/WDR5/SIRT1/C1QTNF2/NR1D1/PDK1/CLK2/FAM3C/DUSP…	GO
negative regulation of cell development	319	0.451842015	211002832	0.000999001	0.001373116	CNTN4/DAB1/DIO3/DKK1/DLX1/ERBB4/FSTL4/GAK/GFI1/GLI3/ISL2/LINGO1/LMX1A/NRG1/NRG3/PAX6/PTPRS/RGMA/RTN4RL1/TP73/WNT5A/ZHX2/EFNA5/NLGN1/SEMA5B/TNR/ZNF536/ZNF365/NTRK3/WNT7A/RAP1GAP2/LRP1/SEMA6A/TERT/DPYSL3/DNM3/NOTCH1/MEIS1/MAP2/ACTN4/NR2E1/SKI/PTPRG/PTK2/SPOCK1/BCL11A/WNT3A/SYNGAP1/EPHA4/LHX2/DTX1/CRMP1/PTEN/NGEF/ID4/VIM/NTN1/PITX3/DCC/NGFR/EPHB2/BCL2/NRP1/MAP4K4/SORL1/NKX6-1/NKX6-2/SLC6A4/CBFA2T2/S…	GO
regulation of cell morphogenesis involved in differentiation	279	0.50603876	2345121158	0.000999001	0.001373116	BRSK2/CAMK2B/CDH4/CUX1/CUX2/DAB1/DSCAM/FSTL4/HECW1/KNDC1/LINGO1/MAPT/PLXNA4/PTPRS/TIAM1/UST/WNT5A/PREX1/FBXO31/BDNF/EFNA5/NLGN1/PLXNC1/KALRN/SHOX2/SEMA5B/TNR/NTRK3/WNT7A/ISLR2/ARHGEF7/OLFM1/LRP1/SEMA6A/BAIAP2/OBSL1/RREB1/DNM3/MAP2/ACTN4/NR2E1/CYFIP1/ROBO2/TNIK/PTK2/PTPRD/ZEB2/ROBO1/WNT3A/SYNGAP1/MAP6/EPHA4/TRAK1/SARM1/MACF1/PTEN/LRRC4C/NGEF/PLXND1/LRP8/DISC1/MARK2/NTN1/TRIOBP/DCC/NGFR/MAP1B/RET/M…	GO
positive regulation of cell morphogenesis involved in differentiation	141	0.502202608	2229780179	0.000999001	0.001373116	CAMK2B/CDH4/CUX1/CUX2/DSCAM/MAPT/PLXNA4/TIAM1/PREX1/FBXO31/BDNF/EFNA5/PLXNC1/KALRN/SHOX2/NTRK3/ISLR2/ARHGEF7/LRP1/BAIAP2/OBSL1/RREB1/CYFIP1/ROBO2/PTPRD/ZEB2/ROBO1/WNT3A/MAP6/EPHA4/TRAK1/MACF1/PLXND1/LRP8/DISC1/NTN1/TRIOBP/NGFR/MAP1B/MEGF8/NRP1/CXCL12/SS18L1/ABL1/DOCK1/PLXNA1/PLXNA2/WNT3/NTRK2/TUBB2B/LIMS2/SLIT2/PAK1/RELN/CHODL/DOCK5/LIMK1/PLXNB1/FN1/NEDD9/SEMA7A/EEF2K/SEMA5A/ANKRD27/LPAR3/SKIL/NG…	GO
regulation of cell-substrate adhesion	201	0.47596891	2169667367	0.000999001	0.001373116	AJAP1/CDH13/CDK6/DDR1/EGFLAM/PRKCE/PRKCZ/TBCD/PREX1/EFNA5/EPHA3/EMILIN2/ARHGEF7/LRP1/BCAS3/RREB1/NOTCH1/ACTN4/LIMCH1/EDIL3/COL1A1/PTK2/PTPRJ/SPOCK1/THBS1/DLC1/SFRP1/SMOC2/GCNT2/FBLN2/MACF1/PTEN/PTK2B/DISC1/TRIOBP/WNT1/FOXF1/BCL2/ONECUT2/NRP1/MAP4K4/PPM1F/ABL1/DOCK1/SRC/BCL6/PTN/CLASP1/LIMS2/PHLDB2/CORO2B/PDPN/FBLN1/SMAD3/DUSP22/CD36/VWC2/JUP/COL8A1/CORO1C/ABI3BP/DOCK5/PTPRO/UTRN/ONECUT1/FMN1/EMID…	GO
positive regulation of cell-substrate adhesion	117	0.470278761	2056430501	0.000999001	0.001373116	CDH13/CDK6/EGFLAM/PRKCE/PRKCZ/PREX1/EMILIN2/ARHGEF7/RREB1/EDIL3/PTPRJ/SFRP1/SMOC2/FBLN2/PTK2B/DISC1/TRIOBP/FOXF1/NRP1/MAP4K4/PPM1F/ABL1/DOCK1/PTN/LIMS2/SMAD3/CD36/VWC2/JUP/COL8A1/ABI3BP/DOCK5/UTRN/FMN1/EMID1/FN1/NEDD9/ITGA5/COL16A1/RSU1/ITGA6/ARPC2/CSPG5/COL26A1/DNM2/NPY2R/KDR/SKAP1/NPNT/ITGA3/EPHA1/GSK3B/ROCK1/VEGFA/JAK2/FERMT1/EPB41L5/NID1/S100A10/LIMS1/WNT4/TSC1/EMILIN3/SPOCK2/CASS4/IQGAP1/HSD…	GO
regulation of hormone levels	497	0.365087231	1738850848	0.000999001	0.001373116	ANO1/BRSK2/CACNA1A/CACNA1C/CACNA1H/CACNA2D2/CHST8/DIO3/ESR1/GFI1/GNAS/ITPR1/PCSK2/PRKCE/PTPRN2/STC2/TIAM1/TPO/LTBP4/EFNA5/RIMS2/PRKCA/KALRN/KLF7/LRP1/ECE1/CACNA1E/BAIAP3/ITPR2/RAB11FIP3/ADCY5/FGFR1/ABCC8/AACS/RPH3AL/SMPD3/ARNTL/SFRP1/SCARB1/SLC44A4/PDGFRA/LRP5/CYP26B1/ABAT/TRERF1/CRHR1/HNF4A/DUOX1/BMP6/CYP1A1/TCF7L2/KCNB1/MAP4K4/ALDH1A2/CNR1/NKX6-1/POMC/ADCY8/SIN3A/PTPRN/ITPR3/PCSK6/PPARD/TFAP2B/…	GO
regulation of mitochondrion organization	173	0.361483819	162916226	0.000999001	0.001373116	MAPT/PDE2A/TP73/TSC2/CLEC16A/VPS13D/TFDP1/BCL2/AKT1/YWHAZ/SMURF1/HTT/PPP1R13B/ATG7/SQSTM1/HIP1R/BCL2L1/CAMKK2/UBE2J2/HRK/ABLIM3/CLU/INF2/HIF1A/ATP13A2/MYO19/BNIP3/USP36/PLA2G6/LMNA/SREBF2/WDR35/TP63/SREBF1/HK2/TFDP2/YWHAQ/UBE2D3/RHOT2/OPTN/YWHAG/RHOU/KDR/CTTN/HPS4/ARIH2/TMEM135/OPA1/GSK3B/HGF/UBL5/MICALL2/PPARGC1A/BID/AVP/FNIP2/TP53BP2/RHOT1/GOLPH3/MMP9/DDHD2/BMF/HSPA1L/PPP3CC/BIK/DHODH/STAT2/VDA…	GO
positive regulation of mitochondrion organization	111	0.359776399	1566115127	0.000999001	0.001373116	TP73/VPS13D/TFDP1/BCL2/YWHAZ/SMURF1/HTT/PPP1R13B/HIP1R/CAMKK2/UBE2J2/HRK/ABLIM3/HIF1A/BNIP3/USP36/PLA2G6/SREBF2/WDR35/TP63/HK2/TFDP2/YWHAQ/UBE2D3/OPTN/YWHAG/RHOU/KDR/HPS4/ARIH2/OPA1/GSK3B/UBL5/MICALL2/PPARGC1A/BID/TP53BP2/MMP9/DDHD2/BMF/HSPA1L/PPP3CC/BIK/FBXW7/FBXO7/CSNK2A2/CASP8/SH3GLB1/BAD/PRKAA1/MFN2/FZD5/BOK/GSK3A/VPS11/NMT1/SFN/FIS1/PINK1/SAE1/BBC3/BAX/TP53/TREM2/RNF31/BCL2L11/VPS13C/YWHAB/D…	GO
lipid localization	374	0.317056902	1492385145	0.000999001	0.001373116	ATP10A/ATP11A/ATP8A2/DYSF/OSBP2/PRKAG2/GULP1/B4GALNT1/ATP8B3/OSBPL5/LRP1/ABCC1/GRAMD1B/C3/ABCG1/PITPNM2/THBS1/ABCB1/SCARB1/MEST/ABCA3/AKT2/APOB/ACACA/SLCO3A1/CRHR1/AKT1/BMP6/ATP8B2/SORL1/POMC/PPARD/SLC27A1/LRAT/RXRA/SLC5A8/HDLBP/FTO/LPL/MFSD2B/PITPNC1/CD36/NCOA2/PTCH1/ESYT3/SPNS1/PCSK9/DGAT2/CPT1A/GALR1/PRKAA2/ACSL1/PLA2G4A/OSBPL3/CPT1C/CLU/PLIN5/OSBPL6/SYT7/ABCC3/PCTP/ATP9A/ESYT2/SLC27A3/STARD10…	GO
regulation of phosphatase activity	163	0.378595698	1699883335	0.000999001	0.001373116	DLG2/MAGI2/MEF2C/PHACTR1/PHACTR3/PPP2R2C/RIMBP2/TMEM132D/ELFN1/PPP1R16B/PPP2R2B/ELFN2/LMTK2/GNAI2/FARP1/PPP2R5C/CABIN1/HTT/RCAN1/PHACTR2/PTN/MYO1D/ITGA2/SLC39A10/SMAD3/PCIF1/VRK3/PPP4R4/LMTK3/NUAK1/IKBKB/PPP1R1B/ELL/MGAT5/MTOR/CEP192/WNK1/WDR81/ANKLE2/PPP1R14A/CDK5RAP3/PPP1R14C/FKBP1B/PPP2R5E/SLC7A14/SH3RF2/PPP1R2/PPP1R12A/NPNT/BOD1/ROCK2/SYTL2/SFI1/GSK3B/ROCK1/PPARGC1B/JAK2/CALM2/SH2D4A/CNST/IGF…	GO
cellular component assembly involved in morphogenesis	112	0.414198935	1805651096	0.000999001	0.001373116	MEF2C/MYOM2/OBSCN/TNNT3/TENM4/AKAP13/OBSL1/TTN/RFX2/NFASC/PDGFRA/ANK2/EPB41L3/ACTN2/GPC1/CFLAR/CD9/TMOD1/MYH10/CLASP1/MYH11/PHLDB1/PHLDB2/TLR2/TPM1/KRT8/NEBL/IHH/CCDC136/PROX1/FHOD3/MYL2/MYBPC2/LDB3/ACTA1/MYH3/MYBPC3/PMP22/ERCC2/TMOD3/ACTG1/TNNT2/NKX2-5/DICER1/MYLK3/MYOM1/CLASP2/CFL2/CAPN3/PRKAR1A/MPP5/ACRBP/MYOM3/LMOD1/TMF1/TBPL1/CAPN9/DAG1/SMAD4/CNTNAP1/MTMR2/SYNPO2L/ILK/PDGFRB/ITGB1/KRT19/CASQ…	GO
negative regulation of cell cycle process	326	0.334540771	1562979648	0.000999001	0.001373116	CDK6/EHMT2/FBXL7/FOXN3/MAD1L1/MYO16/FBXO31/PSMB9/PLAGL1/EHMT1/ZNF385A/PTEN/DAB2IP/RING1/TFDP1/BCL2/TOM1L2/CCND1/HMGA2/TAOK3/BRCA1/BCL6/MDM2/ATM/NPM1/ZFP36L2/TPRA1/MIR10A/ARID3A/FZR1/BRSK1/CCNF/CNOT2/MAD2L2/RBL2/JADE1/RPS27L/CDC14B/TEX14/ZNF268/PRKDC/PSMF1/DUSP1/RRM2/EPC1/MAX/CLSPN/PHOX2B/CRADD/NACC2/MLXIPL/E2F8/PSMD1/PSME3/CBX3/CDK5RAP2/CDK5RAP3/TFDP2/KIF25/TRIP13/RNF2/PSMB8/CTDSP1/DACT1/PSMB3/EE…	GO
positive regulation of endopeptidase activity	164	0.349476705	1569457059	0.000999001	0.001373116	GRIN2A/MAPT/FYN/MBP/ROBO1/HIP1/WNT3A/DLC1/EPHA4/TTBK1/CYFIP2/NGFR/DAPK1/PPM1F/SFRP2/HIP1R/ASPH/COL4A3/ARRB1/SMAD3/GRIN1/ST18/EGLN3/FOXL2/GRAMD4/CASP9/RPS27L/WDR35/EFNA3/NODAL/PPARG/CCK/NLRP3/SYK/CRADD/CTSD/PSME3/ALOX12/NGF/MAP3K5/TBC1D10A/ADRM1/LYN/PRR7/MYC/ROCK2/CLEC7A/STAT3/HSPD1/JAK2/NLRC4/HSF1/PML/BID/PSME1/VCP/TFAP4/LCK/REST/NOD1/P2RX1/EIF2AK3/F2R/EFNA1/CASP8/SOX7/NLRP2/BAD/SNCA/F3/BOK/TRAF2…	GO
positive regulation of peptidase activity	182	0.367599698	1661583482	0.000999001	0.001373116	ANTXR1/GRIN2A/MAPT/FYN/MBP/PCOLCE2/ROBO1/HIP1/WNT3A/DLC1/EPHA4/TTBK1/CYFIP2/NGFR/DAPK1/PPM1F/SFRP2/CFLAR/HIP1R/ASPH/COL4A3/FBLN1/ARRB1/SMAD3/GRIN1/ST18/EGLN3/FOXL2/GRAMD4/CASP9/RPS27L/PCOLCE/FN1/WDR35/EFNA3/DDRGK1/NODAL/PPARG/CCK/NLRP3/SYK/CRADD/MAPK14/CTSD/PSME3/ALOX12/NGF/MAP3K5/TBC1D10A/ADRM1/CLPX/LYN/PRR7/MYC/ROCK2/CLEC7A/STAT3/HSPD1/JAK2/NLRC4/HSF1/PML/BID/TANK/PSME1/VCP/TFAP4/LCK/REST/NOD1/…	GO
regulation of metal ion transport	369	0.406896967	1912594944	0.000999001	0.001373116	CACNA1B/CACNA1C/CACNA2D1/CAMK2B/DPP6/DYSF/FGF14/HECW1/JPH3/KCNIP1/KCNIP4/KCNQ1/PDE4D/PLCG2/PRKCE/SPTBN4/STC2/UBASH3B/TRIM27/ANK3/FYN/KCNAB1/NOS1/CACNB4/PDE4B/RYR2/SLC8A1/ACTN4/GNAO1/NKAIN3/OPRL1/ADCYAP1R1/FGF12/JPH2/CACNB2/THADA/HAP1/PTEN/ANK2/PTK2B/SCN5A/CRHR1/HSPA2/AHNAK/PLCG1/BCL2/NKAIN2/KCNIP3/GNAI2/AKT1/NEDD4L/GRM6/MYLK/CXCL12/KCNAB2/ABL1/ACTN2/DPP10/P2RY6/REM1/HTT/CHD7/HECW2/AKAP6/HPCA/GCK/…	GO
transport along microtubule	151	0.369491811	1652433386	0.000999001	0.001373116	DLG2/IFT140/KIF1A/MAPT/PRKCZ/MAP2/KIF5C/SYNE2/HAP1/SPG7/AP3B2/TRAK1/DYNC1H1/MAPK8IP3/MAP1B/TMEM108/FEZ1/TUB/HTT/TNPO1/PEX14/APBA1/AP3D1/DYNC1I1/DTNBP1/TMEM201/IFT122/AP3B1/HIF1A/KIF17/DST/KIF13A/WDR35/SYBU/WDR60/CNIH2/BICD1/KIF1B/RAB1A/IFT88/ACTR1B/BICD2/DYNLRB2/DYNLRB1/RHOT2/KIF5B/KIF23/LCA5/NDE1/OPA1/IFT172/RHOT1/ACTL8/RAB6A/SUN2/IFT52/TERF2/CLUAP1/BLOC1S1/TRAF3IP1/TRIM46/KIF3A/TTC21B/NEFL/HNRN…	GO
regulation of neuron projection development	465	0.486812502	2310210967	0.000999001	0.001373116	ALK/ATP8A2/BRSK2/CAMK2B/CDH4/CSMD3/CTNNA2/CUX1/CUX2/DAB1/DKK1/DSCAM/FSTL4/GAK/GFI1/HECW1/KNDC1/LINGO1/MAGI2/MAPT/MEF2C/NDRG4/PLXNA4/PTPRS/RGMA/RTN4RL1/SDK1/SEZ6/SHANK1/SHANK2/TIAM1/UNC13A/UST/WNT5A/PREX1/FBXO31/BDNF/EFNA5/RIMS2/FYN/NLGN1/PLXNC1/KALRN/NTRK1/SHOX2/SEMA5B/TNR/ZNF365/NTRK3/EPHA3/WNT7A/ISLR2/RAP1GAP2/OLFM1/LRP1/SEMA6A/BAIAP2/DPYSL3/OBSL1/RIMS1/DNM3/MAP2/NR2E1/CYFIP1/ROBO2/TNIK/ZMYND8/…	GO
positive regulation of neuron projection development	260	0.472167477	2181034075	0.000999001	0.001373116	ALK/ATP8A2/CAMK2B/CDH4/CUX1/CUX2/DSCAM/MAGI2/MAPT/NDRG4/PLXNA4/SHANK1/SHANK2/TIAM1/UNC13A/WNT5A/FBXO31/BDNF/EFNA5/RIMS2/FYN/NLGN1/PLXNC1/KALRN/NTRK1/SHOX2/NTRK3/EPHA3/ISLR2/LRP1/BAIAP2/DPYSL3/OBSL1/RIMS1/CYFIP1/ROBO2/ZMYND8/FGFR1/TENM3/PACSIN1/PTPRD/ZEB2/ROBO1/CRTC1/WNT3A/MAP6/EPHA4/SYT3/TRAK1/MACF1/PLXND1/LRP8/PTK2B/DISC1/MARK2/COBL/NTN1/DAB2IP/NGFR/MAP1B/RET/MEGF8/SYT17/NRP1/CAMK1D/FEZ1/NEDD4L/…	GO
negative regulation of neuron projection development	142	0.484294486	2153845409	0.000999001	0.001373116	DAB1/DKK1/FSTL4/GAK/GFI1/LINGO1/PTPRS/RGMA/RTN4RL1/WNT5A/NLGN1/SEMA5B/TNR/ZNF365/RAP1GAP2/LRP1/SEMA6A/DPYSL3/DNM3/MAP2/PTPRG/PTK2/SPOCK1/BCL11A/WNT3A/SYNGAP1/EPHA4/CRMP1/PTEN/NGEF/VIM/NTN1/DCC/NGFR/EPHB2/NRP1/MAP4K4/CBFA2T2/SEMA6D/EFNB2/MDM2/WNT3/MAG/SEMA6B/SLIT2/SEMA3C/TLX2/PTPRO/SEMA6C/ASAP1/FKBP4/STMN2/TRPV4/SEMA7A/SEMA5A/RNF6/ITM2C/PPP3CA/CDK5/STX1B/SEMA3B/PTPN9/RTN4/SEMA3E/PMP22/TRPC6/KREMEN…	GO
regulation of gliogenesis	119	0.401169175	1757336909	0.000999001	0.001373116	DAB1/DLX1/TIAM1/TP73/TENM4/ZNF365/NTRK3/LRP1/PRKCH/TERT/LRP2/NOTCH1/NR2E1/SKI/EPHA4/TTBK1/ID4/PITX3/CDH2/NKX6-1/ETV5/NKX6-2/DAAM2/EMX1/PTN/MAG/ADCYAP1/DLX2/BIN1/OLIG2/TLR2/CNTN2/PTPRZ1/HES1/TNFRSF1B/ZNF488/PPARG/MTOR/GSX2/SPINT1/PRKCI/RHEB/LDLR/SERPINE2/SIRT2/SLC45A3/LYN/SOX8/SHH/DRD3/SOX10/DICER1/CHRM1/NF1/TNFRSF21/EZH2/MYB/DAG1/P2RX4/IDH2/CREB1/NR1D1/DUSP10/CRKL/NF2/WDR1/MDK/ASCL2/CERS2/TREM2/I…	GO
phosphatidylinositol 3-kinase signaling	143	0.407433605	181298558	0.000999001	0.001373116	ERBB4/RGL2/TSC2/FLT4/IGF1R/FYN/PPP1R16B/NTRK1/NTRK3/PIK3R5/PIP5K1C/FGFR1/PTK2/PDGFD/PRR5/PRR5L/PDGFRA/PTEN/ERBB2/DAB2IP/AKT1/PPP2R5C/PIK3AP1/SRC/PDGFA/PPARD/UNC5B/NTRK2/FLT1/PDGFC/NTF3/PIK3CD/EGFR/F2RL1/PIP4K2A/ANGPT1/RELN/KIT/PREX2/PEAR1/PLXNB1/FLT3/PIK3C2G/NEDD4/IRS2/IER3/SOX9/PIP5K1B/HTR2A/GAB1/PIK3R6/FGR/TWIST1/SERPINE2/PIP5K1A/ERBB3/SIRT2/KDR/LYN/PTPN13/HGF/INSR/JAK2/SLC9A3R1/PIK3R2/PLEKHA1/…	GO
regulation of phosphatidylinositol 3-kinase signaling	119	0.428419643	1876708627	0.000999001	0.001373116	ERBB4/RGL2/TSC2/FLT4/IGF1R/FYN/PPP1R16B/NTRK1/NTRK3/PIK3R5/PIP5K1C/FGFR1/PTK2/PDGFD/PRR5/PRR5L/PDGFRA/PTEN/DAB2IP/PPP2R5C/PIK3AP1/SRC/PDGFA/PPARD/UNC5B/NTRK2/FLT1/PDGFC/NTF3/PIK3CD/EGFR/F2RL1/PIP4K2A/ANGPT1/RELN/KIT/PLXNB1/FLT3/NEDD4/IRS2/IER3/SOX9/PIP5K1B/GAB1/FGR/TWIST1/SERPINE2/PIP5K1A/ERBB3/KDR/LYN/PTPN13/HGF/INSR/JAK2/SLC9A3R1/LEP/F2R/PIK3R1/NLRC3/MAPK1/TGFB2/UBE3A/MAPK3/EPOR/SIRT1/PTPN6/PDG…	GO
postsynaptic density	306	0.511587926	2380042078	0.000999001	0.001373116	ABR/ANKS1B/ATP2B2/CACNA1C/CTNNA2/CTNND2/DAB1/DGKI/DLG2/DLGAP2/ERBB4/GRID1/GRIK2/GRIN2A/GSG1L/ITPR1/MAGI2/PRKCZ/PTPRS/SHANK1/SHANK2/SORCS2/SPTBN1/SYN3/SYNDIG1/TIAM1/TSC2/KCNH1/FYN/NLGN1/NOS1/PDE4B/BAIAP2/TANC2/DNM3/KCND2/MAP2/TNIK/CPEB1/CACNG2/NCK2/SPOCK1/BCL11A/ARFGAP1/GRID2/CACNG3/CRTC1/SYNGAP1/EPHA4/TANC1/ADD2/GRIP2/SCRIB/BSN/CLSTN2/LRRC4C/SHISA9/LRP8/LRFN2/PTK2B/DISC1/CACNG4/IQSEC3/DCC/GRIN2C/…	GO
response to purine-containing compound	142	0.378774215	1684555841	0.000999001	0.001373116	KCNQ1/PDE2A/RYR1/SLC6A3/PDE3A/WT1/ITPR2/RYR2/SLC8A1/HCN4/COL1A1/RYR3/AACS/SLC6A1/TRPM2/PTEN/PTK2B/DUOX1/PTPRN/SLC8A3/SLC6A4/P2RY6/IGFBP5/AKAP6/TRPC3/CPS1/CNGA3/SSH1/BSG/TRPV1/RAPGEF1/P2RY2/HMGCS1/ASS1/EEF2K/KCNE1/HCN2/PPARG/DUSP1/DGKQ/SREBF1/SLC5A5/DUOX2/AKAP9/CARM1/SLC26A6/TRPM4/PCK1/PPARGC1B/PER1/PPARGC1A/AANAT/RAPGEF3/RAP1A/CAD/FOSB/ALDH3A1/OXT/P2RX1/DHODH/P2RX2/DNMT3B/PRKAA1/PTAFR/SDC1/P2RX5/…	GO
striated muscle tissue development	368	0.422712792	1986612489	0.000999001	0.001373116	DKK1/ERBB4/EYA2/HDAC4/HDAC9/HIVEP3/JARID2/LOX/MEF2C/MYOM2/NDRG4/NRG1/PAX5/PAX7/RYR1/TBX2/TBX5/TP73/WNT5A/ZFPM2/TENM4/SHOX2/KCNAB1/FGFR2/AKAP13/NR2F2/WT1/DMRTA2/LRP2/RARA/OBSL1/GATA4/HAND1/NOTCH1/MEIS1/RYR2/SLC8A1/TTN/SKI/FGFR1/FLNB/SORBS2/FLOT1/MYO18B/ARNTL/ZFPM1/WNT3A/JPH2/MEGF10/COL19A1/PDGFRA/PTEN/CYP26B1/VGLL2/EPHB1/IGSF8/BCL2/EGR2/ALDH1A2/GREM1/HEY2/SVIL/TBX1/DNER/ACTN2/SGCZ/EFNB2/GPC1/CFLAR…	GO
myotube differentiation	101	0.465337243	2013328718	0.000999001	0.001373116	ADAM12/CACNA1H/CD81/HDAC4/HDAC9/MEF2C/RYR1/SMYD3/KCNH1/BDNF/SHOX2/NOS1/NOTCH1/NFATC2/SKI/FLOT1/TANC1/CYP26B1/WNT1/BCL2/TBX1/DNER/CFLAR/CD9/MYOCD/MAMSTR/MYOF/KLF5/MYH9/NPHS1/CAPN2/SIX1/RBM38/SORT1/BARX2/PTGFRN/MYEF2/MTOR/MMP14/ACTA1/MAPK14/PPP3CA/EHD2/FER1L5/MAML1/BCL9/HDAC5/ADGRB3/MYOD1/SHH/NKX2-5/RBM24/SCGB3A1/IL4R/DMPK/P2RX2	GO
monovalent inorganic cation transmembrane transporter activity	344	0.417547798	1958075642	0.000999001	0.001373116	ASIC2/GRIK2/GRIK3/GRIK4/KCNIP1/KCNIP4/KCNJ6/KCNMA1/KCNN3/KCNQ1/KCNQ2/KCNQ3/KCNT1/NALCN/SLC12A7/SLC6A3/KCNH1/KCNK9/SLC24A4/SLC12A5/KCNQ5/KCNAB1/KCNK13/KCND3/SLC1A2/SLC9A9/KCNV1/KCND2/SLC8A1/HCN4/ABCC8/SLC9A3/KCNK10/KCNN1/KCNA6/SLC24A3/SLC1A3/TMCO3/SLC6A19/SLC17A7/SLC6A1/TRPM2/KCNB2/SLC4A4/SCN5A/SLC11A2/SLC6A17/SLC6A18/KCNC3/KCNIP3/KCNH4/SLC8A2/KCNB1/SLC6A6/SLC45A4/KCNAB2/SLC8A3/SLC6A4/TPCN1/SCN4A/…	GO
potassium ion transmembrane transporter activity	154	0.489472663	2187182341	0.000999001	0.001373116	GRIK2/GRIK3/GRIK4/KCNIP1/KCNIP4/KCNJ6/KCNMA1/KCNN3/KCNQ1/KCNQ2/KCNQ3/KCNT1/SLC12A7/KCNH1/KCNK9/SLC24A4/SLC12A5/KCNQ5/KCNAB1/KCNK13/KCND3/SLC9A9/KCNV1/KCND2/HCN4/ABCC8/SLC9A3/KCNK10/KCNN1/KCNA6/SLC24A3/KCNB2/KCNC3/KCNIP3/KCNH4/KCNB1/KCNAB2/SLC12A9/GRIK5/KCNQ4/KCNK2/KCNK12/KCNS3/KCNK3/SNAP25/KCNC1/KCNK17/TRPM5/ATP1A3/ATP1B2/KCNK1/KCNK4/KCNJ4/KCNG4/SLC12A8/KCNJ15/TMEM175/KCNE1/HCN2/KCNH2/KCNJ12/MTMR…	GO
sodium ion transmembrane transporter activity	144	0.457729034	2037837696	0.000999001	0.001373116	ASIC2/GRIK2/GRIK3/GRIK4/NALCN/SLC6A3/SLC24A4/SLC1A2/SLC9A9/SLC8A1/HCN4/SLC9A3/SLC24A3/SLC1A3/SLC6A19/SLC17A7/SLC6A1/TRPM2/SLC4A4/SCN5A/SLC6A17/SLC6A18/SLC8A2/SLC6A6/SLC8A3/SLC6A4/TPCN1/SCN4A/SLC5A6/GRIK5/SLC6A5/SLC6A9/SLC5A8/SLC6A2/SLC38A1/SCNN1G/SLC4A8/SLC13A3/SLC13A4/SCN4B/TRPM5/ATP1A3/ATP1B2/KCNK1/SCN8A/SLC6A12/SLC5A11/SLC5A10/HCN2/SCN9A/SLC6A11/SLC10A4/SLC6A20/SLC6A15/SLC23A2/SLC20A2/SLC12A2/…	GO
calcium ion transmembrane transporter activity	132	0.533287764	2359955203	0.000999001	0.001373116	ATP2B2/CACNA1A/CACNA1B/CACNA1C/CACNA1G/CACNA1H/CACNA2D1/CACNA2D2/CACNA2D3/CACNA2D4/FAM155A/GRIN2A/ITPR1/JPH3/PDE2A/RASA3/RYR1/SLC24A4/TRPM1/CACNB4/CACNA1E/ITPR2/RYR2/SLC8A1/CACNA1I/CACNG2/TRPC4/RYR3/CACNG3/SLC24A3/JPH2/CACNB2/TRPM2/CACNG4/GRIN2C/OPRM1/SLC8A2/CNR1/TPCN2/SLC8A3/ITPR3/TPCN1/GPM6A/TRPC3/ATP2B4/PKD1L2/GRIN1/TRPM3/PKD1L1/CACNG6/TRPV1/ATP2C2/ATP2A1/ATP2C1/TRPC7/CACNG8/GRIN3B/TRPV4/TRPA1…	GO
inorganic anion transmembrane transporter activity	133	0.459464612	2033895762	0.000999001	0.001373116	ANO1/ANO2/GABRB3/GABRG3/SLC12A7/SLC6A3/SLC26A10/SLC12A5/CLCN7/GABRD/SLC17A7/GABRB2/SLC4A2/GABRA5/SLC4A4/SLC26A9/ANO7/GLRA1/SLC6A4/SLC12A9/SLC6A2/ANKH/PCYOX1/CLIC5/LRRC8D/SLC4A8/SLC13A4/ANO4/TTYH3/CLCN6/SLC26A5/ADAMTS8/SLC25A10/SLC12A8/CLCN1/SLC22A6/TTYH2/SLC22A11/SLC26A4/SLC37A1/GABRA1/SLC26A1/SLC12A2/CLIC6/SLC5A5/CLIC4/SLC4A1/SLC22A3/CLDN4/SLC4A11/SLC4A3/CLCN3/SLC4A5/SLC37A4/SLC26A6/SLC18A1/SLC3…	GO
channel activity	428	0.441609184	2085382792	0.000999001	0.001373116	ANO1/ANO2/ASIC2/CACNA1A/CACNA1B/CACNA1C/CACNA1G/CACNA1H/CACNA2D1/CACNA2D2/CACNA2D3/CACNA2D4/FAM155A/GABRB3/GABRG3/GRID1/GRIK2/GRIK3/GRIK4/GRIN2A/ITPR1/JPH3/KCNIP1/KCNIP4/KCNJ6/KCNMA1/KCNN3/KCNQ1/KCNQ2/KCNQ3/KCNT1/NALCN/PDE2A/RASA3/RYR1/KCNH1/KCNK9/SLC24A4/KCNQ5/KCNAB1/TRPM1/KCNK13/KCND3/CACNB4/CACNA1E/ITPR2/KCNV1/KCND2/RYR2/HCN4/CACNA1I/CACNG2/TRPC4/ABCC8/RYR3/CLCN7/KCNK10/GABRD/KCNN1/KCNA6/GRID2…	GO
ligand-gated ion channel activity	129	0.452470601	1998735769	0.000999001	0.001373116	ASIC2/GABRB3/GABRG3/GRID1/GRIK2/GRIK3/GRIK4/GRIN2A/ITPR1/JPH3/KCNJ6/RASA3/RYR1/ITPR2/RYR2/HCN4/RYR3/GABRD/GRID2/JPH2/SLC17A7/GABRB2/CNGB1/TRPM2/GABRA5/PTK2B/GRIN2C/CHRNA4/GLRA1/TPCN2/ITPR3/TPCN1/GRIK5/SCNN1G/GRIA1/CNGA3/GRIN1/TRPV1/KCNK1/KCNJ4/GRIN3B/CHRNA3/GRIA4/KCNJ15/TRPA1/HCN2/KCNH2/KCNJ12/CHRNB4/CHRNB2/HTR3A/GABRA1/KCNJ5/GRIN3A/KCNJ1/FKBP1B/SCNN1B/GRIK1/CHRNB3/KCNJ10/GRIA2/JPH1/GRIN2D/GABRG2…	GO
secondary active transmembrane transporter activity	223	0.405824303	1857749487	0.000999001	0.001373116	SLC12A7/SLC6A3/SLC26A10/SLC24A4/SLC12A5/SLC1A2/SLC9A9/SLC8A1/SLC9A3/CLCN7/SLC24A3/SLC1A3/TMCO3/SLC6A19/SLC17A7/SLC6A1/SLC4A2/SLCO5A1/SLC4A4/SLC11A2/SLCO3A1/SLC6A17/SLC6A18/SLC26A9/SLC8A2/SLC6A6/SLC45A4/SLC8A3/SLC6A4/SLC45A1/SLC5A6/SLC12A9/SLC6A5/SLCO4C1/SLC6A9/SLC5A8/SLC6A2/SLC38A1/SLC16A7/ANKH/MFSD2B/SLC22A18/SLC4A8/SLC16A3/SLC13A3/SLC35C1/SLC13A4/ATP1A3/CLCN6/SLC26A5/SLC2A9/SLCO4A1/SLC6A12/SLC2…	GO
symporter activity	139	0.405745494	180024427	0.000999001	0.001373116	SLC12A7/SLC6A3/SLC24A4/SLC12A5/SLC1A2/SLC24A3/SLC1A3/SLC6A19/SLC17A7/SLC6A1/SLC4A4/SLC11A2/SLC6A17/SLC6A18/SLC6A6/SLC45A4/SLC6A4/SLC45A1/SLC5A6/SLC12A9/SLC6A5/SLC6A9/SLC5A8/SLC6A2/SLC38A1/SLC16A7/MFSD2B/SLC22A18/SLC4A8/SLC16A3/SLC13A3/SLC13A4/SLC2A9/SLC6A12/SLC16A12/SLC5A11/SLC5A10/SLC12A8/SLC6A11/SLC15A4/SLC10A7/SLC10A4/SLC38A4/SLC6A20/SLC6A15/SLC23A2/SLC20A2/SLC38A2/SLC38A3/SLC12A2/SLC22A4/SLC1…	GO
solute:cation symporter activity	100	0.432683849	1870972039	0.000999001	0.001373116	SLC12A7/SLC6A3/SLC12A5/SLC1A2/SLC1A3/SLC6A19/SLC17A7/SLC6A1/SLC4A4/SLC11A2/SLC6A17/SLC6A18/SLC6A6/SLC45A4/SLC6A4/SLC45A1/SLC5A6/SLC12A9/SLC6A5/SLC6A9/SLC5A8/SLC6A2/SLC38A1/SLC4A8/SLC13A3/SLC13A4/SLC2A9/SLC6A12/SLC5A11/SLC5A10/SLC12A8/SLC6A11/SLC15A4/SLC10A4/SLC6A20/SLC6A15/SLC23A2/SLC20A2/SLC12A2/SLC5A5/SLC23A1/SLC2A8/SLC45A3/SLC22A3/SLC15A1/SLC4A5/SLC2A13/SLC6A13/SLC18A1/SLC5A7/SLC18A2/SLC13A2	GO
primary active transmembrane transporter activity	103	0.388877297	1684635588	0.000999001	0.001373116	ATP2B2/ABCC1/ABCC8/ABCG1/TAPBP/ABCB1/TAP2/ABCA3/ABCB9/PCYOX1/ATP2B4/ATP6V1H/ATP1A3/ATP1B2/ATP13A2/ABCC3/ATP2C2/ATP2A1/ATP2C1/ABCA13/TCIRG1/ABCD4/ABCB8/ATP2A3/ABCC11/ABCA7/ABCB5/ATP6V0A1/ATP6V1A/ABCC4/ABCG4/ABCC5/ATP6V0C/ATP6V1F/ATP2A2/ANXA5/ATP1B1/ATP6V0E1/ABCG8/ABCB4/ATP6V1C1/ABCA2/ATP6V0A2/ATP6V0B/RALBP1/ATP4B/ABCB10/ATP12A/ABCC10/ATP1B3/ATP1A4/ABCA1/ABCA4/ATP6V1C2/ATP13A1/ABCC2/ATP6V0A4/ATP6V0…	GO
P-P-bond-hydrolysis-driven transmembrane transporter activity	102	0.394306138	1706611901	0.000999001	0.001373116	ATP2B2/ABCC1/ABCC8/ABCG1/TAPBP/ABCB1/TAP2/ABCA3/ABCB9/PCYOX1/ATP2B4/ATP6V1H/ATP1A3/ATP1B2/ATP13A2/ABCC3/ATP2C2/ATP2A1/ATP2C1/ABCA13/TCIRG1/ABCD4/ABCB8/ATP2A3/ABCC11/ABCA7/ABCB5/ATP6V0A1/ATP6V1A/ABCC4/ABCG4/ABCC5/ATP6V0C/ATP6V1F/ATP2A2/ANXA5/ATP1B1/ATP6V0E1/ABCG8/ABCB4/ATP6V1C1/ABCA2/ATP6V0A2/ATP6V0B/RALBP1/ATP4B/ABCB10/ATP12A/ABCC10/ATP1B3/ATP1A4/ABCA1/ABCA4/ATP6V1C2/ATP13A1/ABCC2/ATP6V0A4/ATP6V0…	GO
actin cytoskeleton	474	0.445311852	2115272868	0.000999001	0.001373116	ABLIM2/AUTS2/CTNNA2/GAS7/HDAC4/MYO16/MYOM2/PKNOX2/PRKCZ/ROR1/SIPA1L3/SPTBN1/SPTBN4/TNNT3/LSP1/FYN/PALLD/KALRN/MYO18A/FMN2/BCAR1/LPP/AKAP13/MSRA/BAIAP2/RARA/DPYSL3/OBSL1/FERMT2/ACTN4/LIMCH1/TTN/FLNB/SORBS2/RDX/PTK2/SH3PXD2A/FLOT1/AFAP1/AMPH/MYO1E/MYO18B/HIP1/DLC1/MYO7A/HAP1/ADD2/MACF1/FILIP1/MYO9B/MTSS1/MPRIP/ADAM8/MARK2/COBL/ACACA/TRIOBP/CALD1/CDH1/PVALB/AHNAK/ONECUT2/SORBS1/DAPK1/PXN/CDH2/MYLK/A…	GO
tubulin binding	306	0.401397894	186740896	0.000999001	0.001373116	AGBL4/DYSF/JAKMIP1/JAKMIP3/KIF1A/KIF26B/MAPT/MTUS2/PACRG/TBCD/TIAM1/FYN/KIF6/CCDC88C/KIF26A/PDE4B/CLIP2/BCAS3/DNM3/MAP2/KIFC1/MAST1/KIF5C/MAP6/AGBL1/MACF1/KIF21B/DPYSL5/MAP1B/SGIP1/EML6/FEZ1/MAP4K4/NCALD/UNC5C/BRCA1/HTT/FCHO1/TUBGCP2/CLASP1/PEX14/SLC6A2/KIF19/TRIM36/APC2/DYNC1I1/VAPB/KIF13B/FAM110C/STMN1/LZTS1/BRSK1/STIM1/KIF17/DST/KIF13A/KATNB1/MX1/MAST2/MAPRE3/SETD2/MAP4/STMN2/NDRG1/TPPP3/FMN1/…	GO
monovalent inorganic cation transport	473	0.393741808	1869964719	0.000999001	0.001373116	ASIC2/DPP6/HECW1/KCNIP1/KCNIP4/KCNJ6/KCNMA1/KCNN3/KCNQ1/KCNQ2/KCNQ3/KCNT1/NALCN/PRKCE/SLC12A7/SPTBN4/KCNH1/ANK3/KCNK9/SLC24A4/SLC12A5/KCNQ5/KCNAB1/KCNK13/NOS1/KCND3/SLC9A9/KCNV1/KCND2/SLC8A1/ACTN4/HCN4/ABCC8/SLC9A3/KCNK10/NKAIN3/FGF12/KCNN1/KCNA6/SLC38A10/SLC24A3/SLC1A3/TMCO3/SLC17A7/TRPM2/KCNB2/PTEN/ANK2/SLC4A4/PTK2B/SCN5A/SLC11A2/KCNC3/NKAIN2/KCNIP3/AKT1/KCNH4/SLC8A2/KCNB1/NEDD4L/KCNAB2/SLC8A3/…	GO
ammonium transport	101	0.440810988	1907213391	0.000999001	0.001373116	SLC6A3/NOS1/SYT3/SEC14L1/SLC44A4/ABAT/TAF7/SYT17/CHRNA4/CNR1/CXCL12/RHCG/SLC6A4/SYT2/GDNF/SLC6A2/HRH3/ADCYAP1/RAB3B/DTNBP1/SYT1/SYT7/CHRNA3/SYK/CHRNB2/OPRK1/ADA/SYT5/HTR2A/SLC25A29/SLC38A2/SLC12A2/SLC22A4/SLC44A2/MAPK15/SYT6/CRH/NPY2R/LYN/SLC22A3/SYT9/SLC18A1/SLC5A7/SYT12/DRD3/HTR1A/SLC18A2/SNX4/SLC22A5/RALBP1/P2RX1/HTR1B/ITGB3/OAZ3/PSEN1/SNCA/VAMP8/FGF20	GO
inorganic anion transport	155	0.421254302	188332937	0.000999001	0.001373116	ANO1/ANO2/GABRB3/GABRG3/SLC12A7/SLC26A10/SLC12A5/FGFR1/CLCN7/GABRD/SLC1A3/ABCB1/SLC17A7/GABRB2/SLC4A2/GABRA5/SLC4A4/SLC26A9/ANO7/GLRA1/P2RY6/SLC12A9/SFRP4/ANKH/PCYOX1/TG/CLIC5/LRRC8D/CASR/SLC4A8/SLC13A4/ANO4/TTYH3/CLCN6/SLC26A5/ADAMTS8/SLC25A10/SLC12A8/CLCN1/SLC22A6/TTYH2/MTOR/SLC22A11/SLC26A4/SLC37A1/SLC20A2/GABRA1/SLC26A1/SLC12A2/CLIC6/SLC5A5/CLIC4/SLC4A1/CLDN4/SLC4A11/SLC4A3/CLCN3/SLC4A5/SLC37…	GO
organic anion transport	452	0.352152176	166792436	0.000999001	0.001373116	ATP10A/ATP11A/ATP8A2/OCA2/PRKAG2/SLC26A10/ATP8B3/OSBPL5/SLC1A2/ABCC1/LRP2/RIMS1/TRPC4/ABCG1/PITPNM2/RTBDN/SLC38A10/THBS1/SLC1A3/SLC6A19/ABCB1/SLC17A7/SCARB1/SLC6A1/GRM7/SLC44A4/SLC4A2/SLCO5A1/AKT2/SLC4A4/ABAT/ACACA/SLCO3A1/SLC6A17/SLC6A18/SLC26A9/AKT1/ATP8B2/SLC6A6/GRM2/SLC25A21/SLC43A2/PPARD/SLC27A1/PPFIA1/SLC5A6/NTRK2/RXRA/SLC6A5/SLCO4C1/SLC6A9/SLC5A8/APBA1/SFXN5/SLC38A1/SLC16A7/HRH3/PDPN/STK39…	GO
organic acid transport	313	0.34904373	1626454413	0.000999001	0.001373116	OCA2/PRKAG2/SLC26A10/SLC1A2/ABCC1/LRP2/RIMS1/TRPC4/SLC38A10/THBS1/SLC1A3/SLC6A19/SLC17A7/SLC6A1/GRM7/AKT2/ABAT/ACACA/SLCO3A1/SLC6A17/SLC6A18/SLC26A9/AKT1/SLC6A6/GRM2/SLC25A21/SLC43A2/PPARD/SLC27A1/PPFIA1/SLC5A6/NTRK2/RXRA/SLC6A5/SLC6A9/SLC5A8/APBA1/SFXN5/SLC38A1/SLC16A7/HRH3/PDPN/STK39/SLC7A1/LRRC8D/CD36/NCOA2/CASR/SLC16A3/SLC13A3/CPT1A/SLC13A4/SNAP25/PRKAA2/ACSL1/PPFIA2/PPFIA3/PLA2G4A/SLC43A1/PE…	GO
organic hydroxy compound transport	248	0.340691641	1569826443	0.000999001	0.001373116	OSBP2/SLC6A3/OSBPL5/NOS1/LRP1/GRAMD1B/ABCG1/SCARB1/SYT3/APOB/ABAT/CRHR1/SYT17/BMP6/KCNB1/CHRNA4/CNR1/POMC/CXCL12/SLC6A4/SYT2/GDNF/RXRA/SLC5A8/SLC6A2/SLC16A7/HRH3/RAB3B/CD36/NCOA2/PTCH1/PCSK9/DTNBP1/SLC16A3/GALR1/OSBPL3/CLU/ACTB/SYT1/OSBPL6/SYT7/ABCC3/OXTR/OSBPL2/C1QTNF1/SLC5A11/KDM5B/SREBF2/LDLRAP1/OSBPL9/PPARG/OSBPL10/CHGA/SYK/CHRNB2/SLC10A7/SLC10A4/STRA6/OPRK1/TAC1/SYT5/HTR2A/ABCA7/APOM/LDLR/MA…	GO
drug transport	204	0.367245198	1674192792	0.000999001	0.001373116	SLC35F3/SLC6A3/SLC1A2/ABCC1/LRP2/RTBDN/SLC1A3/SLC17A7/SYT3/CUBN/SLC44A4/ABAT/TAF7/SLC6A17/SYT17/CHRNA4/CNR1/CXCL12/SYT2/GDNF/SLC5A6/SLC6A5/SLC6A9/SLC5A8/SLC6A2/SFXN5/RAB3B/SLC7A1/SLC22A18/DTNBP1/SLC13A3/GALR1/SLC13A4/PER2/SYT1/SYT7/SLC7A5/SLC25A10/SLC16A12/CHRNA3/SLC25A13/SLC25A24/SLC47A1/SLC15A4/CHRNB2/SLC6A20/STRA6/OPRK1/SYT5/HTR2A/SLC25A25/SLC25A42/SLC25A29/SLC7A10/SLC38A3/HBM/MAPK15/SLC1A7/SY…	GO
cell growth	446	0.421649274	199560132	0.000999001	0.001373116	AUTS2/CDH4/DDR1/DSCAM/FSTL4/GNG4/KDM2B/LMX1A/MAPT/MEG3/NRG3/PLXNA4/PRKCZ/PTPRS/RPTOR/SLIT3/TIAM1/UNC13A/WNT5A/LTBP4/BDNF/EFNA5/RIMS2/SEMA5B/TNR/NTRK3/ISLR2/BCAR1/AKAP13/OLFM1/LRP1/WT1/KIF26A/SEMA6A/RIMS1/GATA4/SLIT1/MAP2/CYFIP1/SORBS2/RASGRP2/PTPRJ/ZEB2/SPOCK1/BCL11A/WNT3A/SFRP1/LHX2/SYT3/SLC44A4/MACF1/PRDM11/PTK2B/DISC1/COBL/NTN1/ERBB2/CYFIP2/DCC/APBB2/ULK1/HNF4A/SOCS2/MAP1B/DCLK1/MEGF8/TMEM108/…	GO
vesicle organization	300	0.352384666	1637566885	0.000999001	0.001373116	DYSF/TRAPPC9/TSNARE1/UNC13A/MYO18A/BAIAP3/DNM3/RAB32/ZEB2/RFX2/TAPBP/SLC17A7/MYO7A/TAP2/ZNF385A/TRIM9/AKT2/CNIH3/BCL2/CPLX2/PTPRN/STX16/GRIK5/SQSTM1/DLG4/MCFD2/AP3D1/VPS16/VAPB/RAB1B/GRIA1/DTNBP1/LAPTM4B/SNAP25/CD59/ANKFY1/FNBP1L/CORO1C/SYT1/AP3B1/STX3/SEC16A/TMCC1/SYT7/ARFGAP2/UVRAG/KIF13A/SORT1/STX2/RAB20/VTI1A/VAV3/VPS39/CCDC136/HGS/TMEM175/CNIH2/LYST/SEC23B/SNX10/STX11/GBF1/RAB1A/ANKRD27/STX1…	GO
carbohydrate biosynthetic process	201	0.338721301	1544034784	0.000999001	0.001373116	CHST11/CHST8/FOXK1/PC/ESRRB/EXT1/ADCYAP1R1/SMPD3/GNMT/ST3GAL2/FOXK2/AKT2/PTH1R/PTK2B/SORBS1/HAS3/AKT1/MAEA/P2RY6/GCK/CSGALNACT1/UGP2/DGAT2/HRH1/PER2/EXT2/PCK2/CHST15/PDK2/FOXO1/SLC25A10/SLC25A13/ENO1/PPARA/PGAM2/DGKQ/MTOR/IRS2/MDH1/NDST1/NHLRC1/SLC2A1/TPI1/CHST13/PASK/TKT/AGL/CRY1/SLC25A12/B4GALT5/EXTL3/SLC37A4/IMPAD1/PCK1/GSK3B/INSR/ST6GALNAC6/FUT8/B3GNT2/NTSR1/CRTC2/PPARGC1A/CHST10/ST8SIA6/ST6G…	GO
carbohydrate catabolic process	188	0.328793131	1489106036	0.000999001	0.001373116	CBFA2T3/FOXK1/HDAC4/PRKAG2/PFKP/ESRRB/FUT4/NEU1/FOXK2/LRP5/ZBTB20/PFKFB3/GCK/OGDH/ACTN3/PRKAA2/OGDHL/NUP214/HK1/GALE/HIF1A/MAN2B2/NUP93/ENO1/PPARA/PGAM2/PYGM/PFKL/MLXIPL/NEU3/HK2/PFKFB2/HK3/HTR2A/CRYL1/STBD1/ARNT/TPI1/DHDH/AGL/ZBTB7A/SLC4A1/RAE1/SLC25A12/MAN2C1/FUT10/INSR/STAT3/FUT8/MAN2B1/PPARGC1A/PYGB/GPI/PFKFB4/NUP62/PHKG2/GAA/AKR1A1/CTBS/GPD2/RB1CC1/NEU4/GM2A/BAD/ABHD10/GALK2/PRKAA1/PHKB/PSEN…	GO
organic acid biosynthetic process	433	0.304842057	1440533212	0.000999001	0.001373116	CBFA2T3/FOXK1/HDAC4/PRKAG2/UST/ACOT7/ACSF3/MTHFD1L/PFKP/ESRRB/TBXAS1/SMPD3/SLC1A3/FOXK2/BCAT1/CBS/DPYD/ABAT/SCAP/ACACA/FGF19/ZBTB20/HAS3/CYP1A1/ALDH1A2/ACSS1/PFKFB3/BRCA1/PLOD1/PLOD2/GAD1/CH25H/RBP1/GCK/FADS6/NAT8L/UGP2/CPS1/OGDH/ATP2B4/LPL/GGT7/ALOX5/DSE/ACTN3/PRKAA2/OGDHL/PLA2G4A/NUP214/FASN/ACSS2/OSBPL3/PER2/VCAN/HK1/FADS2/OSBPL6/HIF1A/CYP46A1/ADIPOR1/NCAN/ELOVL5/OSBPL2/CEMIP/PYCR1/NUP93/ASS1/…	GO
organic acid catabolic process	265	0.299994988	1386541785	0.000999001	0.001373116	ACOX3/PCCA/ACSF3/NOS1/SARDH/IDUA/DDAH2/LPIN1/BCAT1/CBS/AKT2/CYP26B1/ABAT/AKT1/CNR1/LPIN3/HYAL3/SLC25A21/PPARD/CYP26A1/GAD1/PCYOX1/OGDH/CRABP1/ATP2B4/ACOXL/ALDH1L2/CPT1A/PON3/CPT1C/PLIN5/PCK2/PCYOX1L/ACAA1/CRYM/HIBADH/AIG1/DDAH1/HMGCLL1/ALDH4A1/CEMIP/PPM1K/CD44/SCLY/HAL/GADL1/ALDH1L1/CYP26C1/ACADL/PPARA/CPT1B/MTOR/IRS2/AADAT/ABHD2/AHCY/FTCD/TWIST1/CRYL1/GNPDA1/ACAD10/MCEE/DECR2/HSD17B4/ACACB/CRAT/…	GO
Wnt signaling pathway	490	0.426458261	2029334827	0.000999001	0.001373116	AP2A2/CTNND2/DKK1/ESR1/GLI3/GPC5/GPC6/GRB10/HECW1/HIC1/MAGI2/MCC/NFATC1/NXN/PDE6B/PLCG2/PRICKLE1/RNF220/ROR1/TIAM1/TSC2/WNT5A/WWOX/RNF213/CELSR1/CDK14/FGFR2/WNT7A/MITF/RBMS3/CCDC88C/LRP1/ANKRD6/SULF2/NPHP4/TERT/RUNX1/NOTCH1/RYR2/FERMT2/TCF7L1/COL1A1/TNIK/GNAO1/SKI/WNT7B/GRK5/ZEB2/FAM53B/TRABD2B/PSMB9/ARNTL/WNT3A/SFRP1/MACF1/PTEN/LRP5/SULF1/DISC1/MARK2/ROR2/LGR6/WNT9A/WNT1/DAB2IP/TCF7L2/AXIN1/LRRK…	GO
synaptic vesicle exocytosis	112	0.471733102	205646447	0.000999001	0.001373116	APBA2/CTBP2/DGKI/ERC2/PRKCB/UNC13A/RIMS2/NLGN1/WNT7A/RIMS1/PIP5K1C/OTOF/CACNB2/TRIM9/SCRIB/SYT17/ADCY1/CPLX2/CHRNA4/CNR1/SYT2/CHRM2/CADPS/CADPS2/PCLO/GRIK5/APBA1/DTNBP1/CAMK2A/RIMS4/SNAP25/PPFIA2/PPFIA3/SYT1/DNAJC5/STX3/STXBP5L/SYT7/ADRA1A/STX2/PRKCG/BACE1/PREPL/RIMS3/STX11/CHRNB2/CDK5/STX1B/SYT5/HTR2A/GRIN3A/CACNA1D/CSPG5/CHRNB3/SYT9/VAMP1/ATP2A2/SNPH/GSK3B/SYT12/RAP1A/P2RX1/CALM3/HTR1B/ADORA2B/…	GO
sterol metabolic process	155	0.358409304	1602364094	0.000999001	0.001373116	LMF1/PRKAG2/OSBPL5/ABCG1/SCARB1/CUBN/CYP26B1/APOB/SCAP/ACACA/TRERF1/SORL1/PPARD/CYP26A1/RXRA/CH25H/HDLBP/FDFT1/PCSK9/DGAT2/PRKAA2/FASN/NFYC/POR/CYP46A1/FDXR/DHCR24/HMGCS1/NFYA/LBR/SREBF2/LDLRAP1/CYP26C1/ACADL/ACLY/CYB5R2/MBTPS1/FGF1/SCARF1/DGKQ/SREBF1/CYP7B1/LDLR/RAN/NPC2/TM7SF2/SEC14L2/CLN8/ACACB/EBPL/LIPC/SP1/CYP11A1/STARD3/LIPA/GGPS1/FDPS/CYB5R1/NPC1L1/LEP/LEPR/CETP/ELOVL6/CYP11B1/SOAT2/PRKAA1…	GO
endosomal transport	196	0.403734343	1837005931	0.000999001	0.001373116	NDRG4/TBC1D14/VPS52/TRIM27/DENND1A/CLEC16A/BAIAP3/RAB11FIP3/SNX8/ERC1/GRIP2/SCRIB/LMTK2/DCLK1/RAB11FIP4/SORL1/STX16/ACTN2/MICALL1/SQSTM1/SGSM2/RAB6B/GGA1/AP3D1/VPS16/CCDC93/LAPTM4B/ANKFY1/LRRC7/CORO1C/AP3B1/TMEM87B/SNX31/TMCC1/TBC1D23/VPS54/ARFRP1/SORT1/TBC1D5/VTI1A/VPS39/HGS/PREPL/RAB11B/LYST/GBF1/SPAG9/MYO5B/ANKRD27/MAGEL2/EHD4/VPS53/CALY/RAB7A/TRAPPC10/TBC1D10A/ALS2/SNX2/TOM1/VPS37C/DENND1B/RN…	GO
regulation of striated muscle tissue development	140	0.427473448	189779807	0.000999001	0.001373116	DKK1/ERBB4/HDAC4/HDAC9/JARID2/LOX/MEF2C/NRG1/TBX2/TBX5/TP73/ZFPM2/SHOX2/FGFR2/NOTCH1/MEIS1/FGFR1/FLOT1/ARNTL/WNT3A/JPH2/MEGF10/PTEN/CYP26B1/EPHB1/BCL2/GREM1/HEY2/TBX1/EFNB2/GPC1/TGFBR3/AKAP6/FGF3/MYOCD/KCNK2/SMAD3/TGFBR2/PAK1/RBPJ/ACTN3/TLL2/YAP1/USP19/SIX1/LEF1/FGF9/PPARA/FZD7/MTOR/FRS2/MAPK14/TWIST1/PIN1/ERBB3/LUC7L/SIRT2/PIM1/CTDP1/WNT2/MYOD1/SHH/NKX2-5/RBM24/CENPF/SOX6/SAV1/GLI1/RGS4/MAPK1/GA…	GO
macroautophagy	276	0.3406694	1577976263	0.000999001	0.001373116	PRKAG2/RPTOR/TBC1D14/TSC2/PACS2/CLEC16A/SCOC/EXOC4/VPS13D/ULK1/AKT1/FEZ1/SMURF1/SRC/TECPR1/HTT/ATG7/SQSTM1/WIPI2/VPS16/FEZ2/RAB1B/PIP4K2A/ATP6V1H/LZTS1/EXOC7/RRAGD/PRKAA2/HIF1A/NRBP2/ATP13A2/UVRAG/MLST8/PRKACA/LARP1/BNIP3/USP36/TBC1D5/CAPN1/ATG2A/HGS/NEDD4/MTOR/TCIRG1/RAB1A/IFT88/ATG4B/MTMR14/CDK5/WDR81/RAB7A/MAP3K7/LRSAM1/RHEB/ATP6V0A1/STBD1/VPS37C/TP53INP2/ATP6V1A/AMBRA1/MAP1LC3A/CSNK2A1/OPTN/S…	GO
regulation of macroautophagy	161	0.348861338	1564821945	0.000999001	0.001373116	PRKAG2/RPTOR/TBC1D14/TSC2/CLEC16A/SCOC/EXOC4/VPS13D/ULK1/AKT1/FEZ1/SMURF1/HTT/FEZ2/RAB1B/PIP4K2A/ATP6V1H/LZTS1/EXOC7/RRAGD/PRKAA2/HIF1A/NRBP2/ATP13A2/UVRAG/MLST8/PRKACA/LARP1/BNIP3/USP36/CAPN1/NEDD4/MTOR/IFT88/CDK5/MAP3K7/LRSAM1/RHEB/ATP6V0A1/ATP6V1A/OPTN/SUPT5H/GPSM1/KDR/RALB/ATP6V0C/SESN1/ATP6V0E1/SPTLC2/ATP6V1C1/CHMP4B/ATP6V0A2/NPRL3/SEC22B/ATP6V0B/NOD1/ERN1/CDK5R1/EXOC1/QSOX1/TSC1/RNF41/RB1CC…	GO
channel regulator activity	135	0.428703218	189824685	0.000999001	0.001373116	DPP6/ITPR1/KCNIP1/KCNIP4/NRXN1/NRXN2/PRKCB/PRKCZ/KCNAB1/NOS1/PRKG1/KCNV1/CACNG2/FGF12/CACNG3/GRM7/CNIH3/CACNG4/BCL2/KCNIP3/NEDD4L/KCNAB2/GRM2/DPP10/REM1/SGK2/SGK1/HPCAL4/ATP2B4/PCSK9/KCNS3/SCN4B/CACNG6/TRPV1/STIM1/CACNG8/GRM3/KCNE1/NEDD4/CAMK2D/DLG1/WNK1/KCNMB4/LYNX1/WNK2/SRI/PTPN3/FKBP1B/FXYD6/SGK3/NPY2R/AKAP9/RASA1/SNTA1/KCNE4/CACNG1/PHPT1/KCNAB3/CALM2/SLC9A3R1/SLC30A1/SNF8/CACNG7/FXYD5/GPD1L/P…	GO
dephosphorylation	436	0.342730714	1620195151	0.000999001	0.001373116	CAMTA1/DLG2/EYA2/INPP5A/MAGI2/MEF2C/PHACTR1/PHACTR3/PPP2R2C/PTPRN2/PTPRS/PTPRT/RIMBP2/TMEM132D/UBASH3B/ELFN1/PPP1R16B/EYA4/PPP2R2B/LHPP/SYNJ2/PTPRG/PTPRD/PTPRJ/DLC1/LPIN1/PTPRF/ELFN2/SSH3/PTEN/PTPRM/LMTK2/BCL2/PTPN14/GNAI2/INPP5D/FARP1/PPM1F/PPP2R5C/INPP4B/LPIN3/CABIN1/PFKFB3/PTPRN/SRC/HTT/RCAN1/PHACTR2/PTN/CILP2/MYO1D/PTPRK/DUSP6/ITGA2/PTPRU/INPP4A/ALPL/SLC39A10/RNGTT/SMAD3/DUSP22/PCIF1/PON3/SSH…	GO
basolateral plasma membrane	206	0.437671538	1996462168	0.000999001	0.001373116	AJAP1/ANK1/CADM1/CD81/CTNNA2/DLG2/ERBB4/KCNQ1/NDRG4/SLC26A10/ANK3/MEGF11/LRP1/ABCC1/OTOF/TRPC4/FLOT1/SLC4A2/SCRIB/ANK2/PTH1R/SLC4A4/ERBB2/SLC8A2/CDH2/ADCY8/RHCG/P2RY6/PALM/ST14/TSHR/SLCO4C1/KCNQ4/MYO1D/PDPN/STK39/ARRB1/ATP2B4/SLC29A1/UMOD/EGFR/MYO1C/CASR/MAP7/IL6R/EPB41/LRRC7/ITGA9/NOD2/DST/TJP1/LIN7A/DSTYK/SLC26A5/SLC2A9/STX2/KCNJ4/CD44/LDLRAP1/SLC22A6/DLG1/CXADR/ITGA6/SLC23A2/SLC38A3/SLC26A1/SL…	GO
apical plasma membrane	299	0.409667188	1903621662	0.000999001	0.001373116	AJAP1/ANO1/FAT1/GNAS/ITPK1/KCNMA1/PDE4D/PRKCZ/SHANK2/SIPA1L3/LRP2/NOTCH1/USH2A/TNIK/SLC9A3/SORBS2/PARD3/RDX/PTK2/SLC6A19/ABCB1/LMO7/MYO7A/CUBN/SLC44A4/SLC4A2/KL/PTEN/ANK2/PTH1R/SLC11A2/ERBB2/SLC6A18/DUOX1/SLC26A9/PAPPA2/CDH2/ADCY8/SHROOM3/RHCG/CD9/P2RY6/AMOTL2/HIP1R/ARHGEF18/SLC5A8/GJB6/KCNK2/PDPN/STK39/PLB1/SLC29A1/CLIC5/UMOD/SCNN1G/CD36/EGFR/SLC22A18/CASR/LZTS1/IL6R/SLC39A4/MAL/ATP1B2/AMOTL1/ST…	GO
morphogenesis of embryonic epithelium	146	0.484773234	2163038454	0.000999001	0.001373116	GLI2/KDM2B/PRICKLE1/TSC2/WNT5A/CELSR1/PAX2/FGFR2/MTHFD1L/LRP2/RARA/HAND1/SKI/WNT7B/ZEB2/DLC1/SFRP1/LHX2/GRHL2/SCRIB/SULF1/TFAP2A/COBL/RET/ALDH1A2/SHROOM3/SFRP2/TGFB1I1/ABL1/SUFU/GDNF/ST14/GDF7/STK3/WNT9B/WNT6/PTCH1/LAMA5/TRIM71/GRHL3/IFT122/HIF1A/WNT2B/RARG/SIX1/PRKACA/SETD2/NODAL/TP63/FZD6/TULP3/IRX3/SOX9/SPINT1/TEAD2/TWIST1/PDX1/PLXNB2/HNF1B/RALA/ALX1/STK4/PRKACB/LIAS/BMP7/ARID1A/VANGL2/ALDH1A3…	GO
dendrite development	216	0.497998428	2278268053	0.000999001	0.001373116	ALK/CAMK2B/CSMD3/CTNNA2/CTNND2/CUX1/CUX2/DAB1/DSCAM/FSTL4/HECW1/KNDC1/MEF2C/PHACTR1/PTPRS/RERE/SDK1/SEZ6/SHANK1/SHANK2/TIAM1/PREX1/FBXO31/ARID1B/FYN/NLGN1/SLC12A5/KALRN/ZNF365/WNT7A/KLF7/BAIAP2/OBSL1/PRKG1/DOCK10/DNM3/MAP2/NR2E1/CYFIP1/TNIK/ZMYND8/NCK2/PACSIN1/PTPRD/BCL11A/CRTC1/SYNGAP1/MAP6/EPHA4/TRAK1/SARM1/PTEN/NGEF/LRP8/SLC11A2/DISC1/COBL/NTN1/DAB2IP/DCC/EPHB1/MAP1B/DCLK1/EPHB2/NRP1/CAMK1D/NE…	GO
nuclear matrix	101	0.407692535	176392305	0.000999001	0.001373116	ATXN1/GFI1/NCOR2/PHACTR3/PRKCZ/RUNX1T1/SPTBN4/RGS12/SATB2/UHRF1/HLCS/VIM/DNMT3A/SORBS1/MAEA/TGFB1I1/ATXN7/ALOX5/MATR3/KRT8/ZNF703/OGG1/DGKQ/ARFGEF1/NUMA1/STAG1/AKAP8L/ZNF350/ENC1/CLIC4/HNRNPM/AKAP8/PRKCD/SRPK1/JAK2/PML/MEN1/CENPF/GMCL1/CAD/LMNB1/FIGN/CFL2/PSMA6/BLM/MYB/PIAS4/RAD21/HNRNPU/PPIG/PHB2/AHCTF1/TEP1/SRRM1/CEBPB/SFPQ/NUFIP1/PSPC1/YY1/SNW1/MORC3/ATN1/RUVBL1/PAXIP1/TP53/THOC1	GO
cytosolic transport	139	0.431920702	191638054	0.000999001	0.001373116	GAK/KIF1A/TBC1D14/VPS52/TRIM27/BAIAP3/MAP2/RDX/SNX8/ERC1/LMTK2/SORL1/STX16/SRC/SGSM2/RAB6B/MYO1D/GGA1/WDR91/ANKFY1/TMEM87B/DAB2/SYT7/TBC1D23/VPS54/ARFRP1/SORT1/TBC1D5/VTI1A/SYBU/PREPL/KIF1B/GBF1/SPAG9/ANKRD27/MAGEL2/WDR81/VPS53/RAB7A/TRAPPC10/TBC1D10A/SNX2/RNF126/KIF5B/SYS1/DENND5A/EVI5/UBE2O/VPS29/GCC2/SNX3/SNF8/PTPN23/RAB6A/VPS51/AP1AR/CLN5/ARL1/WIPI1/MAPK1/MAP2K1/STX6/DCTN1/VPS13A/EHD3/TRIM46/…	GO
covalent chromatin modification	416	0.380764895	1799248565	0.000999001	0.001373116	AUTS2/DPF3/EHMT2/EYA2/GFI1/HDAC4/HDAC9/JARID2/KDM2B/KDM4B/PAX5/PAX7/PRDM16/PRDM6/PRKCB/SMYD3/PRKCA/CHD5/MTA1/EYA4/NOS1/PCGF3/UHRF1/SKI/EP400/TRRAP/HLCS/GATA2/PRDM2/EHMT1/PRMT8/CREBBP/MECOM/DNMT3A/TAF7/PRDM13/RING1/PPM1F/SIN3A/DNMT1/PHF20/HMGA2/CTBP1/BRCA1/DPF1/BCL6/ATXN7/ATM/MYOCD/ARRB1/VRK1/PHF1/USP7/PRKD2/PRKAA2/SETD1B/KDM6B/PER2/RNF40/NCOA3/HDAC7/KDM3B/JADE1/KDM2A/SETD2/ING2/LEF1/USP36/KDM5B/L…	GO
histone modification	403	0.386004467	1823044532	0.000999001	0.001373116	AUTS2/DPF3/EHMT2/EYA2/GFI1/HDAC4/HDAC9/JARID2/KDM2B/KDM4B/PAX5/PAX7/PRDM16/PRDM6/PRKCB/SMYD3/PRKCA/CHD5/MTA1/EYA4/NOS1/PCGF3/UHRF1/SKI/EP400/TRRAP/HLCS/GATA2/PRDM2/EHMT1/PRMT8/CREBBP/MECOM/TAF7/PRDM13/RING1/PPM1F/SIN3A/DNMT1/PHF20/HMGA2/CTBP1/BRCA1/DPF1/BCL6/ATXN7/ATM/MYOCD/ARRB1/VRK1/PHF1/USP7/PRKD2/PRKAA2/SETD1B/KDM6B/PER2/RNF40/NCOA3/HDAC7/KDM3B/JADE1/KDM2A/SETD2/ING2/LEF1/USP36/KDM5B/LMNA/JMJ…	GO
histone methylation	122	0.385519506	1691793636	0.000999001	0.001373116	AUTS2/EHMT2/GFI1/JARID2/PAX5/PAX7/PRDM16/PRDM6/SMYD3/CHD5/PRDM2/EHMT1/PRMT8/MECOM/PRDM13/DNMT1/BRCA1/PHF1/SETD1B/SETD2/LMNA/WDR82/SETD1A/DOT1L/ASH2L/TET3/KDM4C/SETD5/PHF19/EED/CARM1/PRDM14/ZNF274/FBL/RIF1/MLLT6/SETDB2/PRMT7/KDM4D/MEN1/DPY30/PRMT1/ARID4B/WDR5B/GATA3/PRDM12/DNMT3B/PWP1/KMT2D/NSD1/PRDM5/EZH2/MYB/CTCF/SMAD4/TET2/WDR5/ASH1L/RTF1/SUPT6H/SIRT1/SETDB1/KDM1A/PRMT2/PRMT3/KDM3A/RLF/TET1/SNW…	GO
histone acetylation	139	0.38602556	171274928	0.000999001	0.001373116	AUTS2/DPF3/CHD5/NOS1/EP400/TRRAP/GATA2/CREBBP/TAF7/SIN3A/PHF20/CTBP1/BRCA1/DPF1/MYOCD/ARRB1/NCOA3/JADE1/LEF1/ING5/EPC1/ZMPSTE24/TAF6L/MAP3K7/TWIST1/SETD5/SRCAP/BRD1/BRPF1/APBB1/IRF4/GTF2B/KAT5/NOC2L/RPS6KA4/MYOD1/PER1/CRTC2/PPARGC1A/RPS6KA5/SPI1/DMAP1/SNAI2/BRD8/ATG5/SUPT3H/USP22/MCRS1/GATA3/DR1/BAZ1A/MBD3/KAT6B/ACTL6A/SNCA/CLOCK/KANSL1/RSF1/MAPK3/BRPF3/CTCF/POLE3/SMAD4/KAT7/WDR5/YEATS2/MSL2/SIRT…	GO
protein deubiquitination	233	0.356479846	1636899557	0.000999001	0.001373116	ESR1/FOXK1/TRRAP/PSMB9/FOXK2/PTEN/BRCA1/UCHL3/USP2/ATXN7/MDM2/USP5/SMAD3/USP7/TNIP1/USP35/USP29/USP43/ACTB/USP19/HIF1A/USP36/HGS/PSMF1/NLRP3/CLSPN/WDR20/MBD6/PSMD1/PSME3/MAP3K7/USP3/OTUD7B/USP42/PSMB8/RNF123/ADRM1/SART3/ITCH/OTUB1/PSMB3/USP44/CDC25A/STAM2/SMAD1/PSMA1/ZC3H12A/SMAD7/MYC/USP47/ASXL1/TNIP3/BARD1/TRAF3/CCNA1/STAM/TRAF6/PSMD11/USP34/SNX3/INO80C/PSMD7/TANK/PSMB7/USP49/RHOT1/PSME1/VCP/CD…	GO
nuclear speck	358	0.355357842	1667560326	0.000999001	0.001373116	BRD2/CDYL/EHMT2/GLI2/GLI3/MAPT/MEF2C/NR3C1/SFMBT2/ZBTB16/ZMIZ1/RBM19/BDNF/CHD5/PPP1R16B/WT1/LHPP/TERT/RREB1/GATAD2A/EP400/GRK5/MAML3/TAP2/GTF2H4/MECOM/PACSIN2/RING1/DGKZ/KAZN/MAML2/BASP1/DOCK1/TCF3/RUFY1/FTO/FNDC1/TFIP11/STK19/SGK1/EPAS1/ZC3H18/NR4A2/PLCB1/PRKAA2/SETD1B/TCF12/HIF3A/HIF1A/SPOP/CLK3/JADE1/PRKACA/FYTTD1/LIMK1/USP36/OGG1/MAGOH/LMNA/IL15/KIF22/ELL/SETD1A/DGKQ/FEV/ACIN1/NAMPT/NEK6/MAPK…	GO
phosphatase activity	240	0.332315278	1529745914	0.000999001	0.001373116	EYA2/INPP5A/PPP2R2C/PTPRN2/PTPRS/PTPRT/UBASH3B/EYA4/PPP2R2B/LHPP/SYNJ2/PTPRG/PTPRD/PTPRJ/LPIN1/PTPRF/SSH3/PTEN/PTPRM/PTPN14/INPP5D/PPM1F/INPP4B/LPIN3/PFKFB3/PTPRK/DUSP6/PTPRU/INPP4A/ALPL/RNGTT/DUSP22/PON3/SSH1/DUSP14/CAMK2G/PTPRO/PTPRE/MINPP1/PHOSPHO1/PTP4A1/SACM1L/SSU72/SSH2/PPM1H/SBF1/PTPRZ1/PPM1K/CDC14B/DNAJC6/PTPN5/DUSP1/DLG1/CDC25B/MTMR6/PFKFB2/PPP3CA/MTMR14/PTPRA/DUSP16/PTPN12/MYH3/PTPN9/PP…	GO
ligase activity	118	0.354384113	1551070885	0.000999001	0.001373116	ACSL6/PC/PCCA/ACSF3/MTHFD1L/AACS/HLCS/ACACA/VARS2/CARS2/NADSYN1/ACSS1/ATG7/MDM2/SLC27A1/TTLL9/CPS1/TTLL8/ACSL1/ACSS2/ACSL5/GSS/SLC27A3/ASS1/TTLL6/TTLL3/TTLL1/TTLL4/AARS2/ACSF2/BTRC/TTLL11/LIG1/ACACB/FARSB/MOCS3/ACSL3/LARS2/DALRD3/CAD/FPGS/AARSD1/SUCLG1/CTPS1/FARS2/ACSBG1/GMPS/GCLC/TTLL5/TTL/UBA6/LRRC47/UBA5/SLC27A5/SLC27A2/SAE1/MCCC1/SLC27A4/PARS2/UBA3/SUCLG2/AASDH/MCCC2/TRIM25/ACSS3/ACSBG2/MARS2…	GO
ATPase activity	343	0.376472531	1765174791	0.000999001	0.001373116	ATP2B2/DNAH10/DNAH17/KIF1A/RAD51B/TNNT3/RNF213/KIF6/ABCC1/KIFC1/ABCC8/ABCG1/KIF5C/MYO1E/TAPBP/ABCB1/MYO7A/DNAH1/TAP2/ABCA3/GTF2H4/CLPB/DYNC1H1/MACF1/DNHD1/MYO9B/KIF21B/HSPA2/ABCF1/DNAH11/MYO10/MSH5/ABCB9/DNAI2/DHX16/MYH10/KIF19/DNAH5/MYO1D/PCYOX1/MYO1B/DYNC1I1/ATP2B4/KIF13B/MYO1C/DNAH2/POLQ/ATP6V1H/MYH14/CHD6/SMARCA4/MYH9/ATP1A3/ATP1B2/DNAH9/ATP13A2/KIF17/ABCC3/ATP2C2/MYO19/KIF13A/KATNB1/ABCF2/AT…	GO
regulation of transforming growth factor beta receptor signaling pathway	118	0.388784602	1701635186	0.000999001	0.001373116	CHST11/LOX/NKX2-1/PMEPA1/PRDM16/LTBP4/ZEB1/HIPK2/SKI/THBS1/CREBBP/WNT1/ONECUT2/SMURF1/TGFB1I1/HTRA1/LDLRAD4/TGFBR3/HTRA3/MYOCD/SMAD3/VEPH1/TGFBR2/LTBP1/DKK3/DAB2/PEG10/ONECUT1/ING2/ZNF703/CDKN1C/SMAD6/ENG/BCL9L/ITGA8/SKIL/FBN2/GLG1/PIN1/CITED2/CIDEA/SKOR1/DNM2/PBLD/ZBTB7A/NPNT/SMAD7/ITGA3/STUB1/FBN1/FERMT1/MEN1	GO
Ras GTPase binding	382	0.434936229	2050134489	0.000999001	0.001373116	ABR/DENND3/DGKI/DOCK2/KNDC1/MCF2L/MCF2L2/OBSCN/RGL2/SRGAP3/TBC1D14/TBC1D16/TBC1D22A/TIAM1/TRIO/VPS52/PREX1/MICAL3/TBC1D1/RIMS2/DENND1A/PLEKHG4B/SPATA13/KALRN/PLEKHG5/CLEC16A/ARHGEF7/AKAP13/EXOC4/RIMS1/CYFIP1/ARHGEF10/RAB11FIP3/RPH3AL/FMNL2/RIN3/RASGRF1/RASGEF1A/ERC1/ARHGEF3/NGEF/VAV2/MYO9B/RALGPS1/EVI5L/TRIOBP/NGFR/ARHGEF17/ULK1/SH3BP4/DENND2C/TIAM2/RABGAP1L/DOCK4/FARP1/RAB11FIP4/ARHGEF10L/PLEKHG…	GO
Rho GTPase binding	158	0.47835943	2141817375	0.000999001	0.001373116	ABR/DOCK2/MCF2L/MCF2L2/OBSCN/RGL2/SRGAP3/TIAM1/TRIO/PREX1/PLEKHG4B/SPATA13/KALRN/PLEKHG5/ARHGEF7/AKAP13/CYFIP1/ARHGEF10/FMNL2/RASGRF1/ARHGEF3/NGEF/VAV2/MYO9B/TRIOBP/ARHGEF17/TIAM2/DOCK4/FARP1/ARHGEF10L/PLEKHG3/RTKN/CDC42BPB/DOCK1/PLEKHG6/DAAM2/NET1/FARP2/ARHGEF18/BCR/PLEKHG4/FMNL1/PLEKHG1/PAK6/PAK1/EPS8/CORO1C/ITSN1/INF2/ARHGEF4/FGD3/PREX2/IQGAP3/ANLN/ITSN2/VAV3/DIAPH1/DAAM1/SOS1/PARD6B/PARD6G/RC…	GO
SH3 domain binding	121	0.466195889	2044484021	0.000999001	0.001373116	ADAM12/ELMO1/MAPT/SHANK1/SHANK2/DENND1A/BCAR1/SYNJ2/LRP2/DPYSL3/AFAP1/SYNGAP1/DTX1/KHDRBS3/DAB2IP/SGIP1/INPP5D/DOCK4/AFAP1L2/ABL1/DOCK1/RUFY1/CIT/GRIK5/HIP1R/AFAP1L1/SHANK3/SH3GL1/UVRAG/RAPGEF1/CASP9/MICAL1/SH3BP5/SH3BP2/WIPF3/ELMO3/ELMO2/FMN1/ADAM19/DNAJC6/WIPF1/SOS1/PTPN12/ARHGAP27/REPS1/MAPK15/ARHGAP17/DNM2/LYN/SKAP1/ABI2/CBLB/QKI/SOCS7/CCDC6/INPPL1/FUT8/WASF2/DOCK3/CRB3/ABI1/TP53BP2/ADAM10/DN…	GO
Rab GTPase binding	152	0.421349723	1883192681	0.000999001	0.001373116	DENND3/TBC1D14/TBC1D16/TBC1D22A/VPS52/MICAL3/TBC1D1/RIMS2/DENND1A/CLEC16A/RIMS1/RAB11FIP3/RPH3AL/RIN3/ERC1/EVI5L/NGFR/ULK1/DENND2C/RABGAP1L/RAB11FIP4/SLC6A4/MICALL1/SGSM2/RPH3A/RIMS4/ANKFY1/MADD/STXBP5L/USP6NL/MICAL1/SH3BP5/NDRG1/TBC1D21/SBF1/TBC1D5/SYTL1/EXPH5/RIMS3/TBC1D9B/BICD1/RAB3IP/MYO5A/MYRIP/MYO5B/ANKRD27/SH3BP5L/SBF2/RIN2/TBC1D10A/ALS2/BICD2/DENND1B/SGSM1/STXBP5/OPTN/TBC1D4/GAS8/DENND5A/…	GO
calcium ion regulated exocytosis	145	0.46587217	2077199691	0.000999001	0.001373116	APBA2/CACNA1G/CACNA1H/CTBP2/DGKI/ERC2/PRKCB/UNC13A/RIMS2/NLGN1/WNT7A/BAIAP3/RIMS1/NOTCH1/PIP5K1C/OTOF/CACNA1I/RPH3AL/CACNB2/SYT3/TRIM9/SCRIB/SYT17/ADCY1/GNAI2/KCNB1/CPLX2/CHRNA4/CNR1/HYAL3/SCIN/SYT2/CHRM2/CADPS/CADPS2/PCLO/GRIK5/CDK5R2/APBA1/DTNBP1/CAMK2A/RIMS4/SNAP25/PPFIA2/PPFIA3/SYT1/DNAJC5/STX3/STXBP5L/SYT7/ADRA1A/STX2/PRKCG/SYN2/BACE1/PREPL/RIMS3/STX11/CHRNB2/RAPGEF4/CDK5/STX1B/SYT5/HTR2A/TR…	GO
regulation of exocytosis	198	0.465182274	2118749666	0.000999001	0.001373116	ABR/APBA2/CACNA1G/CACNA1H/DGKI/PRKCB/RIMS2/NLGN1/WNT7A/RAB3C/BAIAP3/RIMS1/NOTCH1/CACNA1I/RPH3AL/SMPD3/GATA2/CACNB2/SYT3/HAP1/TRIM9/CRHR1/FOXF1/SYT17/ADCY1/GNAI2/KCNB1/CPLX2/CHRNA4/CNR1/HYAL3/SYT2/CHRM2/CADPS/CLASP1/CADPS2/PCLO/GRIK5/CDK5R2/APBA1/BCR/ITGB2/RAB3B/DTNBP1/F2RL1/CAMK2A/RIMS4/PPFIA2/SYT1/STXBP5L/ATP13A2/SYT7/ADRA1A/MICAL1/PLA2G6/PRKCG/EXPH5/BACE1/HGS/PREPL/RIMS3/SYK/CHRNB2/RAPGEF4/CDK5…	GO
regulation of calcium ion-dependent exocytosis	104	0.472078077	2045429477	0.000999001	0.001373116	APBA2/CACNA1G/CACNA1H/DGKI/PRKCB/RIMS2/NLGN1/WNT7A/BAIAP3/RIMS1/NOTCH1/CACNA1I/RPH3AL/CACNB2/SYT3/TRIM9/SYT17/ADCY1/GNAI2/KCNB1/CPLX2/CHRNA4/CNR1/HYAL3/SYT2/CHRM2/GRIK5/CDK5R2/APBA1/DTNBP1/CAMK2A/RIMS4/PPFIA2/SYT1/STXBP5L/SYT7/ADRA1A/PRKCG/BACE1/PREPL/RIMS3/CHRNB2/CDK5/STX1B/SYT5/HTR2A/TRPV6/GRIN3A/CACNA1D/CSPG5/SYT6/CHRNB3/SYT9/VAMP1/ATP2A2/GSK3B/SYT12/RAP1A/REST/P2RX1/CALM3/HTR1B/ADORA2B/NAPB/G…	GO
peptidyl-lysine methylation	104	0.376865272	1632889502	0.000999001	0.001373116	AUTS2/EHMT2/GFI1/JARID2/PAX5/PRDM16/PRDM6/SMYD3/CHD5/PRDM2/EHMT1/MECOM/DNMT1/BRCA1/PHF1/SETD1B/SETD2/LMNA/WDR82/SETD1A/DOT1L/ASH2L/TET3/KDM4C/SETD5/PHF19/EED/ZNF274/RIF1/MLLT6/SETDB2/KDM4D/MEN1/DPY30/SETD4/ARID4B/WDR5B/GATA3/PRDM12/DNMT3B/PWP1/KMT2D/NSD1/PRDM5/EZH2/MYB/SMAD4/TET2/WDR5/ASH1L/RTF1/SUPT6H/SIRT1/SETDB1/KDM1A/KDM3A/RLF/SNW1/PYGO2/IWS1/EZH1/SMARCB1/PAXIP1/CAMKMT/GCG/SETD3/SETMAR/SMYD2/…	GO
peptidyl-serine phosphorylation	279	0.431513681	1999751687	0.000999001	0.001373116	BRSK2/DKK1/MAST4/PDE4D/PRKCB/PRKCE/PRKCZ/RPTOR/SH2D3C/SMYD3/SPTBN4/STK32B/STK32C/WNT5A/PRKCA/BCAR3/NTRK3/NOS1/PRKCH/PRKG1/HIPK2/MAST1/NCK2/MAST3/PLCL2/WNT3A/TTBK1/AKT3/AKT2/MARK2/CAMK4/LMTK2/ULK1/RET/DCLK1/BCL2/PLCL1/AKT1/AXIN1/PPM1F/SFRP2/HMGA2/SRC/ATM/NTRK2/HIPK3/SGK2/SGK1/STK39/ARRB1/ATP2B4/VRK1/NTF3/LATS2/EGFR/PRKD2/TGFBR2/PAK1/VRK2/ANGPT1/CAMK2A/PRKAA2/VRK3/MAPKAP1/MAP4K1/MAD2L2/CSNK1E/MAST2…	GO
peptidyl-threonine phosphorylation	118	0.448868445	1964610574	0.000999001	0.001373116	PRKAG2/PRKCB/RPTOR/WNT5A/PRKCA/HIPK2/PARD3/TTBK1/MARK2/LMTK2/ULK1/BCL2/AKT1/AXIN1/CDC42BPB/CIT/SPRED2/HIPK3/STK39/VRK1/PRKD2/TGFBR2/VRK2/CAMK2A/VRK3/MYLK2/CSNK1E/PRKACA/CEMIP/DGKQ/MTOR/OXSR1/CAMK2D/WNK1/CDK5/MAP3K10/CSNK1D/CSNK2A1/TRPC6/HIPK4/EIF4G1/SIRT2/CDC42BPA/CSNK1G2/SMAD7/BMP7/SPRY2/ROCK2/PRKCD/TNKS1BP1/MAP3K12/GSK3B/ROCK1/CALM2/TTK/CDC42BPG/CAD/AZU1/CADM4/UBE2K/CDK5R1/CALM3/CSNK1G1/CSNK1A1…	GO
peptidyl-tyrosine phosphorylation	341	0.401509976	18820834	0.000999001	0.001373116	ALK/CD81/DDR1/ERBB4/NRG1/PRKCE/PRKCZ/ROR1/ZFYVE28/FLT4/BDNF/IGF1R/EFNA5/FYN/NTRK1/TAL1/FGFR2/NTRK3/EPHA3/TTN/FGFR1/NCK2/PTK2/PTPRJ/WNT3A/SFRP1/EPHA4/PDGFD/TTBK1/PDGFRA/LRP8/PTK2B/TNK2/ROR2/ERBB2/LMTK2/EPHB1/RET/EPHB2/NRP1/CRLF1/EPHB6/BMP6/LRRK1/GREM1/EPHA6/MAP2K3/EPHA10/HCK/SFRP2/AFAP1L2/EPHA8/ABL1/SRC/PDGFA/MATK/ZAP70/JAK3/NTRK2/DLG4/FLT1/DOK7/EPHA5/PDGFC/ITGB2/NTF3/TIE1/DUSP22/CD36/EGFR/EPHA2/G…	GO
peptidyl-lysine modification	348	0.333901614	1565226603	0.000999001	0.001373116	AUTS2/DPF3/EHMT2/GFI1/HDAC4/HDAC9/JARID2/LOX/PAX5/PRDM16/PRDM6/SMYD3/ZMIZ1/CHD5/NOS1/TOLLIP/EP400/BCL11A/TRRAP/GATA2/PRDM2/EHMT1/CREBBP/MECOM/LOXL2/TAF7/LOXL1/NSMCE2/EGR2/SIN3A/DNMT1/PHF20/CTBP1/BRCA1/DPF1/PLOD1/PLOD2/MDM2/TGM2/LOXL3/MYOCD/ARRB1/PHF1/PRKAA2/SETD1B/NUP214/POR/NCOA3/JADE1/SETD2/LEF1/NUP93/LMNA/WDR82/RANGAP1/ING5/UBE2I/SETD1A/EPC1/DOT1L/SIRT5/ZMPSTE24/ASH2L/TAF6L/TET3/GLRX5/MAP3K7/K…	GO
peptidyl-serine modification	297	0.427164125	1983696751	0.000999001	0.001373116	BRSK2/DKK1/EGFLAM/GALNT2/MAST4/MGAT5B/PDE4D/PRKCB/PRKCE/PRKCZ/RPTOR/SH2D3C/SMYD3/SPTBN4/STK32B/STK32C/WNT5A/PRKCA/BCAR3/NTRK3/NOS1/PRKCH/PRKG1/HIPK2/MAST1/NCK2/MAST3/PLCL2/WNT3A/TTBK1/AKT3/AKT2/MARK2/CAMK4/LMTK2/ULK1/RET/DCLK1/BCL2/PLCL1/AKT1/AXIN1/PPM1F/SFRP2/HMGA2/SRC/ATM/NTRK2/HIPK3/SGK2/SGK1/STK39/ARRB1/ATP2B4/VRK1/NTF3/LATS2/EGFR/PRKD2/TGFBR2/PAK1/VRK2/ANGPT1/CAMK2A/PRKAA2/VRK3/MAPKAP1/MAP4K…	GO
peptidyl-threonine modification	126	0.455469684	2006068215	0.000999001	0.001373116	GALNT2/PRKAG2/PRKCB/RPTOR/WNT5A/PRKCA/HIPK2/PARD3/TTBK1/GALNTL6/MARK2/LMTK2/ULK1/BCL2/AKT1/AXIN1/CDC42BPB/CIT/SPRED2/HIPK3/STK39/VRK1/PRKD2/TGFBR2/VRK2/CAMK2A/VRK3/MYLK2/CSNK1E/PRKACA/CEMIP/DGKQ/MTOR/OXSR1/CAMK2D/GALNT11/WNK1/GALNT16/CDK5/MAP3K10/CSNK1D/CSNK2A1/TRPC6/HIPK4/EIF4G1/SIRT2/CDC42BPA/CSNK1G2/SMAD7/BMP7/SPRY2/ROCK2/PRKCD/TNKS1BP1/MAP3K12/GSK3B/ROCK1/GALNT3/CALM2/TTK/GALNT13/CDC42BPG/CAD…	GO
peptidyl-tyrosine modification	344	0.404509167	1896931442	0.000999001	0.001373116	ALK/CD81/DDR1/ERBB4/NRG1/PRKCE/PRKCZ/ROR1/ZFYVE28/FLT4/BDNF/IGF1R/EFNA5/FYN/NTRK1/TAL1/FGFR2/NTRK3/EPHA3/TTN/FGFR1/NCK2/PTK2/PTPRJ/WNT3A/SFRP1/EPHA4/PDGFD/TTBK1/PDGFRA/LRP8/PTK2B/TNK2/ROR2/ERBB2/LMTK2/EPHB1/RET/EPHB2/NRP1/CRLF1/EPHB6/BMP6/LRRK1/GREM1/EPHA6/MAP2K3/EPHA10/HCK/SFRP2/AFAP1L2/EPHA8/ABL1/SRC/PDGFA/MATK/ZAP70/JAK3/NTRK2/DLG4/FLT1/DOK7/EPHA5/PDGFC/ITGB2/NTF3/TIE1/DUSP22/CD36/EGFR/EPHA2/G…	GO
internal peptidyl-lysine acetylation	144	0.378493504	1685076262	0.000999001	0.001373116	AUTS2/DPF3/CHD5/NOS1/EP400/TRRAP/GATA2/CREBBP/TAF7/SIN3A/PHF20/CTBP1/BRCA1/DPF1/MYOCD/ARRB1/POR/NCOA3/JADE1/LEF1/ING5/EPC1/ZMPSTE24/TAF6L/MAP3K7/TWIST1/SETD5/SRCAP/BRD1/BRPF1/APBB1/IRF4/GTF2B/KAT5/NOC2L/RPS6KA4/MYOD1/PER1/CRTC2/PPARGC1A/RPS6KA5/SPI1/DMAP1/SNAI2/BRD8/ATG5/SUPT3H/USP22/MCRS1/GATA3/DR1/BAZ1A/MBD3/KAT6B/ACTL6A/SNCA/CLOCK/KANSL1/RSF1/MAPK3/BRPF3/CTCF/POLE3/SMAD4/KAT7/WDR5/YEATS2/MSL2/…	GO
peptidyl-lysine acetylation	152	0.375934742	1680213649	0.000999001	0.001373116	AUTS2/DPF3/CHD5/NOS1/EP400/TRRAP/GATA2/CREBBP/TAF7/SIN3A/PHF20/CTBP1/BRCA1/DPF1/MYOCD/ARRB1/PRKAA2/POR/NCOA3/JADE1/LEF1/ING5/EPC1/ZMPSTE24/TAF6L/MAP3K7/TWIST1/SETD5/SRCAP/BRD1/BRPF1/APBB1/IRF4/GTF2B/KAT5/NOC2L/RPS6KA4/MYOD1/PER1/CRTC2/PPARGC1A/RPS6KA5/SPI1/DMAP1/SNAI2/BRD8/ATG5/SUPT3H/USP22/MCRS1/BLOC1S1/GATA3/DR1/BAZ1A/MBD3/KAT6B/PRKAA1/ACTL6A/SNCA/CLOCK/KANSL1/RSF1/MAPK3/BRPF3/CTCF/POLE3/SMAD4/…	GO
guanyl nucleotide binding	337	0.312362272	1462841747	0.000999001	0.001373116	AGAP1/GNA12/GNAS/PDE2A/RAB3C/EEFSEC/PRKG1/DNM3/MPPED2/GNAO1/RAB32/PDE11A/AGAP2/RAB37/AGAP3/RAB43/CNGB1/GNAL/RAB31/GNAI2/PDE10A/DAPK1/LRRK1/DIRAS3/RTKN/ARL15/REM1/NPR1/TGM2/RND3/TUBB2B/RAB6B/RAB3B/RAB1B/RNGTT/CNGA3/RAB40C/HHAT/ARL10/RRAGD/EEF1A2/SPAG1/PCK2/RAB36/MX1/FKBP4/ARFRP1/NME2/RAB20/CIITA/RAB11B/GNL1/RAB1A/URGCP/RAB5C/EHD4/TUBB1/TUBB/GSPT1/RAB7A/PDE5A/RHEB/RASL10B/KRAS/LANCL2/RHOBTB1/RALA/R…	GO
viral life cycle	305	0.313180353	1456142161	0.000999001	0.001373116	CD81/CTBP2/NCAM1/PC/TRIM26/TRIM31/TRIM27/NFIA/NOTCH1/SCARB1/RAB43/BCL2/NEDD4L/HYAL3/HMGA2/CTBP1/TRIM62/EFNB2/WWP2/ITGA2/SRPK2/VAPB/RAB1B/EGFR/EPHA2/TNIP1/ADAR/NUP214/TMPRSS2/ICAM1/CR2/P4HB/STAU1/USP6NL/TRIM10/UVRAG/MX1/LARP1/NUP93/ADARB1/TRIM15/CTSB/PIK3C2G/IFITM1/ITGA5/UBP1/ZC3HAV1/PROX1/RAB1A/ZNF502/ITGB5/EIF2AK4/CXADR/HTR2A/SLC20A2/NR5A2/RAB7A/LRSAM1/ILF3/VPS37C/LDLR/PDCD6IP/RAN/TOP2A/FURIN/XP…	GO
kinase regulator activity	190	0.376127903	1704908121	0.000999001	0.001373116	DAXX/NRG1/NRG3/PRKAG2/PRKAR1B/RPTOR/EFNA5/PIK3R5/CCND2/MARK2/SOCS2/GREM1/CCND1/MAPK8IP1/AFAP1L2/TAOK3/SPRED2/NPM1/STK3/CDK5R2/CCND3/CCKBR/WDR91/GPRC5B/TESC/CNTD2/CCNY/SOCS1/CCNF/MADD/ITSN1/MLST8/SH3BP5/PRKAR2B/PIK3R3/PKIG/TRIB1/PPP1R1B/GPRC5C/CDKN1C/DGKQ/WNK1/SH3BP5L/WDR81/PIK3R6/ALS2/FGFR1OP/CCNJ/ANKRD54/CDKN1B/ERBB3/STK4/CDKN1A/YWHAG/CDKN2C/ANGPT4/FAM20A/ELP4/GPRC5A/RPLP1/SPRY2/FAF1/CCNA1/CCNO/…	GO
regulation of lipid metabolic process	386	0.357408103	1685994135	0.000999001	0.001373116	CD81/GFI1/LMF1/NCOR2/PRKAG2/PRKCE/RORA/PIK3R5/AGAP2/C3/PTK2/ABCG1/SMPD3/NPAS2/CCDC3/SCARB1/TXNRD1/CREBBP/PDGFRA/VAV2/AKT2/APOB/PTK2B/SCAP/ACACA/FGF19/LPCAT1/DAB2IP/HNF4A/SOCS2/DGKZ/ZBTB20/SORBS1/TIAM2/AKT1/BMP6/CYP1A1/CNR1/SORL1/DHH/SIN3A/EPHA8/SRC/PDGFA/BRCA1/PPARD/SLC27A1/RXRA/FLT1/CCKBR/WDR91/FDFT1/CD36/NCOA2/DGAT2/CPT1A/EEF1A2/PRKAA2/ACSL1/FASN/NFYC/KIT/BCL11B/SOCS1/POR/DKK3/SMARCD3/PLIN5/SF1…	GO
regulation of steroid metabolic process	122	0.36412084	159788885	0.000999001	0.001373116	GFI1/LMF1/RORA/ABCG1/APOB/SCAP/ACACA/FGF19/BMP6/DHH/FDFT1/DGAT2/FASN/NFYC/KIT/POR/DKK3/SF1/IGFBP7/HMGCS1/NFYA/SREBF2/LDLRAP1/ACADL/MBTPS1/FGF1/PROX1/DGKQ/SREBF1/VDR/LDLR/RAN/TM7SF2/SEC14L2/ACACB/SP1/STUB1/CLCN2/GGPS1/PPARGC1A/FDPS/DKKL1/FGFR4/MALRD1/SNAI2/STARD4/REST/LEP/WNT4/ELOVL6/PRKAA1/KPNB1/INSIG2/DHCR7/SCD/GAL/LSS/ADM/SIRT1/SOD1/NFKB1/NR1D1/ATP1A1/ASAH1/NR5A1/EPHX2/ERLIN1/CYP27B1/MVD/SNAI1/…	GO
hexose metabolic process	229	0.358306551	1643109699	0.000999001	0.001373116	FOXK1/PC/RORA/PFKP/ESRRB/FUT4/GNMT/NPY1R/FOXK2/LRP5/AKT2/SORBS1/AKT1/POMC/MAEA/PFKFB3/SRC/PPARD/TFAP2B/CHST1/GCK/NCOA2/DGAT2/ACTN3/CPT1A/PER2/POFUT2/HK1/GALE/FOXA2/PCK2/CHST15/PDK2/ADIPOR1/ONECUT1/FOXO1/SLC25A10/C1QTNF1/MAN2B2/SLC25A13/ENO1/PPARA/PGAM2/DGKQ/MTOR/WDTC1/IRS2/MDH1/PFKL/POFUT1/MAPK14/ZMPSTE24/HK2/PFKFB2/HK3/PHLDA2/PDX1/TPI1/CREM/PASK/MAN2A2/SLC45A3/CRY1/ACACB/HECTD4/SLC25A12/MAN2C1/S…	GO
pyridine nucleotide metabolic process	177	0.338766877	1530339927	0.000999001	0.001373116	CBFA2T3/FOXK1/HDAC4/PRKAG2/PFKP/ESRRB/FOXK2/NADSYN1/ZBTB20/RNLS/KCNAB2/PFKFB3/SLC5A8/GCK/OGDH/ACTN3/PRKAA2/OGDHL/NUP214/HK1/HIF1A/PDHX/NUP93/PARP9/NADK/ENO1/PPARA/PGAM2/MDH1/PFKL/NAMPT/MLXIPL/HK2/PFKFB2/HK3/HTR2A/TP53I3/ARNT/TPI1/TKT/NMNAT2/ZBTB7A/SLC4A1/RAE1/SLC25A12/PTGIS/CD38/INSR/STAT3/RPIA/PPARGC1A/GPI/PFKFB4/VCP/NUP62/H6PD/IDO2/GPD1L/GPD2/FMO1/PRKAA1/PSEN1/NMNAT3/NUP133/NUP160/ALDOA/GAPDH/D…	GO
ribose phosphate metabolic process	497	0.316874794	1509222885	0.000999001	0.001373116	ACSL6/ADCY2/CARD11/CBFA2T3/DLG2/FAM20C/FOXK1/HDAC4/PDE2A/PDE4C/PDE4D/PRKAG2/RORA/ACOT7/ACSF3/PFKP/PDE9A/PDE4B/ESRRB/ADCY5/FOXK2/PDE7B/ADCY9/AMPD2/ACACA/ADCY3/ZBTB20/ADCY1/PDE10A/ADCY8/ADK/PDE4A/ACSS1/PFKFB3/GPHN/NPR1/TJP2/GCK/AMPD3/ADCYAP1/OGDH/EPHA2/DGAT2/ACTN3/NDUFS8/AK5/UCKL1/PRKAA2/ACSL1/OGDHL/NUP214/FASN/ACSS2/LRGUK/HK1/PPT2/PANK4/PDE8A/HIF1A/ACSL5/PDK2/PAPSS2/ELOVL5/TPST1/HMGCS1/NME2/UPP1/P…	GO
calcium-mediated signaling	205	0.347922665	1586821621	0.000999001	0.001373116	CACNA1C/CAMTA1/CDH13/GRIN2A/HDAC4/ITPR1/JPH3/KSR2/MAPT/NFATC1/NRG1/PDE4D/PLCG2/NOS1/RYR2/SLC8A1/NFATC2/PTPRJ/JPH2/HAP1/TRPM2/ANK2/PTK2B/GRIN2C/PLCG1/NCALD/TPCN2/SGCD/P2RY6/HTT/RCAN1/ZAP70/AKAP6/HPCA/ATP2B4/EDNRB/EGFR/MCTP1/ACTN3/C10orf71/CAMKK2/GRIN1/HOMER2/PDK2/CMKLR1/PRKACA/TNFSF11/GSTO1/MTOR/CAMK2D/MYO5A/SYK/ZMPSTE24/PPP3CA/ADA/NR5A2/SRI/PLCE1/FKBP1B/CHERP/ERBB3/NEUROD2/KDR/PPP3CB/ATP2A2/TRPM4…	GO
ubiquitin-like protein transferase activity	376	0.359622883	1692821779	0.000999001	0.001373116	FBXL7/HDAC4/HECW1/RNF220/SH3RF3/ZMIZ1/TRIM27/MGRN1/RNF213/UHRF1/LMO7/CHFR/TRIM9/FBXL16/UBE2E2/RNF144A/RING1/TRIM2/NSMCE2/EGR2/NEDD4L/PDZRN3/C10orf90/RNF19A/MAEA/SMURF1/TRIM62/BRCA1/FBXO17/MDM2/HECW2/RNF182/UBR4/TRIM36/WWP2/ZNRF3/FBXL18/NEURL1B/PDZRN4/RNF165/TRIM3/TRIM71/UBE2J2/RNF150/RNF40/AMFR/HERC2/HLTF/RNF145/ZNRF1/MIB2/KLHL21/FBXO21/RNF43/SH3RF1/FBXO27/UBE2F/UBE2I/NSMCE1/AMN1/FBXO11/NEDD4/RNF…	GO
stem cell population maintenance	150	0.414173781	1851520191	0.000999001	0.001373116	FOXP1/IGF2BP1/KDM2B/PRDM16/ZHX2/TAL1/PAX2/WNT7A/ESRRB/NOTCH1/NR2E1/SKI/LDB2/GATA2/SFRP1/LOXL2/CDX2/CDH2/HMGA2/PTN/WNT9B/ZFP36L2/CUL4A/RBPJ/PBX1/MCPH1/EOMES/TBX3/KIT/YAP1/CNOT2/NCOA3/MED15/DIS3L2/FOXO1/HES1/MMP24/FANCC/NODAL/TP63/BCL9L/FZD7/POLR2F/LBH/PROX1/SOX9/PRRX1/KDM4C/ZC3H13/MED27/HNF1B/FOXO3/CNOT3/SALL1/ZNF706/SIX2/PRDM14/BCL9/BMP7/ARID1A/RIF1/VANGL2/EPHA1/FUT10/EIF4ENIF1/STAT3/SALL4/SPI1/R…	GO
growth factor binding	128	0.470905469	2079206095	0.000999001	0.001373116	COL5A1/FSTL4/PXDN/FLT4/LTBP4/IGF1R/COL4A1/NTRK1/FGFR2/NTRK3/COL1A1/FGFR1/IGF2R/THBS1/COL6A1/HAP1/FGFRL1/PDGFRA/KL/LTBP3/SCN5A/ERBB2/NGFR/LTBP2/NRP1/BMPR1B/PDGFA/RHBDF2/HTRA1/GPC1/PCSK6/IGFBP5/TGFBR3/HTRA3/PTN/COL2A1/CRIM1/NTRK2/FLT1/CD36/EGFR/TGFBR2/NRP2/IL6R/LTBP1/ITGB4/GHR/IGFBP7/SORT1/FGFR3/ENG/DUSP1/IL1R1/ITGA6/GLG1/RHBDF1/NKD2/CSF3R/FURIN/ERBB3/KDR/KAZALD1/RPS19/ACVR2A/INSR/IGFBP3/FGFR4/LIFR…	GO
outer membrane	176	0.346003868	1562171832	0.000999001	0.001373116	ACSL6/PDE2A/SYNE1/PPP2R2B/RAB32/LPIN1/EPHA4/SYNE2/SARM1/SLC11A2/AGPAT4/ULK1/BCL2/CYP24A1/CNR1/CLMN/SLC8A3/ITPR3/ANKH/PGR/BCL2L1/CPT1A/ACSL1/CPT1C/HK1/ACSL5/MLXIP/MYO19/BNIP3/AKAP1/ASS1/CPT1B/MTOR/BPHL/HK2/MCL1/TMEM109/AMBRA1/SYNE3/FOXO3/RHOT2/AIFM2/ACACB/NLRX1/VAMP1/OPA1/DNAJC11/ACSL3/BID/VDAC2/SOX10/PI4KB/RHOT1/BMF/RNF185/DMPK/COASY/NAV3/VDAC1/CNP/MFN1/SAMM50/CASP8/SPATA18/SH3GLB1/BAD/PSEN1/MFN2…	GO
protein kinase regulator activity	164	0.378304145	1698917563	0.000999001	0.001373116	DAXX/NRG1/NRG3/PRKAG2/PRKAR1B/RPTOR/EFNA5/CCND2/MARK2/GREM1/CCND1/MAPK8IP1/AFAP1L2/TAOK3/SPRED2/NPM1/STK3/CDK5R2/CCND3/GPRC5B/TESC/CNTD2/CCNY/SOCS1/CCNF/MADD/MLST8/SH3BP5/PRKAR2B/PKIG/TRIB1/PPP1R1B/GPRC5C/CDKN1C/DGKQ/WNK1/SH3BP5L/ALS2/FGFR1OP/CCNJ/ANKRD54/CDKN1B/ERBB3/STK4/CDKN1A/YWHAG/CDKN2C/ANGPT4/FAM20A/ELP4/GPRC5A/RPLP1/SPRY2/FAF1/CCNA1/CCNO/PKIB/CCNYL1/CALM2/KIDINS220/ABI1/CDK5R1/HEXIM2/CALM…	GO
extrinsic component of plasma membrane	155	0.482588382	2157539682	0.000999001	0.001373116	CDH13/CDH18/CDH22/CDH4/CTNNA2/DGKI/GNA12/GNAS/GNG4/GNG7/KCNIP1/SCUBE1/TIAM1/FYN/KCNAB1/FERMT2/GNAO1/HIP1/CDH11/CDH12/CUBN/GNAL/CDH15/SCRIB/PTK2B/CDH1/GNAI2/FARP1/CDH2/CDH8/HCK/DTNA/KCNAB2/CYTH1/OLFM2/SRC/MATK/ST14/DLG4/APC2/AAK1/CYTH3/ESYT3/PCSK9/SNAP25/SHANK3/BLK/JUP/CDH6/CDH10/D2HGDH/CDH3/ESYT2/OSBPL2/PRSS27/SYTL1/NUMA1/FGR/KRAS/PTK6/SERPINE2/STXBP5/SNX9/GNG2/AKAP9/LYN/FER/GNA15/SMAD7/STAC2/ATP…	GO
extrinsic component of membrane	271	0.444646765	2056360772	0.000999001	0.001373116	CDH13/CDH18/CDH22/CDH4/CTNNA2/DGKI/GFRA1/GNA12/GNAS/GNG4/GNG7/JAKMIP1/KCNIP1/RGS6/SCUBE1/TIAM1/FYN/GFRA2/KCNAB1/PIK3R5/FERMT2/ASPSCR1/GNAO1/VPS13D/GOLGA3/HIP1/CDH11/CDH12/CUBN/GNAL/CDH15/SCRIB/PACSIN2/SARM1/VAC14/PTK2B/CDH1/ULK1/SOCS2/GNAI2/FARP1/CDH2/CDH8/HCK/DTNA/KCNAB2/CYTH1/OLFM2/SRC/MICALL1/MATK/ST14/HPCA/DLG4/APC2/STK39/AAK1/CYTH3/WIPI2/WDR91/UMOD/PIK3CD/PSD/ESYT3/PCSK9/RPH3A/SNAP25/SHANK3/…	GO
phosphatase binding	179	0.392010939	177205831	0.000999001	0.001373116	ANK1/KCNQ1/MAGI2/MAPT/PHACTR1/PHACTR3/PTPRT/SLC6A3/SPTBN4/TSC2/FLT4/NFATC2/PARD3/PTK2/ERBB2/DAB2IP/BCL2/AKT1/PXN/CDH2/ADCY8/JAK3/DLG4/ATP2B4/SMAD3/EGFR/JUP/VRK3/AP3B1/STAU1/SH3GL1/MAST2/FOXO1/PPARA/PPARG/ELL/TRPC4AP/IRS2/CEP192/SYK/DLG1/MAPK14/WNK1/PDLIM4/SBF2/ANKLE2/CARHSP1/CDC27/MAP3K5/GRIN3A/SH3RF2/CDKN1B/CRY1/ANAPC5/SKAP1/FER/BOD1/SLC9A3R2/CHCHD3/JAK1/PPP3CB/SYTL2/SFI1/TRAF3/STAT3/CTTNBP2NL/S…	GO
protein phosphatase binding	135	0.387222178	1714573741	0.000999001	0.001373116	ANK1/KCNQ1/MAPT/PHACTR1/PHACTR3/PTPRT/SLC6A3/FLT4/PARD3/PTK2/ERBB2/DAB2IP/BCL2/AKT1/PXN/CDH2/ADCY8/JAK3/DLG4/ATP2B4/EGFR/JUP/VRK3/AP3B1/STAU1/FOXO1/PPARG/IRS2/MAPK14/PDLIM4/ANKLE2/CDC27/MAP3K5/GRIN3A/SH3RF2/CDKN1B/ANAPC5/SKAP1/FER/BOD1/JAK1/PPP3CB/TRAF3/STAT3/CTTNBP2NL/SMG5/PIK3R2/EIF4EBP1/SNX3/CDH5/VCP/CADM4/LCK/ITGA1/PHACTR4/EIF2AK3/SLC9A1/PTPN1/PIK3R1/MFHAS1/BAD/STAT6/KIF3A/IQGAP1/ARPP19/ANAPC…	GO
second-messenger-mediated signaling	415	0.368630943	1741600564	0.000999001	0.001373116	ADCY2/CACNA1C/CALCA/CAMTA1/CDH13/GNAS/GRIN2A/HDAC4/INPP5A/ITPR1/JPH3/KSR1/KSR2/MAPT/NFATC1/NRG1/PDE2A/PDE4D/PLCG2/PRKAR1B/MGRN1/RIMS2/PRKCA/PDE3A/NOS1/PDE9A/AKAP13/PRKG1/ITPR2/RYR2/SLC8A1/DDAH2/ADCY5/NFATC2/PDE11A/PTPRJ/OPRL1/ADCYAP1R1/THBS1/JPH2/HAP1/GNAL/TRPM2/ANK2/PTH1R/PTK2B/ADCY9/ADCY3/CRHR1/GRIN2C/OPRM1/PLCG1/ADCY1/GNAI2/PDE10A/ADCY8/APLP1/NCALD/PDE4A/TPCN2/PEX5L/PTGER3/ITPR3/SGCD/P2RY6/HTT…	GO
cAMP-mediated signaling	179	0.389273754	1759685051	0.000999001	0.001373116	ADCY2/CALCA/GNAS/KSR1/PDE2A/PDE4D/MGRN1/RIMS2/PRKCA/PDE3A/NOS1/AKAP13/ADCY5/PDE11A/OPRL1/ADCYAP1R1/GNAL/PTH1R/ADCY9/ADCY3/CRHR1/OPRM1/ADCY1/GNAI2/PDE10A/ADCY8/APLP1/PDE4A/PEX5L/PTGER3/GPR78/AKAP6/PCLO/TSHR/EPHA5/ADCYAP1/ADGRD1/ATP2B4/GALR1/ADRA1A/HTR5A/CALCB/CALCR/NME2/GIPR/ADRA1D/LGR4/DGKQ/CRTC3/CHGA/SOX9/RAMP1/ADCY7/GPR161/RAPGEF4/LGR5/GLP1R/RAMP3/GNG2/CRH/NPY2R/LPAR1/GNB1/ADGRB3/TBXA2R/DRD3/CA…	GO
cyclic-nucleotide-mediated signaling	204	0.392480436	1789234878	0.000999001	0.001373116	ADCY2/CALCA/GNAS/KSR1/PDE2A/PDE4D/PRKAR1B/MGRN1/RIMS2/PRKCA/PDE3A/NOS1/PDE9A/AKAP13/PRKG1/ADCY5/PDE11A/OPRL1/ADCYAP1R1/THBS1/GNAL/PTH1R/PTK2B/ADCY9/ADCY3/CRHR1/OPRM1/ADCY1/GNAI2/PDE10A/ADCY8/APLP1/PDE4A/PEX5L/PTGER3/GPR78/RUNDC3A/NPR1/AKAP6/PCLO/TSHR/EPHA5/ADCYAP1/ADGRD1/ATP2B4/EDNRB/CD36/GALR1/ADRA1A/HTR5A/PRKAR2B/CALCB/CALCR/NME2/GIPR/NPPB/ADRA1D/LGR4/DGKQ/CRTC3/CHGA/SOX9/RAMP1/ADCY7/GPR161/RAP…	GO
spinal cord development	104	0.512328282	221982638	0.000999001	0.001373116	DAB1/GLI2/GLI3/ISL2/LHX4/PAX6/PAX7/PTPRS/RFX4/TAL1/LHX1/GDPD5/NOTCH1/ROBO2/LHX5/GATA2/WNT3A/MDGA1/PLXDC1/WNT1/DCC/AKT1/NKX6-1/DBX1/NKX6-2/GBX1/DAAM2/SUFU/GDNF/PTN/GDF7/LOXL3/PTCH1/OLIG2/RELN/IFT122/FOXB1/DRGX/ADARB1/LHX3/FOXN4/PROX1/MTOR/TULP3/GSX2/MDGA2/EED/PBX3/HOXC10/CLN8/ERCC2/ASCL1/GIGYF2/LMO4/EVX1/SHH/SOX1/MNX1/DLL4/MPST/IFT172/ZIC1/PTBP2/CHRD/PKD1/NF1/DCTN1/SOX12/ACTL6A/NEFL/INTU/PHOX2A/UN…	GO
telencephalon development	237	0.486282133	2236223842	0.000999001	0.001373116	ALK/CDK6/CNTNAP2/DAB1/DLX1/ERBB4/GLI3/IGF2BP1/KDM2B/KIRREL3/LHX6/LMX1A/NKX2-1/NRG1/NRG3/PAX5/PAX6/PHACTR1/PLXNA4/PTPRS/RTN4RL1/TRAPPC9/WNT5A/RFX4/FEZF1/TNR/EMX2/SLC1A2/LRP1/DMRTA2/EXT1/LHX1/RARA/TACC2/SLC8A1/NR2E1/ROBO2/CRTAC1/SKI/LHX5/ZEB2/ROBO1/WNT3A/SYNE2/LHX2/PTEN/LRP8/ID4/SCN5A/DISC1/DAB2IP/TBR1/TMEM108/EPHB2/NRP1/FEZ1/CDH2/CXCL12/TACC1/SLC8A3/EMX1/BTBD3/CHD7/MYH10/NTRK2/RARB/EPHA5/CDK5R2/DN…	GO
pallium development	160	0.492116702	2205436423	0.000999001	0.001373116	ALK/CDK6/CNTNAP2/DAB1/DLX1/GLI3/IGF2BP1/KIRREL3/LHX6/LMX1A/NKX2-1/PAX5/PAX6/PHACTR1/PTPRS/TRAPPC9/EMX2/LRP1/DMRTA2/RARA/TACC2/NR2E1/LHX5/ZEB2/ROBO1/WNT3A/SYNE2/LHX2/PTEN/LRP8/ID4/DISC1/DAB2IP/TBR1/TMEM108/NRP1/FEZ1/CDH2/TACC1/EMX1/BTBD3/NTRK2/EPHA5/CDK5R2/FOXP2/CCDC85C/DLX2/ATP2B4/SLIT2/EGFR/POU3F2/PLCB1/GRIN1/NRP2/MCPH1/KDM6B/EOMES/RELN/TH/HIF1A/EIF2B5/HTR5A/BNIP3/LEF1/DCLK2/NR4A3/PROX1/CDK5/HTR…	GO
developmental maturation	266	0.422516586	1953543851	0.000999001	0.001373116	CAMK2B/CNTNAP2/FAM20C/IGSF21/LHX6/NRXN1/RERE/RYR1/SEZ6/SHANK1/SPTBN4/UNC13A/WNT5A/RUNX2/NFIA/TAL1/PAX2/PDE3A/BAIAP3/XYLT1/RAB32/FGFR1/C3/BCL11A/NFASC/GATA2/SLC17A7/PTEN/PTH1R/PTK2B/DISC1/WNT1/DAB2IP/MAP1B/RET/BCL2/SRRM4/CLSTN1/ALDH1A2/GREM1/NKX6-1/MAEA/YWHAZ/PTPRN/EPHA8/SEZ6L/FARP2/PALM/AGRN/DLG4/CDK5R2/IRX5/NRCAM/EPAS1/PGR/AP3D1/EDNRB/ANKS1A/RBPJ/NR4A2/GRIN1/BFSP2/RELN/THBS3/CD63/HIF1A/CDH3/DCHS…	GO
limbic system development	104	0.500544913	216877116	0.000999001	0.001373116	ALK/CDK6/CNTNAP2/DAB1/DLX1/GLI3/KIRREL3/LMX1A/NKX2-1/PTPRS/EMX2/FGFR2/RARA/NR2E1/FGFR1/LHX5/ZEB2/WNT3A/HAP1/PTEN/LRP8/ID4/ETS1/CRHR1/TBR1/TMEM108/NRP1/FEZ1/OTP/EPHA5/CDK5R2/DLX2/ATP2B4/POU3F2/NRP2/KDM6B/RELN/TBX3/FOXB1/EIF2B5/HTR5A/LEF1/DCLK2/NR4A3/PROX1/CDK5/RAX/PHLPP2/MFSD2A/KIF5B/CRH/NKX2-6/KCNA1/SEMA3A/ALDH1A3/GSK3B/EIF2B3/ARPC5/BCAN/BBS2/CDK5R1/TSC1/NF1/XRCC1/ANXA3/EZH2/NEFL/XRN2/NEUROD6/UBA…	GO
glial cell development	112	0.440915753	1922119894	0.000999001	0.001373116	CDK6/MAPT/NRG1/ROR1/TENM4/NTRK3/LRP1/PRDM8/ARHGEF10/SKI/PARD3/LAMC3/TTBK1/PTEN/AKT2/ID4/VIM/ROR2/AKT1/NKX6-2/CD9/NTRK2/MAG/EGFR/POU3F2/TLR2/CLU/EIF2B5/POU3F1/CNTN2/NDRG1/ZNF488/HDAC11/WASF3/MXRA8/CDK5/KRAS/CSPG5/LDLR/SIRT2/LYN/KCNJ10/LAMB2/ERCC2/LPAR1/B4GALT5/EIF2B3/ASCL1/SHH/SH3TC2/SOX10/DICER1/FA2H/HDAC10/NF1/MPP5/BACE2/PSEN1/B4GALT6/PICK1/DAG1/GSN/MYRF/CNTNAP1/ILK/NCSTN/SOD1/NR1D1/EIF2B4/APP/S…	GO
neural tube development	156	0.459019171	2053548998	0.000999001	0.001373116	GLI2/GLI3/IFT140/ITPK1/KDM2B/PAX6/PAX7/PRICKLE1/SSBP3/TSC2/WNT5A/CELSR1/PAX2/MTHFD1L/LRP2/RARA/NOTCH1/SKI/ZEB2/WNT3A/DLC1/SFRP1/LHX2/GRHL2/SCRIB/GBX2/COBL/WNT1/ALDH1A2/SHROOM3/SFRP2/EN1/ABL1/SUFU/PLXNA2/ST14/GDF7/STK3/GSC/PTCH1/EPHA2/SEMA3C/TRIM71/GRHL3/IFT122/HIF1A/FOXB1/RARG/DCHS1/PRKACA/SETD2/HES1/NODAL/FZD6/PROX1/TULP3/SPINT1/GPR161/TEAD2/TWIST1/PLXNB2/AMBRA1/RALA/FOXA1/DACT1/ALX1/STK4/PRKACB…	GO
central nervous system neuron differentiation	177	0.539078342	2435223645	0.000999001	0.001373116	DKK1/DLX1/ERBB4/GLI2/GLI3/ISL2/KNDC1/LHX4/LHX6/LMX1A/MAPT/NKX2-1/PAX6/PAX7/PLXNA4/RORA/SPTBN4/WNT5A/CHD5/TAL1/FGFR2/WNT7A/SATB2/LHX1/GDPD5/MAP2/UNC5D/NR2E1/ROBO2/LHX5/PTK2/ZEB2/SPOCK1/ROBO1/GRID2/CBLN1/GATA2/WNT3A/SFRP1/CDH11/EPHA4/MDGA1/GBX2/PTEN/ID4/DISC1/LHX8/WNT1/DCC/EPHB1/DCLK1/TBR1/EPHB2/NRP1/NKX6-1/SIN3A/SFRP2/DBX1/NKX6-2/GBX1/EMX1/SUFU/WNT3/NTRK2/OTP/GDF7/WNT9B/DLX2/NFIB/SLIT2/PTCH1/NR4A2…	GO
cerebral cortex development	106	0.494173411	2144704502	0.000999001	0.001373116	CNTNAP2/DAB1/GLI3/LHX6/NKX2-1/PAX5/PAX6/PHACTR1/PTPRS/TRAPPC9/EMX2/LRP1/DMRTA2/TACC2/NR2E1/ROBO1/SYNE2/LHX2/LRP8/DISC1/DAB2IP/TBR1/NRP1/CDH2/TACC1/EMX1/BTBD3/NTRK2/CDK5R2/FOXP2/CCDC85C/SLIT2/EGFR/POU3F2/PLCB1/GRIN1/NRP2/MCPH1/EOMES/RELN/TH/HIF1A/BNIP3/CDK5/HTR6/SLC38A2/SLC2A1/FAT4/RTN4/LAMB1/DIXDC1/MBOAT7/SEMA3A/NDE1/FUT10/GSK3B/ASCL1/ATOH1/BBS2/SUN2/CDK5R1/TSC1/CSNK2A2/ADGRG1/LRP6/NF1/POU3F3	GO
membrane docking	173	0.350070663	1577724597	0.000999001	0.001373116	CTBP2/NDRG4/TSNARE1/UNC13A/RAB3C/NPHP4/EXOC4/DYNC1H1/PCNT/KCNB1/CPLX2/STX16/CLASP1/RAB3B/VAPB/ESYT3/CAMK2A/SNAP25/PPFIA3/CEP164/ICAM1/CEP72/SYT1/STX3/CSNK1E/SDCCAG8/PSEN2/ESYT2/PRKACA/PRKAR2B/EXOC6B/STX2/NINL/IQCB1/STX11/CEP192/RAB3IP/CEP152/TUBB/STX1B/RAB7A/CDK5RAP2/CSNK1D/FGFR1OP/ODF2/SCFD2/NEDD1/YWHAG/AKAP9/RALB/CENPJ/NDE1/SYTL2/SFI1/SNPH/VPS45/ROCK1/DCTN2/ESYT1/CEP78/EXOC6/SNX3/CEP250/FBF1/HS…	GO
regulation of cell-cell adhesion	377	0.353519973	166407373	0.000999001	0.001373116	CARD11/CD81/GLI2/GLI3/KIF26B/MAD1L1/PRKCZ/UBASH3B/WNT5A/ZBTB16/ZMIZ1/ANK3/EFNA5/FYN/PRKCA/TNR/MBP/RUNX3/RUNX1/RARA/PRKG1/NCK2/RDX/PTK2/TENM3/FLOT1/WNT3A/MDGA1/GCNT2/DTX1/ABAT/ADAM8/ETS1/ERBB2/CDH1/WNT1/AKT1/BMP6/PPM1F/CXCL12/MYO10/ELANE/ABL1/SRC/EFNB2/CD9/BCL6/ZAP70/JAK3/EGR3/LOXL3/PTPRU/PDPN/ITGB2/AP3D1/B4GALNT2/DUSP22/HLX/CD6/TGFBR2/PAK1/DOCK8/ITPKB/IL6R/DLG5/ICAM1/SOCS1/PAG1/FOXA2/TBX21/AP3B1/…	GO
negative regulation of cell-cell adhesion	166	0.359732048	1617413486	0.000999001	0.001373116	GLI3/MAD1L1/UBASH3B/TNR/MBP/RUNX3/RUNX1/PRKG1/RDX/PTK2/DTX1/ABAT/ERBB2/CDH1/WNT1/AKT1/BMP6/PPM1F/CXCL12/ABL1/CD9/BCL6/JAK3/LOXL3/B4GALNT2/DUSP22/HLX/DLG5/SOCS1/PAG1/TBX21/MAD2L2/ZNF703/IHH/C1QTNF1/ASS1/TRPV4/MAP2K5/PPARA/PODXL/DLG1/WNK1/ALOX12/PDE5A/SERPINE2/ADAMTS18/ZC3H12A/SMAD7/PRKCD/VEGFA/SOCS5/JAK2/SHH/CBFB/EPB41L5/SNAI2/PAWR/FXYD5/MIA3/IL4R/TWSG1/DUSP3/ARG2/PRKAR1A/IL20RB/FOXJ1/ZC3H8/TNFRSF…	GO
positive regulation of cell-cell adhesion	240	0.3270101	1505324605	0.000999001	0.001373116	CARD11/CD81/GLI2/GLI3/KIF26B/PRKCZ/WNT5A/ZBTB16/ZMIZ1/ANK3/FYN/RUNX3/RUNX1/RARA/NCK2/FLOT1/WNT3A/GCNT2/ADAM8/ETS1/AKT1/MYO10/ELANE/SRC/EFNB2/BCL6/ZAP70/JAK3/EGR3/PTPRU/PDPN/ITGB2/AP3D1/HLX/CD6/TGFBR2/PAK1/DOCK8/ITPKB/IL6R/ICAM1/SOCS1/FOXA2/AP3B1/NOD2/FAM49B/ADAM19/IHH/TNFSF11/CD44/HES1/NR4A3/IL15/NODAL/NLRP3/SYK/PODXL/ITGA6/ADA/PIK3R6/CITED2/FOXA1/LYN/SKAP1/CD276/SMAD7/BMP7/PDCD1/NFAT5/LILRB4/TRA…	GO
cellular process involved in reproduction in multicellular organism	317	0.304767346	1422065149	0.000999001	0.001373116	CDYL/OCA2/OSBP2/PACRG/SLIT3/ZBTB16/ZMIZ1/CHD5/FMN2/PDE3A/WT1/CELF4/RARA/ROBO2/RFX2/SFRP1/DNAH1/MOV10L1/CYP26B1/PTK2B/DNMT3A/HSPA2/BCL2/AKT1/ETV6/BMPR1B/DHH/ETV5/SRC/CD9/PTN/ATM/ARRB1/BCL2L1/SLIT2/SPIRE2/HMGB2/SOHLH2/KIT/FOXL2/CCDC63/PAQR5/MAST2/PRKACA/STRA8/ING2/TDRKH/IHH/ROPN1L/PYGO1/CCDC136/TEX14/DZIP1/PABPC1L/FANCC/PAQR8/MTOR/ABHD2/SOS1/CDC25B/CXADR/TTLL1/MAEL/PDE5A/SOHLH1/LGR5/RNF8/SMARCA2/TR…	GO
regulation of cell morphogenesis	451	0.468614517	2219067427	0.000999001	0.001373116	ARHGAP15/ATP10A/BRSK2/CAMK2B/CDH4/CUX1/CUX2/DAB1/DSCAM/FSTL4/GNA12/HECW1/KNDC1/LINGO1/MAPT/PLXNA4/PTPRS/TIAM1/UNC13A/UST/WNT5A/PREX1/FBXO31/BDNF/EFNA5/RIMS2/FYN/NLGN1/PLXNC1/KALRN/SHOX2/SEMA5B/TNR/NTRK3/WNT7A/ISLR2/ARHGEF7/OLFM1/LRP1/SEMA6A/BAIAP2/OBSL1/RIMS1/RREB1/DNM3/MAP2/FERMT2/ACTN4/NR2E1/CYFIP1/ROBO2/TNIK/RDX/PTK2/PTPRD/ZEB2/BCL11A/ROBO1/FMNL2/WNT3A/DLC1/SYNGAP1/MAP6/EPHA4/SYT3/TRAK1/SARM1/…	GO
gland morphogenesis	116	0.506625721	221424237	0.000999001	0.001373116	DDR1/ESR1/GLI2/GLI3/NRG3/PAX6/TBX2/WNT5A/FGFR2/SULF2/NOTCH1/FGFR1/WNT3A/SFRP1/NKX2-3/SCRIB/LRP5/PLXND1/SULF1/ID4/NTN1/BCL2/NRP1/ETV5/SRC/PDGFA/CFLAR/IGFBP5/PLXNA1/ESRP2/PTN/RXRA/TGM2/GDF7/LIMS2/PGR/NFIB/PTCH1/EGFR/TGFBR2/EPHA2/SEMA3C/LAMA5/TBX3/RPS6KA1/LAMA1/RARG/CAPN1/KDM5B/TP63/PROX1/EDAR/SOX9/FRS2/CYP7B1/VDR/BTRC/FOXA1/BTBD7/SEMA3A/BMP7/HGF/HOXD13/SHH/SLC9A3R1/PML/SNAI2/WNT4/TWSG1/GLI1/FBXW7/C…	GO
passive transmembrane transporter activity	429	0.442495983	2089954463	0.000999001	0.001373116	ANO1/ANO2/ASIC2/CACNA1A/CACNA1B/CACNA1C/CACNA1G/CACNA1H/CACNA2D1/CACNA2D2/CACNA2D3/CACNA2D4/FAM155A/GABRB3/GABRG3/GRID1/GRIK2/GRIK3/GRIK4/GRIN2A/ITPR1/JPH3/KCNIP1/KCNIP4/KCNJ6/KCNMA1/KCNN3/KCNQ1/KCNQ2/KCNQ3/KCNT1/NALCN/PDE2A/RASA3/RYR1/KCNH1/KCNK9/SLC24A4/KCNQ5/KCNAB1/TRPM1/KCNK13/KCND3/CACNB4/CACNA1E/ITPR2/KCNV1/KCND2/RYR2/HCN4/CACNA1I/CACNG2/TRPC4/ABCC8/RYR3/CLCN7/KCNK10/GABRD/KCNN1/KCNA6/GRID2…	GO
active transmembrane transporter activity	326	0.390165236	1822858007	0.000999001	0.001373116	ATP2B2/SLC12A7/SLC6A3/SLC26A10/SLC24A4/SLC12A5/SLC1A2/ABCC1/SLC9A9/SLC8A1/ABCC8/SLC9A3/ABCG1/CLCN7/SLC24A3/SLC1A3/TAPBP/TMCO3/SLC6A19/ABCB1/SLC17A7/TAP2/SLC6A1/ABCA3/SLC4A2/SLCO5A1/SLC4A4/SLC11A2/SLCO3A1/SLC6A17/SLC6A18/SLC26A9/SLC8A2/SLC6A6/SLC45A4/ABCB9/SLC8A3/SLC6A4/SLC45A1/SLC5A6/SLC12A9/SLC6A5/SLCO4C1/SLC6A9/SLC5A8/SLC6A2/SLC38A1/SLC16A7/ANKH/PCYOX1/ATP2B4/MFSD2B/SLC22A18/SLC4A8/SLC16A3/SLC1…	GO
voltage-gated channel activity	183	0.51382984	2324928149	0.000999001	0.001373116	ANO1/CACNA1A/CACNA1B/CACNA1C/CACNA1G/CACNA1H/CACNA2D1/CACNA2D2/CACNA2D3/CACNA2D4/GRIN2A/KCNIP1/KCNIP4/KCNJ6/KCNMA1/KCNQ1/KCNQ2/KCNQ3/KCNT1/NALCN/RYR1/KCNH1/KCNK9/KCNQ5/KCNAB1/KCNK13/KCND3/CACNB4/CACNA1E/KCNV1/KCND2/HCN4/CACNA1I/CACNG2/CLCN7/KCNK10/KCNA6/CACNG3/CACNB2/KCNB2/PTK2B/SCN5A/CACNG4/GRIN2C/KCNC3/OPRM1/KCNIP3/KCNH4/KCNB1/CNR1/KCNAB2/TPCN2/TPCN1/SCN4A/KCNQ4/KCNK2/CLIC5/KCNK12/KCNS3/KCNK3/S…	GO
ligand-gated channel activity	129	0.452470601	1998735769	0.000999001	0.001373116	ASIC2/GABRB3/GABRG3/GRID1/GRIK2/GRIK3/GRIK4/GRIN2A/ITPR1/JPH3/KCNJ6/RASA3/RYR1/ITPR2/RYR2/HCN4/RYR3/GABRD/GRID2/JPH2/SLC17A7/GABRB2/CNGB1/TRPM2/GABRA5/PTK2B/GRIN2C/CHRNA4/GLRA1/TPCN2/ITPR3/TPCN1/GRIK5/SCNN1G/GRIA1/CNGA3/GRIN1/TRPV1/KCNK1/KCNJ4/GRIN3B/CHRNA3/GRIA4/KCNJ15/TRPA1/HCN2/KCNH2/KCNJ12/CHRNB4/CHRNB2/HTR3A/GABRA1/KCNJ5/GRIN3A/KCNJ1/FKBP1B/SCNN1B/GRIK1/CHRNB3/KCNJ10/GRIA2/JPH1/GRIN2D/GABRG2…	GO
gated channel activity	318	0.484054207	2259144591	0.000999001	0.001373116	ANO1/ANO2/ASIC2/CACNA1A/CACNA1B/CACNA1C/CACNA1G/CACNA1H/CACNA2D1/CACNA2D2/CACNA2D3/CACNA2D4/FAM155A/GABRB3/GABRG3/GRID1/GRIK2/GRIK3/GRIK4/GRIN2A/ITPR1/JPH3/KCNIP1/KCNIP4/KCNJ6/KCNMA1/KCNN3/KCNQ1/KCNQ2/KCNQ3/KCNT1/NALCN/RASA3/RYR1/KCNH1/KCNK9/KCNQ5/KCNAB1/KCNK13/KCND3/CACNB4/CACNA1E/ITPR2/KCNV1/KCND2/RYR2/HCN4/CACNA1I/CACNG2/RYR3/CLCN7/KCNK10/GABRD/KCNN1/KCNA6/GRID2/CACNG3/JPH2/CACNB2/SLC17A7/GABR…	GO
substrate-specific channel activity	404	0.452206995	2136040773	0.000999001	0.001373116	ANO1/ANO2/ASIC2/CACNA1A/CACNA1B/CACNA1C/CACNA1G/CACNA1H/CACNA2D1/CACNA2D2/CACNA2D3/CACNA2D4/FAM155A/GABRB3/GABRG3/GRID1/GRIK2/GRIK3/GRIK4/GRIN2A/ITPR1/JPH3/KCNIP1/KCNIP4/KCNJ6/KCNMA1/KCNN3/KCNQ1/KCNQ2/KCNQ3/KCNT1/NALCN/PDE2A/RASA3/RYR1/KCNH1/KCNK9/SLC24A4/KCNQ5/KCNAB1/TRPM1/KCNK13/KCND3/CACNB4/CACNA1E/ITPR2/KCNV1/KCND2/RYR2/HCN4/CACNA1I/CACNG2/TRPC4/ABCC8/RYR3/CLCN7/KCNK10/GABRD/KCNN1/KCNA6/GRID2…	GO
ion gated channel activity	309	0.486783433	2267026585	0.000999001	0.001373116	ANO1/ANO2/ASIC2/CACNA1A/CACNA1B/CACNA1C/CACNA1G/CACNA1H/CACNA2D1/CACNA2D2/CACNA2D3/CACNA2D4/FAM155A/GABRB3/GABRG3/GRID1/GRIK2/GRIK3/GRIK4/GRIN2A/ITPR1/JPH3/KCNIP1/KCNIP4/KCNJ6/KCNMA1/KCNN3/KCNQ1/KCNQ2/KCNQ3/KCNT1/NALCN/RASA3/RYR1/KCNH1/KCNK9/KCNQ5/KCNAB1/KCNK13/KCND3/CACNB4/CACNA1E/ITPR2/KCNV1/KCND2/RYR2/HCN4/CACNA1I/CACNG2/RYR3/CLCN7/KCNK10/GABRD/KCNN1/KCNA6/GRID2/CACNG3/JPH2/CACNB2/SLC17A7/GABR…	GO
voltage-gated cation channel activity	135	0.527629528	2336280785	0.000999001	0.001373116	CACNA1A/CACNA1B/CACNA1C/CACNA1G/CACNA1H/CACNA2D1/CACNA2D2/CACNA2D3/CACNA2D4/GRIN2A/KCNJ6/KCNMA1/KCNQ1/KCNQ2/KCNQ3/KCNT1/RYR1/KCNH1/KCNK9/KCNQ5/KCNAB1/KCND3/CACNB4/CACNA1E/KCNV1/KCND2/HCN4/CACNA1I/CACNG2/KCNA6/CACNG3/CACNB2/KCNB2/PTK2B/CACNG4/GRIN2C/KCNC3/OPRM1/KCNH4/KCNB1/CNR1/KCNAB2/TPCN2/TPCN1/KCNQ4/KCNK2/KCNS3/KCNK3/SNAP25/GRIN1/KCNC1/CACNG6/KCNK1/KCNJ4/KCNG4/CACNG8/KCNJ15/KCNE1/HCN2/KCNH2/KCN…	GO
regulation of transmembrane transporter activity	243	0.451699577	2080651926	0.000999001	0.001373116	CACNA2D1/DLG2/DYSF/FGF14/GRIN2A/GSG1L/HECW1/JPH3/MEF2C/PDE4D/PLCG2/PRKCE/SHANK1/SHANK2/ANK3/NLGN1/KCNAB1/NOS1/CACNB4/PDE4B/RYR2/ACTN4/CACNG2/OPRL1/FGF12/CACNG3/JPH2/CACNB2/ABCB1/RASGRF1/THADA/HAP1/PTEN/SHISA9/ANK2/PTK2B/CNIH3/CACNG4/CRHR1/HSPA2/AHNAK/OPRM1/EPHB2/BCL2/DAPK1/NEDD4L/ACTN2/P2RY6/REM1/HTT/HECW2/AKAP6/HPCA/DLG4/WWP2/STK39/SHISA6/NOS1AP/GRIA1/PCSK9/TESC/SHANK3/GRIN1/KCNC1/RELN/SCN4B/LRR…	GO
signal release	436	0.424753892	2007944337	0.000999001	0.001373116	ANO1/APBA2/BRSK2/CACNA1A/CACNA1B/CACNA1C/CACNA2D2/CTBP2/DGKI/ERC2/GNAS/GRM4/ITPR1/MEF2C/NRXN1/NRXN2/PRKCB/PRKCE/PTPRN2/SYN3/TIAM1/UNC13A/LTBP4/EFNA5/RIMS2/PRKCA/NLGN1/KALRN/WNT7A/KLF7/SNCAIP/LRP1/CACNA1E/BAIAP3/RIMS1/ITPR2/PIP5K1C/OTOF/RAB11FIP3/ADCY5/FGFR1/ABCC8/AACS/RPH3AL/SMPD3/ARNTL/SFRP1/CACNB2/SLC44A4/TRIM9/SCRIB/LRP5/PNKD/ABAT/CRHR1/HNF4A/OPRM1/SYT17/ADCY1/BMP6/TCF7L2/KCNB1/MAP4K4/CPLX2/CH…	GO
cellular monovalent inorganic cation homeostasis	100	0.381662348	1650349516	0.000999001	0.001373116	KCNMA1/SLC9A9/SLC8A1/SLC9A3/SLC4A2/SLC4A4/BCL2/NEDD4L/SLC4A8/ATP6V1H/ATP1A3/ATP1B2/RAB20/TMEM175/TCIRG1/RAB7A/ATP6V0A1/ATP6V1A/SLC9A8/ATP6V0C/SLC4A1/ATP6V1F/SLC4A11/SLC4A3/CLCN3/SLC4A5/SLC26A6/ATP1B1/MAFG/ATP6V0E1/TM9SF4/ATP6V1C1/ATP6V0A2/TTPA/ATP6V0B/AVP/DMXL1/DMXL2/ATP4B/SLC9A1/ROGDI/CLN5/MAPK1/AQP11/ATP12A/SLC9A5/ATP1B3/ATP1A4/MAPK3/ATP6V1C2/ATP6V0A4/ATP6V1B1/ATP6V0E2/ATP4A/SLC11A1/KCNJ2/SLC4A…	GO
establishment of cell polarity	129	0.480408738	2122149211	0.000999001	0.001373116	BRSK2/DOCK2/FRMD4A/KIF26B/PAX6/PRKCZ/SIPA1L3/UST/WNT5A/MYO18A/WNT7A/BCAS3/MAP2/PARD3/PTK2/SCRIB/CYP26B1/PTK2B/MARK2/FOXF1/EPHB1/MAP1B/FEZ1/CYTH1/HTT/CLASP1/AMOTL2/NEK3/CYTH3/PAK1/DOCK8/MCPH1/BRSK1/MYH9/AMOTL1/LAMA1/SDCCAG8/MAP4/HES1/PARD3B/WWC1/GBF1/ARFGEF1/ACTR1B/NUMA1/CDK5RAP2/FRMD4B/PRKCI/ALPK2/KIF25/KRIT1/ARHGEF11/RICTOR/NDE1/JAM3/SPRY2/KANK1/DOCK7/ROCK2/GSK3B/ROCK1/LLGL2/SHH/SLC9A3R1/SPRY1/F…	GO
myofibril	214	0.40609358	1856587987	0.000999001	0.001373116	ANK1/CACNA1C/HDAC4/MYOM2/OBSCN/PDE4DIP/RYR1/SPTBN1/SYNE1/TNNT3/ANK3/PALLD/NOS1/PDE4B/OBSL1/RYR2/FERMT2/SLC8A1/ACTN4/TTN/FLNB/RYR3/SORBS2/MYO18B/JPH2/SYNE2/ANK2/SCN5A/CALD1/AHNAK/FLNC/DNAJB6/SVIL/SYNM/ACTN2/TMOD1/SQSTM1/PDLIM3/ATP2B4/PARVA/BIN1/NOS1AP/PAK1/C10orf71/PDLIM5/JUP/SYNPO/MYLK2/TPM1/CORO1C/ADRA1A/DST/PSEN2/KRT8/SCN8A/NEBL/PARVB/FXR1/ENO1/KCNE1/FHOD3/DCTN4/XIRP2/MYL2/MYBPC2/LDB3/ACTN1/ACT…	GO
sarcomere	194	0.403487825	1833878134	0.000999001	0.001373116	ANK1/CACNA1C/HDAC4/MYOM2/OBSCN/RYR1/SPTBN1/SYNE1/TNNT3/ANK3/PALLD/NOS1/PDE4B/OBSL1/RYR2/FERMT2/SLC8A1/ACTN4/TTN/FLNB/RYR3/SORBS2/MYO18B/JPH2/SYNE2/ANK2/SCN5A/FLNC/DNAJB6/ACTN2/TMOD1/SQSTM1/PDLIM3/ATP2B4/PARVA/BIN1/NOS1AP/PAK1/C10orf71/PDLIM5/JUP/SYNPO/MYLK2/TPM1/CORO1C/ADRA1A/DST/PSEN2/KRT8/SCN8A/NEBL/PARVB/ENO1/KCNE1/FHOD3/DCTN4/XIRP2/MYL2/MYBPC2/LDB3/ACTN1/ACTA1/PDLIM4/PPP3CA/MYH3/SRI/SLC2A1/CA…	GO
Z disc	125	0.465699207	2047636979	0.000999001	0.001373116	ANK1/CACNA1C/HDAC4/MYOM2/OBSCN/RYR1/ANK3/PALLD/NOS1/PDE4B/OBSL1/RYR2/SLC8A1/ACTN4/TTN/FLNB/RYR3/SORBS2/MYO18B/JPH2/SYNE2/ANK2/SCN5A/FLNC/DNAJB6/ACTN2/PDLIM3/ATP2B4/PARVA/BIN1/NOS1AP/PAK1/C10orf71/PDLIM5/JUP/SYNPO/ADRA1A/DST/PSEN2/KRT8/SCN8A/NEBL/PARVB/KCNE1/FHOD3/XIRP2/MYBPC2/LDB3/ACTN1/PDLIM4/PPP3CA/SRI/SLC2A1/CACNA1D/FKBP1B/MYBPC3/PRICKLE4/PPP1R12A/SLC4A1/PDLIM7/PPP3CB/STUB1/JPH1/SYNPO2/KY/AHNA…	GO
lamellipodium	183	0.490070476	221742405	0.000999001	0.001373116	ANTXR1/CTNNA2/DYSF/FAT1/IGF2BP1/MCC/SPATA13/PALLD/PLEKHG5/BCAR1/ARHGEF7/APBB1IP/DPYSL3/FERMT2/CYFIP1/CTNNA3/SORBS2/RDX/PTK2/FLOT1/SYNE2/SCRIB/PLXND1/PTK2B/PTPRM/CDH1/APBB2/DGKZ/PLCG1/TIAM2/PXN/CDH2/MYLK/MYO10/CDC42BPB/SLC39A14/UNC5C/ABLIM1/PSTPIP1/MYH10/APC2/PDPN/PARVA/DUSP22/PAK1/EPHA2/TESC/DOCK8/KITLG/ABLIM3/SSH1/CORO1C/ITSN1/AMOTL1/STX3/FGD3/PTPRO/SRCIN1/STMN2/LIMK1/NME2/STX2/CD44/PARVB/SH3RF1…	GO
actin filament polymerization	163	0.423752749	190263714	0.000999001	0.001373116	CTNNA2/GAS7/PRKCE/SPTBN1/SPTBN4/PREX1/TRIM27/FMN2/BAIAP2/CYFIP1/NCK2/RDX/ADD2/PTK2B/COBL/KANK3/TRIOBP/HCK/SCIN/PSTPIP1/TMOD1/HIP1R/BIN1/SLIT2/MYO1C/SPIRE2/EPS8/KANK4/ELN/ICAM1/SPTB/NPHS1/FMN1/ARHGAP40/DIAPH1/WASF3/MTOR/ARFGEF1/FHOD3/DLG1/MAGEL2/ARPC2/BAIAP2L1/RHOBTB1/FCHSD2/CDC42EP4/IQGAP2/DIAPH3/RICTOR/SNX9/ADD1/RHOBTB2/RASA1/CTTN/FER/CAPZB/TMOD3/LATS1/ANG/KANK1/ABI2/PRKCD/FCHSD1/ARPC5/MICALL2/J…	GO
actin filament-based movement	131	0.475579576	2103328059	0.000999001	0.001373116	CACNA1C/CACNA1G/CACNA2D1/KCNQ1/PDE4D/TNNT3/KCND3/PDE4B/GATA4/RYR2/ACTN4/TTN/CTNNA3/FGF12/MYO1E/CACNB2/MYO7A/SYNE2/ANK2/MYO9B/SCN5A/VIM/FRMD6/NEDD4L/ACTN2/SGCD/TMOD1/MYH10/PDPN/MYO1B/PARVA/BIN1/NOS1AP/MYO1C/ACTN3/MYH14/FNBP1L/JUP/MYLK2/SCN4B/TPM1/MYH9/MYO19/WIPF3/ATP2A1/KCNE1/KCNH2/CAMK2D/MYO5A/WIPF1/DLG1/MYL2/MYBPC2/ACTA1/MYH3/SRI/KCNJ5/CACNA1D/MYBPC3/ADORA1/SNTA1/KCNE4/TRPM4/TPM4/ROCK1/GJC1/TNNT…	GO
cell-substrate junction	392	0.425004526	2004641783	0.000999001	0.001373116	ARHGAP22/CD81/CDH13/FAT1/GAK/GNA12/MRC2/TSPAN9/TNS3/PALLD/BCAR1/ARHGEF7/LPP/LRP1/APBB1IP/ITGBL1/PIP5K1C/FERMT2/ACTN4/ARHGAP24/CYFIP1/FLRT2/IGF2R/FLNB/SORBS2/RDX/PTK2/FLOT1/AFAP1/NFASC/DLC1/SCARF2/LMO7/SYNE2/SLC4A2/PACSIN2/PTK2B/MPRIP/VIM/TSPAN4/TRIOBP/GRB7/AHNAK/OPRM1/SORBS1/NRP1/PXN/MAP4K4/FLNC/ASAP3/CDH2/HCK/ARHGAP26/HSPG2/SVIL/YWHAZ/TGFB1I1/STX16/SLC6A4/ACTN2/EFNB2/CD9/TNS1/CLASP1/PPFIA1/TGM2/…	GO
peptide hormone secretion	238	0.402750042	1852617897	0.000999001	0.001373116	ANO1/BRSK2/CACNA1A/CACNA1C/CACNA2D2/ITPR1/PRKCE/PTPRN2/TIAM1/LTBP4/EFNA5/RIMS2/PRKCA/KALRN/KLF7/LRP1/CACNA1E/BAIAP3/ITPR2/ADCY5/ABCC8/AACS/RPH3AL/SMPD3/ARNTL/SFRP1/LRP5/ABAT/CRHR1/HNF4A/TCF7L2/KCNB1/MAP4K4/CNR1/NKX6-1/ADCY8/PTPRN/ITPR3/PPARD/TFAP2B/CHD7/PCLO/EPHA5/GCK/SLC30A8/ADCYAP1/ARRB1/ICA1/EGFR/CASR/ILDR2/KCNS3/CPT1A/SNAP25/PER2/BLK/FOXA2/ITSN1/CAMK2G/HIF1A/STXBP5L/SSTR5/SYT7/CAPN10/CPE/TNFS…	GO
insulin secretion	197	0.414594453	1887159404	0.000999001	0.001373116	ANO1/BRSK2/CACNA1A/CACNA1C/CACNA2D2/ITPR1/PRKCE/PTPRN2/TIAM1/EFNA5/RIMS2/PRKCA/KLF7/LRP1/CACNA1E/BAIAP3/ITPR2/ADCY5/ABCC8/AACS/RPH3AL/ARNTL/SFRP1/LRP5/ABAT/HNF4A/TCF7L2/KCNB1/MAP4K4/CNR1/NKX6-1/ADCY8/PTPRN/ITPR3/PPARD/TFAP2B/PCLO/EPHA5/GCK/SLC30A8/ADCYAP1/ARRB1/ICA1/CASR/ILDR2/KCNS3/CPT1A/SNAP25/PER2/BLK/FOXA2/CAMK2G/HIF1A/STXBP5L/SSTR5/SYT7/CAPN10/GIPR/PLA2G6/SYBU/NADK/RAB11B/IRS2/CHGA/MYO5A/TCI…	GO
lymphocyte differentiation	332	0.339810946	1589103766	0.000999001	0.001373116	CARD11/CDK6/DOCK2/FOXP1/GLI2/GLI3/HDAC4/HDAC9/PLCG2/PRKCZ/RORA/TOX/ZBTB16/ZMIZ1/PREX1/RUNX2/NTRK1/ZEB1/RUNX3/RUNX1/RARA/DOCK10/NFATC2/PTPRJ/IKZF1/PLCL2/ZFPM1/SFRP1/NKX2-3/DTX1/CYP26B1/PTK2B/ADAM8/CAMK4/LFNG/ERBB2/WNT1/HLA-DOA/BCL2/INPP5D/ABL1/BCL6/TCF3/ZAP70/JAK3/CHD7/ATM/EGR3/LOXL3/AIRE/AP3D1/ZFP36L2/PIK3CD/HLX/TGFBR2/RBPJ/ITPKB/EOMES/KIT/BCL11B/SOCS1/CR2/TBX21/AP3B1/ONECUT1/LEF1/IHH/SH3RF1/LY6D…	GO
myeloid cell differentiation	366	0.343580059	1614188838	0.000999001	0.001373116	CBFA2T3/CD81/CDK6/FAM20C/FLI1/FOXP1/GNAS/LOX/MEF2C/MEIS2/PRKCB/UBASH3B/ZBTB16/ZBTB46/PRKCA/TAL1/MITF/RUNX1/RARA/HIPK2/MEIS1/SBNO2/SH3PXD2A/IKZF1/GATA2/THBS1/ZFPM1/SFRP1/NKX2-3/ZNF385A/CREBBP/PTK2B/SLC11A2/CAMK4/ETS1/ROR2/INPP5D/LRRK1/SIN3A/MAEA/SCIN/SRC/BCL6/TGFBR3/JAK3/FARP2/P4HTM/EPAS1/CUL4A/PIK3CD/ITGA2B/TGFBR2/RBPJ/EPHA2/LTBR/F2RL1/TESC/PIP4K2A/PRTN3/NBEAL2/ITPKB/ADAR/HMGB2/TLR2/FASN/KITLG/KI…	GO
regulation of endocytosis	265	0.406052347	1876726509	0.000999001	0.001373116	ABR/CDH13/DKK1/DOCK2/DYSF/GSG1L/MAGI2/PLCG2/TSC2/WNT5A/NLGN1/MYO18A/EPHA3/LRP1/ACTN4/C3/PACSIN1/PTPRJ/FLOT1/ARFGAP1/BTBD9/GATA2/HIP1/WNT3A/SLC17A7/SCARB1/SCRIB/PACSIN2/PTEN/TNK2/SGIP1/CAMK1D/RAB31/NEDD4L/GREM1/HCK/MKLN1/TUB/ABL1/SRC/EFNB2/RUFY1/HPCA/SH3GL3/HIP1R/DLG4/SH3GL2/SFRP4/ITGA2/BCR/AAK1/ARRB1/BIN1/NTF3/CD36/MCTP1/PCSK9/F2RL1/ANGPT1/PRTN3/ANKFY1/TLR2/CLU/ATXN2/ITSN1/DAB2/CD63/SYT7/SH3GL1/R…	GO
regulation of Wnt signaling pathway	343	0.416782279	1954175964	0.000999001	0.001373116	CTNND2/DKK1/ESR1/GLI3/GPC5/GRB10/HECW1/HIC1/MCC/NFATC1/NXN/PRICKLE1/RNF220/TIAM1/TSC2/WNT5A/WWOX/RNF213/CDK14/FGFR2/RBMS3/LRP1/ANKRD6/SULF2/NPHP4/TERT/RUNX1/NOTCH1/TCF7L1/COL1A1/SKI/ZEB2/FAM53B/TRABD2B/PSMB9/ARNTL/WNT3A/SFRP1/MACF1/SULF1/DISC1/ROR2/LGR6/DAB2IP/TCF7L2/AXIN1/LRRK1/GREM1/CDH2/SFRP2/AXIN2/ABL1/SRC/DAAM2/WNT3/PRDM15/TLE3/STK3/SFRP4/APC2/ZNRF3/PTPRU/TLE2/SMAD3/GSC/SHISA6/LATS2/WNT5B/EG…	GO
transport vesicle	368	0.369892716	1738375332	0.000999001	0.001373116	APBA2/DGKI/GRIN2A/ITPR1/KIF1A/PCSK2/PTPRN2/PTPRS/SYN3/UNC13A/BDNF/KCNK9/RAB3C/SNCAIP/PDE4B/DPYSL3/OTOF/IGF2R/RPH3AL/AMPH/MAP6/SLC17A7/SV2C/SV2B/SYT3/HAP1/FGFRL1/TRIM9/BSN/SCAP/DISC1/CNIH3/SLC6A17/SLC30A3/SYT17/SYPL2/HCK/NCALD/CRISPLD2/TMEM163/PTPRN/STX16/SYT2/DLG4/SLC6A9/SPRED2/SH3GL2/APBA1/SLC30A8/MCFD2/AP1G2/RAB3B/ICA1/ECE2/RAB1B/BIN1/NTF3/MME/BCL2L1/GRIA1/MCTP1/DTNBP1/RPH3A/SNAP25/GRIN1/CD59/S…	GO
coated vesicle	269	0.367805136	1700493448	0.000999001	0.001373116	AP2A2/ASTN2/WNT5A/DENND1A/LRP1/ECE1/LRP2/IDUA/IGF2R/PACSIN1/MYO1E/HIP1/SLC17A7/AP3B2/APOB/SCAP/CNIH3/TNK2/ROR2/SGIP1/SH3BP4/ADCY8/NCALD/SYT2/CHRM2/CD9/FCHO1/GAD1/HIP1R/SH3GL2/ASTN1/AAK1/MCFD2/AP1G2/VPS16/SFTA3/GRIA1/EGFR/PCSK9/CLVS1/AP1B1/CD59/SYT1/VWF/AP3B1/DNAJC5/DAB2/SEC16A/ARFGAP2/SORT1/TBC1D5/CEMIP/VTI1A/KDELR2/SCYL2/HLA-DQB2/SREBF2/LDLRAP1/MALL/CNIH2/SEC23B/SREBF1/CLRN1/SEC24D/REEP6/NECAP2/…	GO
clathrin-coated vesicle	175	0.410841561	1853221783	0.000999001	0.001373116	AP2A2/ASTN2/WNT5A/DENND1A/LRP1/ECE1/LRP2/IGF2R/MYO1E/HIP1/SLC17A7/AP3B2/APOB/TNK2/ROR2/SGIP1/SH3BP4/ADCY8/NCALD/SYT2/CHRM2/CD9/FCHO1/GAD1/HIP1R/SH3GL2/ASTN1/AAK1/AP1G2/VPS16/SFTA3/EGFR/CLVS1/AP1B1/SYT1/VWF/AP3B1/DNAJC5/DAB2/SORT1/TBC1D5/CEMIP/VTI1A/SCYL2/HLA-DQB2/LDLRAP1/MALL/CLRN1/REEP6/NECAP2/DENND1B/LDLR/SNX9/FURIN/SLC2A8/DNM2/SLC2A4/STEAP2/SYT9/DENND1C/SLC18A1/SNX18/NUMB/ABCB4/SNX3/SLC18A2/AV…	GO
endocytic vesicle	280	0.415056984	1924129912	0.000999001	0.001373116	AP2A2/CAMK2B/DYSF/WNT5A/PLEKHG5/WNT7A/LRP1/LRP2/RAB11FIP3/CACNG2/RAB32/WNT7B/IGF2R/FLNB/MYO1E/CACNG3/HIP1/WNT3A/TAPBP/SCARB1/RAB43/TAP2/CUBN/APOB/MTSS1/VIM/CACNG4/ADAM8/ROR2/WNT1/DAB2IP/SGIP1/RAB31/RAB11FIP4/ELANE/CD9/FCHO1/MDM2/WNT3/HIP1R/DLG4/SH3GL2/WNT6/FMNL1/SFTA3/CD36/GRIA1/PTCH1/WNT5B/EGFR/MYO1C/CAMK2A/TLR2/LPAR2/ITSN1/CAMK2G/SYT7/UVRAG/RAPGEF1/RAB20/TBC1D5/CEMIP/CACNG8/HLA-DQB2/GRIA4/RAB11…	GO
platelet activation	145	0.406346501	1811790619	0.000999001	0.001373116	DGKI/GNA12/GNAS/ITPR1/PLCG2/PRKCB/PRKCE/UBASH3B/FYN/PRKCA/PIK3R5/PRKCH/PRKG1/ITPR2/COL1A1/COMP/WNT3A/DGKG/PDGFRA/VAV2/ABAT/DGKZ/YWHAZ/SRC/PDGFA/ITPR3/CD9/TRPC3/PDPN/ARRB1/ITGA2B/DGKD/ACTB/MYH9/VWF/PEAR1/DGKH/C1QTNF1/TRPC7/PRKCG/VAV3/TEC/FZD6/ADAMTS13/DGKQ/SYK/ALOX12/PIK3R6/GP1BB/SERPINE2/VCL/TRPC6/GNG2/DGKB/LYN/GNA15/ADAMTS18/GNB1/PRKCD/ACTG1/GNA14/GNA11/LCP2/LCK/GNAQ/P2RX1/COL1A2/F2R/ITGB3/PIK3R…	GO
positive regulation of Wnt signaling pathway	169	0.414850488	186733565	0.000999001	0.001373116	DKK1/GPC5/RNF220/WNT5A/FGFR2/ANKRD6/SULF2/TERT/COL1A1/SKI/ZEB2/FAM53B/PSMB9/ARNTL/WNT3A/SFRP1/MACF1/SULF1/DISC1/ROR2/LGR6/AXIN1/LRRK1/SFRP2/AXIN2/ABL1/SRC/DAAM2/WNT3/PRDM15/SFRP4/SMAD3/EGFR/RSPO3/RBPJ/GPRC5B/TLR2/JUP/SMARCA4/YAP1/DAB2/CSNK1E/CDH3/FGF9/RSPO1/SEMA5A/PSMF1/LGR4/MLLT3/WNK1/RECK/PSMD1/PSME3/TMEM198/WNK2/LGR5/CSNK1D/PIN1/PSMB8/CSNK2A1/DACT1/DLX5/PSMB3/SALL1/DIXDC1/LYPD6/ATP6V0C/CSNK1G2…	GO
negative regulation of Wnt signaling pathway	201	0.410878803	187295916	0.000999001	0.001373116	DKK1/GLI3/GRB10/HECW1/HIC1/MCC/NFATC1/NXN/PRICKLE1/TSC2/WNT5A/WWOX/RNF213/RBMS3/LRP1/ANKRD6/NPHP4/NOTCH1/TRABD2B/PSMB9/SFRP1/ROR2/DAB2IP/TCF7L2/AXIN1/GREM1/CDH2/SFRP2/AXIN2/TLE3/STK3/SFRP4/APC2/ZNRF3/PTPRU/TLE2/GSC/SHISA6/LATS2/WNT5B/APCDD1/DKK3/MAD2L2/DAB2/PTPRO/RAPGEF1/JADE1/FOXO1/RNF43/FGF9/SCYL2/PSMF1/MLLT3/FZD6/SOX9/TLE4/MAPK14/PSMD1/PSME3/ALPK2/WWTR1/PSMB8/FOXO3/NKD2/DACT1/SFRP5/PSMB3/STK4/…	GO
B cell differentiation	118	0.354051529	1549615226	0.000999001	0.001373116	CARD11/HDAC4/HDAC9/PLCG2/NTRK1/DOCK10/PTPRJ/PLCL2/SFRP1/NKX2-3/PTK2B/LFNG/BCL2/INPP5D/ABL1/BCL6/TCF3/JAK3/ATM/ZFP36L2/RBPJ/KIT/CR2/ONECUT1/PRKDC/FLT3/MMP14/SYK/TCIRG1/POU2F2/ADA/TPD52/KLF6/NHEJ1/SP3/ZBTB7A/C17orf99/HDAC5/IRF2BP2/PCID2/TLR9/GON4L/IL11/IL7/PIK3R1/LRRC8A/PTPRC/BAD/ITFG2/MSH2/PTPN6/ITGB1/CD19/CYLD/HHEX/FNIP1/BAX/CMTM7/ITGA4/ADAM17/MALT1/TP53/ZFP36L1/FCRL3/NFAM1/ID2	GO
extracellular matrix organization	349	0.46427589	2176892588	0.000999001	0.001373116	ADAM12/ADAMTS2/ANTXR1/COL11A2/COL12A1/COL18A1/COL22A1/COL23A1/COL4A2/COL5A1/DDR1/EGFLAM/ICAM5/LOX/MMP17/PXDN/SCUBE1/TNXB/COL9A3/COL4A1/COL6A3/TNR/TIMP2/LRP1/WT1/SULF2/COL13A1/NOTCH1/NR2E1/COL1A1/FLRT2/COMP/COL6A2/PTK2/SH3PXD2A/FLOT1/LAMC3/HPSE2/SMPD3/MYO1E/THBS1/WNT3A/SMOC2/COL6A1/COL19A1/FBLN2/PDGFRA/COL25A1/LOXL2/SULF1/THSD4/ADAM8/ETS1/CDH1/APBB2/FOXF1/ITGAE/MMP16/LOXL1/HAS3/GREM1/ADAMTS3/SFRP2…	GO
glycosaminoglycan metabolic process	152	0.400181191	178858143	0.000999001	0.001373116	CHST11/EGFLAM/GPC5/GPC6/UST/B3GAT1/EXT1/XYLT1/ST3GAL3/IDUA/HPSE2/SMPD3/ST3GAL2/HS3ST3B1/GCNT2/HAS3/AKT1/CHSY3/ST3GAL1/HSPG2/HYAL3/HS3ST2/GPC1/AGRN/CHST1/CSGALNACT1/ITIH5/GALNS/ST3GAL6/DSE/ANGPT1/VCAN/EXT2/SDC2/CHST15/SPOCK3/ACAN/NCAN/HS3ST1/CEMIP/CD44/IL15/B3GAT2/DSEL/NDST1/PGLYRP2/CHPF2/B4GALT2/CSPG5/UGDH/CHST13/FOXC1/XYLT2/ABCC5/HGSNAT/B4GALT5/EXTL3/ARSB/B4GALT7/IMPAD1/PIM1/HGF/NAGLU/HS3ST6/B3G…	GO
T cell differentiation	233	0.35161438	1614558102	0.000999001	0.001373116	CARD11/CDK6/DOCK2/FOXP1/GLI2/GLI3/PRKCZ/RORA/ZBTB16/ZMIZ1/PREX1/RUNX2/ZEB1/RUNX3/RUNX1/RARA/NFATC2/ZFPM1/NKX2-3/DTX1/CYP26B1/ADAM8/CAMK4/LFNG/ERBB2/WNT1/HLA-DOA/BCL2/ABL1/BCL6/ZAP70/JAK3/CHD7/EGR3/LOXL3/AIRE/AP3D1/ZFP36L2/PIK3CD/HLX/TGFBR2/ITPKB/EOMES/KIT/BCL11B/SOCS1/TBX21/AP3B1/LEF1/IHH/SH3RF1/PRKDC/IL15/FZD7/NLRP3/MTOR/SYK/TCIRG1/SOS1/ADA/PIK3R6/NHEJ1/PKNOX1/LY9/SP3/KDELR1/IRF4/RELB/PRR7/ZC3H1…	GO
erythrocyte differentiation	106	0.36058793	1564945703	0.000999001	0.001373116	CDK6/TAL1/HIPK2/IKZF1/GATA2/ZFPM1/SLC11A2/ETS1/INPP5D/MAEA/BCL6/TGFBR3/JAK3/P4HTM/EPAS1/ADAR/HMGB2/KIT/HIF1A/TRIM10/THRA/ACIN1/MAPK14/NCAPG2/ARNT/PKNOX1/FOXO3/ADD1/ANKRD54/SP3/MB/LYN/ZBTB7A/SLC4A1/ERCC2/TMOD3/RB1/RPS19/ACVR2A/STAT3/VEGFA/JAK2/ISG15/SPI1/HSPA1B/SOX6/RBFOX2/RPS14/SMAP1/PRMT1/GATA3/MFHAS1/KLF13/KLF1/SH2B3/ADGRF5/LDB1/ACVR1B/ZNF16/STAT5B/MAFB/ZFP36/TRIM58/ZFP36L1/ID2/FLVCR1/B2M/SENP1…	GO
lipid modification	216	0.328857308	1504472818	0.000999001	0.001373116	ACOX3/DGKI/INPP5A/PRKAG2/EFR3B/B4GALNT1/SYNJ2/PIP5K1C/ABCG1/ST3GAL2/DGKG/PTEN/AKT2/SOCS2/DGKZ/FAM126A/AKT1/CYP1A1/TTC7A/INPP5D/CNR1/PPARD/B4GALNT2/ACOXL/PIK3CD/DGAT2/PIP4K2A/CPT1A/SLC35C1/DGKD/CPT1C/SOCS1/POR/PLIN5/TTC7B/ACAA1/ADIPOR1/SACM1L/DGKH/PIK3R3/NR4A3/ACADL/PIK3C2G/PPARA/PPARG/DGKQ/CPT1B/MTOR/IRS2/IP6K1/PIP5K1B/MTMR6/MAPK14/CYP2E1/ALOX12/GBGT1/PIK3R6/TWIST1/INPP5B/ACAD10/MTMR7/PIP5K1A/PIP…	GO
entry into host cell	124	0.344900852	151544131	0.000999001	0.001373116	CD81/NCAM1/TRIM26/TRIM31/SCARB1/CDH1/HYAL3/SRC/TRIM62/EFNB2/WWP2/ITGA2/EGFR/EPHA2/EXOC7/TMPRSS2/ICAM1/CR2/P4HB/TRIM10/UVRAG/EXOC2/CTSB/IFITM1/ITGA5/ITGB5/CXADR/HTR2A/SLC20A2/LDLR/ITCH/SIVA1/MOG/ZNF639/SNX3/ANPEP/HSPA1B/IDE/CLDN1/CAV1/ITGB3/DPP4/KPNA3/CAV2/AXL/VAMP8/XPR1/GRB2/CD46/DAG1/MET/GSN/EPS15/ITGB7/WWP1/TRIM11/HYAL2/ITGB1/CLEC4G/CBL/NPC1/F11R/LAMP1/DYNLT1/TFRC/SLC1A5/TRIM25/CDHR3/CTNND1/RPS…	GO
regulation of ossification	187	0.388227853	1757346791	0.000999001	0.001373116	CDK6/DKK1/FAM20C/GLI3/GNAS/HDAC4/MEF2C/WNT5A/ZBTB16/RUNX2/FGFR2/NOTCH1/SLC8A1/COMP/SKI/WNT7B/PTK2/SFRP1/HAND2/KL/LRP5/LTBP3/PTK2B/TFAP2A/NELL1/BCL2/BMP6/EGR2/GREM1/BMPR1B/SFRP2/AXIN2/SMURF1/IGFBP5/SUFU/PTN/ANKH/SMAD3/PTCH1/RBPJ/PBX1/IL6R/HDAC7/HIF1A/PHOSPHO1/PRKACA/RASSF2/SMAD6/IFITM1/TP63/SOX9/TCIRG1/MAPK14/ZMPSTE24/DHRS3/TAC1/FBN2/MATN1/TWIST1/S1PR1/SMOC1/KREMEN1/NBR1/SMAD1/TNN/SIX2/PDLIM7/NPNT…	GO
bone mineralization	103	0.436714027	1891866658	0.000999001	0.001373116	FAM20C/LOX/MEF2C/FGFR2/SLC8A1/SBNO2/COMP/SMPD3/KL/LTBP3/PTH1R/PTK2B/TFAP2A/ROR2/NELL1/BMP6/GREM1/BMPR1B/AXIN2/PTN/ANKH/SMAD3/HIF1A/MINPP1/PHOSPHO1/FGFR3/LGR4/SNX10/TUFT1/SOX9/ZMPSTE24/FBN2/MATN1/FGR/TWIST1/S1PR1/NBR1/ZBTB40/CCDC154/ERCC2/BMP7/ACVR2A/TRPM4/RSPO2/ISG15/BMP2K/OSR2/LEP/WNT4/EIF2AK3/COL1A2/PTHLH/KLF10/FBXL15/BMPR1A/ADGRV1	GO
positive regulation of cell growth	149	0.419084834	1871805047	0.000999001	0.001373116	CDH4/DSCAM/KDM2B/MAPT/RPTOR/UNC13A/BDNF/EFNA5/RIMS2/NTRK3/ISLR2/LRP1/RIMS1/CYFIP1/WNT3A/SFRP1/SYT3/SLC44A4/MACF1/PTK2B/DISC1/NTN1/ERBB2/MAP1B/MEGF8/BCL2/SYT17/NRP1/AKT1/NEDD4L/SFRP2/CXCL12/SMURF1/SYT2/WNT3/AKAP6/EGFR/PAK1/RASAL1/RPS6KA1/SYT1/CPNE5/LIMK1/LEF1/ITSN2/FN1/SEMA7A/SEMA5A/MAP2K5/MTOR/MMP14/LPAR3/NGF/FGFR1OP/PIN1/CSNK2A1/EIF4G1/ADNP/EXTL3/USP47/CD38/EIF4G2/VEGFA/ZNF639/ANAPC2/AVP/CACNG7/…	GO
negative regulation of cell growth	173	0.416594995	1877541423	0.000999001	0.001373116	FSTL4/GNG4/MEG3/PTPRS/SLIT3/WNT5A/SEMA5B/TNR/WT1/SEMA6A/MAP2/PTPRJ/BCL11A/WNT3A/SFRP1/PRDM11/NTN1/DCC/APBB2/HNF4A/BCL2/SH3BP4/NRP1/SFRP2/ING1/SEMA6D/MSX1/PPARD/BCL6/NPR1/WNT3/MAG/SEMA6B/SMAD3/SLIT2/PAK1/SEMA3C/SMARCA4/ADIPOR1/SEMA6C/JADE1/NPPB/ENO1/SEMA7A/SEMA5A/PPARA/PPARG/RNF6/MYL2/CDK5/SEMA3B/RTN4/SEMA3E/NDRG3/SMARCA2/CDHR2/SERPINE2/SIPA1/CDKN1B/CDKN1A/CDKN2C/APBB1/EPHA7/SEMA3A/CTDP1/SEMA4C/SE…	GO
respiratory tube development	168	0.446813973	2010108708	0.000999001	0.001373116	ADAMTS2/GLI2/GLI3/LOX/NKX2-1/TBX5/WNT5A/ZFPM2/FLT4/TNS3/CELSR1/CCDC40/FGFR2/NOTCH1/WNT7B/FGFR1/SMPD3/GRHL2/PDGFRA/LTBP3/FOXF1/ALDH1A2/CRISPLD2/SIM2/PDGFA/HHIP/CCBE1/IGFBP5/ESRP2/PTN/LOXL3/MYOCD/FOXP2/PDPN/EPAS1/PGR/NFIB/MME/EGFR/TGFBR2/RBPJ/LAMA5/DLG5/YAP1/WNT2B/NKX2-8/LAMA1/FGF9/HES1/LHX3/NODAL/PHF14/THRA/FGF1/PROX1/TULP3/MMP14/SOX9/SREBF1/STRA6/ADA/KRAS/FOXA1/SLC23A1/SP3/CRH/HEG1/SPRY2/ASXL1/VA…	GO
lung development	164	0.44654025	2005357549	0.000999001	0.001373116	ADAMTS2/GLI2/GLI3/LOX/NKX2-1/TBX5/WNT5A/ZFPM2/FLT4/TNS3/CELSR1/CCDC40/FGFR2/NOTCH1/WNT7B/FGFR1/SMPD3/GRHL2/PDGFRA/LTBP3/FOXF1/ALDH1A2/CRISPLD2/SIM2/PDGFA/HHIP/CCBE1/IGFBP5/ESRP2/PTN/LOXL3/MYOCD/FOXP2/PDPN/EPAS1/PGR/NFIB/MME/EGFR/TGFBR2/RBPJ/LAMA5/DLG5/YAP1/WNT2B/NKX2-8/LAMA1/FGF9/HES1/LHX3/NODAL/PHF14/THRA/FGF1/PROX1/MMP14/SOX9/SREBF1/STRA6/ADA/KRAS/FOXA1/SLC23A1/SP3/CRH/HEG1/SPRY2/ASXL1/VANGL2/I…	GO
embryonic limb morphogenesis	121	0.51968667	2279065773	0.000999001	0.001373116	AFF3/ALX4/CACNA1C/CHST11/DKK1/GLI2/GLI3/GNA12/GNAS/IFT140/TBX2/TBX5/WNT5A/ZBTB16/RUNX2/SP9/SHOX2/WNT7A/ECE1/NOTCH1/SKI/FGFR1/SP8/HAND2/CREBBP/GRHL2/CYP26B1/TFAP2A/ROR2/WNT9A/MEGF8/ALDH1A2/SFRP2/EN1/MSX1/CHD7/WNT3/RARB/PTCH1/PBX1/FREM2/TBX3/FRAS1/IFT122/HOXA10/RARG/LEF1/IHH/FGF9/TP63/FZD6/TULP3/RECK/PRRX1/MYH3/FBN2/TWIST1/DLX5/ALX1/SALL1/HOXC10/BMP7/HOXC11/IMPAD1/RSPO2/HOXD13/RDH10/SALL4/SHH/MBNL1…	GO
DNA damage response signal transduction by p53 class mediator	100	0.398653091	1723819339	0.000999001	0.001373116	HIC1/HIPK2/PLAGL1/ZNF385A/TFDP1/MSX1/BRCA1/MDM2/ATM/SPRED2/ARID3A/CNOT2/RBL2/RPS27L/NDRG1/FOXM1/CD44/ATR/CRADD/ZMPSTE24/E2F8/TWIST1/TFDP2/FOXO3/CDKN1B/CNOT3/CDKN1A/CNOT8/GML/KAT5/CARM1/TNKS1BP1/CDC25C/PLA2R1/PML/PLK2/SNAI2/USP10/TFAP4/CNOT4/PRMT1/PCNA/CNOT1/PTTG1IP/EEF1E1/CASP2/SIRT1/PCBP4/KDM1A/CNOT6L/SFN/GADD45A/MUC1/E2F7/BAX/CDK2/PAXIP1/SNAI1/TP53/BRCA2/SOX4/NBN/DDX5/ANKRD1/EP300/SMYD2/CCNB1/B…	GO
positive regulation of cell migration	498	0.368114091	1753490815	0.000999001	0.001373116	CDH13/COL18A1/DYSF/FOXP1/HDAC4/HDAC9/IQSEC1/PRKCE/TIAM1/WNT5A/PREX1/FLT4/FBXO31/IGF1R/PRKCA/SEMA5B/NTRK3/WNT7A/BCAR1/ARHGEF7/LRP1/SEMA6A/TERT/BCAS3/RREB1/NOTCH1/SLC8A1/ACTN4/COL1A1/FGFR1/RDX/PTK2/GATA2/THBS1/SMOC2/SCARB1/SYNE2/GCNT2/PDGFD/PDGFRA/AKT3/AKT2/PTK2B/ADAM8/ETS1/ROR2/LGR6/DAB2IP/FOXF1/GRB7/RET/PLCG1/BCL2/ONECUT2/NRP1/CAMK1D/GNAI2/AKT1/MAP4K4/DOCK4/PPM1F/MAP2K3/MYLK/CXCL12/ELANE/ABL1/DOC…	GO
negative regulation of cell migration	294	0.369090868	1713278089	0.000999001	0.001373116	ABR/ERBB4/MAGI2/MCC/MEF2C/NDRG4/NKX2-1/NRG1/NRG3/PTPRT/SRGAP3/TBX5/STARD13/MITF/LRP1/NR2F2/DPYSL3/PRKG1/NOTCH1/LIMCH1/ZMYND8/PTPRG/PTPRJ/STK24/ROBO1/THBS1/DLC1/SFRP1/PTEN/SULF1/PTPRM/CDH1/DAB2IP/BCL2/AKT1/GREM1/SFRP2/LRCH1/CXCL12/VASH1/SEMA6D/LDLRAD4/PPARD/IGFBP5/PTN/CLASP1/MYOCD/PHLDB2/PTPRK/PTPRU/BCR/TIE1/DUSP22/SLIT2/MCTP1/MIR10A/PLCB1/PODN/DLG5/JUP/TPM1/CORO1C/TMEFF2/ARID2/ADAMTS9/ADIPOR1/ADA…	GO
growth cone	157	0.488864621	2187386661	0.000999001	0.001373116	AUTS2/DSCAM/ERC2/IGF2BP1/MAPT/PCDH9/SHANK2/TENM2/TIAM1/PREX1/PALLD/TIMP2/OLFM1/LRP1/EXOC4/GDPD5/DPYSL3/MAP2/CYFIP1/CRTAC1/PARD3/KIF5C/EPHA4/RASGRF1/TRAK1/NGEF/PTK2B/DISC1/COBL/KIF21B/MAPK8IP3/LMTK2/APBB2/MAP1B/NRP1/TIAM2/FEZ1/CNR1/BASP1/MAPK8IP1/UNC5C/GPM6A/MYH10/CDK5R2/TSHZ3/PTCH1/DTNBP1/MYH14/SNAP25/EXOC7/EPS8/SSH1/BOC/STX3/PTPRO/UTRN/KATNB1/AMFR/FKBP4/STMN2/NDRG2/EXOC3/TRPV4/MYO5A/CXADR/CDK5/I…	GO
site of polarized growth	162	0.490707785	2201543705	0.000999001	0.001373116	AUTS2/DSCAM/ERC2/IGF2BP1/MAPT/PCDH9/SHANK2/TENM2/TIAM1/PREX1/PALLD/TIMP2/TRPM1/OLFM1/LRP1/EXOC4/GDPD5/DPYSL3/MAP2/CYFIP1/CRTAC1/PARD3/KIF5C/EPHA4/RASGRF1/TRAK1/NGEF/PTK2B/DISC1/COBL/KIF21B/MAPK8IP3/LMTK2/APBB2/MAP1B/NRP1/TIAM2/FEZ1/CNR1/GRM6/BASP1/MAPK8IP1/UNC5C/GPM6A/MYH10/CDK5R2/TSHZ3/PTCH1/DTNBP1/MYH14/SNAP25/EXOC7/EPS8/SSH1/BOC/STX3/PTPRO/UTRN/KATNB1/AMFR/FKBP4/STMN2/NDRG2/EXOC3/TRPV4/MYO5A/C…	GO
midbody	158	0.352041233	1576237411	0.000999001	0.001373116	MICAL3/NTNG2/EXOC4/RAB11FIP3/RDX/CRMP1/WIZ/TRIOBP/GNAI2/RAB11FIP4/TACC1/SVIL/CIT/MYH10/APC2/PTCH1/DTNBP1/EXOC7/SSH1/UVRAG/KIF13A/KATNB1/MAPRE3/MICAL1/RASGEF1B/ANLN/EXOC3/TTC28/EXOC2/TEX14/ANXA11/AGBL5/RCC2/USP3/SLC2A1/RNF8/PIN1/PDCD6IP/RALA/RAN/ANKRD54/INCENP/SIRT2/BIRC6/DNM2/KIF23/CLIC4/RALB/SPAG5/TSG101/LZTS2/CTDP1/EXOC6/YPEL5/CHMP4B/CENPF/VPS4A/NUP62/PKP4/RAB8A/EXOC1/RACGAP1/NAT10/ERH/PSRC1/SH…	GO
BMP signaling pathway	139	0.448955441	1991961638	0.000999001	0.001373116	DKK1/DLX1/RGMA/WNT5A/RUNX2/ZNF423/LRP2/GATA4/HIPK2/NOTCH1/RYR2/COMP/SKI/SMPD3/SFRP1/SULF1/ROR2/WNT1/MEGF8/BMP6/GREM1/SORL1/BMPR1B/SFRP2/SMURF1/ABL1/HTRA1/PCSK6/MSX1/TFAP2B/TGFBR3/HTRA3/GDF7/FST/SFRP4/VWC2/RBPJ/RNF165/BMPER/LEMD2/RGMB/GREM2/LEF1/HES1/SMAD6/NODAL/ENG/SMAD9/NUMA1/SKIL/NBL1/UBE2D3/SFRP5/DLX5/NEO1/SKOR1/SMAD1/SMAD7/BMP7/ACVR2A/ITGA3/BMP8A/UBE2O/FBN1/CTDSPL2/NKX2-5/HIVEP1/CDH5/ACVRL1/V…	GO
intracellular steroid hormone receptor signaling pathway	120	0.424168132	185828955	0.000999001	0.001373116	DAXX/ESR1/FOXP1/NCOR2/NR3C1/PMEPA1/RUNX1/ARNTL/SFRP1/TAF7/AXIN1/TGFB1I1/SRC/BRCA1/PGR/PAK1/SMARCA4/YAP1/CNOT2/NCOA3/DAB2/FKBP4/DDRGK1/NODAL/TP63/LBH/NEDD4/RNF6/PADI2/HEYL/NCOA4/CYP7B1/NRIP1/NCOA6/FOXA1/RAN/BUD31/CRY1/GRIP1/ZBTB7A/KAT5/CARM1/RB1/LATS1/ARID1A/PPARGC1B/JAK2/PER1/RNF4/PPARGC1A/CBFB/RNF14/KCTD6/CALCOCO1/UFM1/RBFOX2/CDK7/ZNF366/ESR2/KMT2D/PPP5C/FHL2/UBE3A/CCNE1/CLOCK/CNOT1/PHB/KANK2/PH…	GO
intracellular receptor signaling pathway	256	0.430504352	1986235369	0.000999001	0.001373116	CTBP2/DAXX/ESR1/ESRRG/FOXP1/NCOR2/NR3C1/PMEPA1/RORA/ZNF536/NR2F2/ESRRB/RUNX1/RARA/ACTN4/ARNTL/SFRP1/SEC14L1/CYP26B1/TAF7/AXIN1/ALDH1A2/CYP24A1/TBX1/TGFB1I1/SRC/BRCA1/PPARD/CYP26A1/RXRA/RARB/NPLOC4/PGR/PAK1/NR4A2/FAM120B/SMARCA4/PLIN5/YAP1/CNOT2/NCOA3/DAB2/NOD2/RARG/FKBP4/STARD10/TRIM15/NR4A3/CYP26C1/DDRGK1/NODAL/TP63/THRA/PPARA/LBH/PPARG/NEDD4/RNF6/NR4A1/SREBF1/PADI2/DHRS3/HEYL/NCOA4/NR5A2/MAP3K7…	GO
adult behavior	138	0.457959277	2030075094	0.000999001	0.001373116	ALK/CNTNAP2/DAB1/NRXN1/NRXN2/NRXN3/OXR1/PAX5/SDK1/SEZ6/SHANK1/SHANK2/SPTBN4/KALRN/SLC1A2/HIPK2/FGF12/BTBD9/EPHA4/PTEN/ABAT/CRHR1/OPRM1/CHRNA4/GLRA1/CXCL12/EN1/GBX1/SEZ6L/CHD7/TMOD1/GDNF/NR4A2/SHANK3/GRIN1/EPS8/FOXA2/HOMER2/PREX2/CHL1/CNTN2/KLHL1/CHRNA3/UNC79/PPP1R1B/NR4A3/PPARA/CHRNB4/CHRNB2/ZMPSTE24/ABHD12/OPRK1/CDK5/SLITRK5/HTR2A/OTOG/RNF180/SLITRK1/CTNS/PBX3/CLN8/KCNJ10/DBH/MAFG/GRIN2D/GIGYF2/…	GO
neurotransmitter receptor activity	107	0.437141524	189938066	0.000999001	0.001373116	GABBR1/GABRB3/GABRG3/GRID1/GRIK2/GRIK3/GRIK4/GRIN2A/GABRD/GRID2/GABRB2/GABBR2/GABRA5/PTK2B/GRIN2C/OPRM1/CHRNA4/GLRA1/HRH2/CHRM2/GRIK5/HRH3/GRIA1/ZNF219/GRM1/GRIN1/HRH1/HTR5A/GRIN3B/CHRNA3/GRIA4/CHRNB4/CHRNB2/HTR3A/HTR6/HTR2A/GABRA1/GRIN3A/HTR7/ADORA1/GRIK1/CHRNB3/GRIA2/GRIN2D/GABRG2/GABRA2/DRD3/HTR1A/GABRB1/HTR4/CHRM1/CHRNA10/HTR1B/GRM5/GABRR2/CHRM3	GO
transport vesicle membrane	195	0.391962909	1782677487	0.000999001	0.001373116	ITPR1/PTPRN2/PTPRS/SYN3/UNC13A/RAB3C/OTOF/RPH3AL/AMPH/MAP6/SLC17A7/SV2C/SV2B/SYT3/BSN/SCAP/CNIH3/SLC6A17/SLC30A3/SYPL2/NCALD/TMEM163/PTPRN/STX16/SYT2/SLC6A9/SPRED2/SH3GL2/SLC30A8/MCFD2/AP1G2/RAB3B/ICA1/ECE2/BCL2L1/GRIA1/MCTP1/DTNBP1/RPH3A/CD59/SCGN/SYT1/C16orf70/DNAJC5/SEC16A/SYT7/CPE/ZNRF1/VTI1A/HLA-DQB2/SYN2/SREBF2/RAB11B/CNIH2/SEC23B/CHGA/RAB1A/SREBF1/SYNGR1/OPRK1/SYT5/SNTB2/SEC24D/SYT6/SLC17A…	GO
coated vesicle membrane	170	0.356738397	1605777781	0.000999001	0.001373116	AP2A2/WNT5A/DENND1A/LRP2/IGF2R/HIP1/SLC17A7/AP3B2/APOB/SCAP/CNIH3/ROR2/SGIP1/ADCY8/NCALD/SYT2/CHRM2/CD9/FCHO1/GAD1/HIP1R/SH3GL2/MCFD2/AP1G2/GRIA1/EGFR/AP1B1/CD59/SYT1/AP3B1/DNAJC5/DAB2/SEC16A/ARFGAP2/TBC1D5/CEMIP/VTI1A/KDELR2/HLA-DQB2/SREBF2/LDLRAP1/CNIH2/SEC23B/SREBF1/SEC24D/REEP6/NECAP2/LDLR/SLC2A8/KDELR1/SYT9/HLA-F/SLC18A1/SCYL1/HLA-E/SLC18A2/SEC22B/AVP/AP1M2/RAB35/AP1M1/TF/AP2M1/TGFA/AFTPH/FZ…	GO
clathrin-coated vesicle membrane	107	0.416613521	1810186451	0.000999001	0.001373116	AP2A2/WNT5A/DENND1A/LRP2/IGF2R/HIP1/SLC17A7/AP3B2/APOB/ROR2/SGIP1/ADCY8/NCALD/SYT2/CHRM2/CD9/FCHO1/GAD1/HIP1R/SH3GL2/AP1G2/EGFR/AP1B1/SYT1/AP3B1/DNAJC5/DAB2/TBC1D5/CEMIP/HLA-DQB2/LDLRAP1/REEP6/NECAP2/LDLR/SLC2A8/SYT9/SLC18A1/SLC18A2/AVP/AP1M2/RAB35/AP1M1/TF/AP2M1/TGFA/AFTPH/FZD5/VAMP8/GAD2/HLA-DPB1/DBNL/EPS15/FZD4/EREG/SYNRG/ADRB2/VAMP2/AP2S1/HSPA8/HBEGF/CFTR/FZD2/RAB5A/TFRC/AP1G1/AP2A1/SLC32A1/P…	GO
endocytic vesicle membrane	152	0.441526332	1973370602	0.000999001	0.001373116	AP2A2/CAMK2B/WNT5A/WNT7A/LRP1/CACNG2/RAB32/WNT7B/CACNG3/HIP1/WNT3A/TAPBP/SCARB1/RAB43/TAP2/APOB/CACNG4/ROR2/WNT1/SGIP1/RAB31/CD9/FCHO1/MDM2/WNT3/HIP1R/DLG4/SH3GL2/WNT6/CD36/GRIA1/PTCH1/WNT5B/CAMK2A/TLR2/CAMK2G/SYT7/RAPGEF1/RAB20/TBC1D5/CACNG8/HLA-DQB2/GRIA4/RAB11B/SCARF1/CAMK2D/TCIRG1/GPR161/RAB7A/INPP5B/ATP6V0A1/LDLR/STAB1/DNM2/ATP6V0C/GRIA2/PIK3R4/HLA-F/ATP6V0E1/HLA-E/ATP6V0A2/SEC22B/ATP6V0B/WA…	GO
secretory granule membrane	284	0.3322762	1540134253	0.000999001	0.001373116	AP2A2/ATP11A/ITPR1/PTPRN2/ATP8B3/ITPR2/IGF2R/PTPRJ/RPH3AL/NFASC/RAB37/STK10/ABCA3/TRPM2/ADAM8/APLP2/LPCAT1/RAB31/KCNAB2/HYAL3/SYT2/ITPR3/CD9/PHACTR2/SLCO4C1/UBR4/SLC30A8/ZPBP/ITGB2/ICA1/MME/ITGA2B/CD36/LHFPL2/TMEM63A/NBEAL2/SNAP25/CD59/TLR2/BSG/SYT1/DNAJC5/CD63/STX3/CPE/CD44/EXOC3/TNFRSF1B/ABCA13/CCDC136/DIAPH1/PCDH7/CHRNB4/SLC15A4/TCIRG1/SYNGR1/RAB5C/MMP25/PLD1/SYT5/RAB7A/SRI/ATP6V0A1/TOM1/STBD1…	GO
protein binding	161	0.407423763	1827504444	0.000999001	0.001373116	ANK1/AP2A2/CDYL/COL11A2/CUX1/FRMD4A/GRB10/MAPT/RPTOR/SH2D3C/ANK3/CHN2/BAIAP2/OBSL1/FLRT2/GATAD2A/NCK2/SORBS2/HIP1/COL19A1/ANK2/SOCS2/SORBS1/SRC/SPSB4/TJP2/HIP1R/CHN1/ARRB1/SHB/PAG1/DAB2/SPSB1/CLNK/AMFR/SH3BP2/FKBP4/ITSN2/VAV3/LDLRAP1/BICD1/SH2B1/FRS2/CRADD/ACTR1B/GAB1/ARRDC4/INSC/GAB2/BICD2/OPTN/FSCN2/SKAP1/ERCC2/MLPH/ABI2/STAM/STUB1/GRAP2/SPSB2/SH2D3A/SYNPO2/MEN1/TP53BP2/ARRDC1/GAS2L1/ACTL8/RUSC…	GO
GTPase regulator activity	267	0.438104543	2025614847	0.000999001	0.001373116	ABR/ADAP1/AGAP1/ARHGAP15/ARHGAP22/DGKI/DOCK2/RASA3/RGS6/SIPA1L3/SRGAP3/TBC1D14/TBC1D16/TBC1D22A/TBCD/TSC2/PREX1/STARD13/TBC1D1/RGS12/CHN2/RAP1GAP2/RIMS1/ARHGAP24/AGAP2/RGS20/RGS3/ARFGAP1/RIN3/DLC1/SYNGAP1/AGAP3/MYO9B/TNK2/EVI5L/DAB2IP/SH3BP4/NRP1/TIAM2/RABGAP1L/DOCK4/ASAP3/ARHGEF10L/ARHGAP26/RTKN/RGS7/DOCK1/PLEKHG6/RUNDC3A/SGSM2/CHN1/BCR/SYDE1/ARRB1/SLIT2/RASAL1/PLCB1/DEPDC5/ARAP1/ARHGAP29/DOCK5/…	GO
cytoskeleton-dependent intracellular transport	170	0.390877977	1759449432	0.000999001	0.001373116	DLG2/IFT140/KIF1A/MAPT/PRKCZ/CCDC88C/MAP2/ACTN4/KIF5C/MAP6/SYNE2/HAP1/SPG7/AP3B2/TRAK1/DYNC1H1/MAPK8IP3/MAP1B/TMEM108/FEZ1/MYO10/TUB/HTT/TNPO1/PEX14/APBA1/AP3D1/DYNC1I1/MYO1C/DTNBP1/TMEM201/FNBP1L/IFT122/AP3B1/HIF1A/KIF17/DST/MYO19/KIF13A/WDR35/SYBU/WDR60/CNIH2/BICD1/KIF1B/MYO5A/RAB1A/IFT88/ACTR1B/TUBB/BICD2/DYNLRB2/DYNLRB1/RHOT2/KIF5B/KIF23/LCA5/NDE1/OPA1/CCDC88B/IFT172/RHOT1/WASL/ACTL8/RAB6A/SU…	GO
regulation of actin filament length	162	0.414854158	1861229003	0.000999001	0.001373116	CTNNA2/PRKCE/SPTBN1/SPTBN4/PREX1/TRIM27/FMN2/BAIAP2/CYFIP1/NCK2/RDX/ADD2/PTK2B/KANK3/TRIOBP/HCK/CXCL12/SCIN/ACTN2/TMOD1/CIT/HIP1R/BIN1/SLIT2/MYO1C/F2RL1/SPIRE2/EPS8/KANK4/ELN/ICAM1/SPTB/NPHS1/FMN1/ARHGAP40/SEMA5A/MTOR/ARFGEF1/FHOD3/DLG1/MAGEL2/ARPC2/BAIAP2L1/PLEKHH2/RHOBTB1/FCHSD2/CDC42EP4/IQGAP2/RICTOR/SNX9/ADD1/RHOBTB2/DSTN/RASA1/CTTN/FER/CAPZB/TMOD3/LATS1/KANK1/ABI2/PRKCD/FCHSD1/ARPC5/SPTA1/AC…	GO
regulation of actin filament polymerization	145	0.418307418	1865121153	0.000999001	0.001373116	CTNNA2/PRKCE/SPTBN1/SPTBN4/PREX1/TRIM27/FMN2/BAIAP2/CYFIP1/NCK2/RDX/ADD2/PTK2B/KANK3/TRIOBP/HCK/SCIN/TMOD1/HIP1R/BIN1/SLIT2/MYO1C/SPIRE2/EPS8/KANK4/ELN/ICAM1/SPTB/NPHS1/FMN1/ARHGAP40/MTOR/ARFGEF1/FHOD3/DLG1/MAGEL2/ARPC2/BAIAP2L1/RHOBTB1/FCHSD2/CDC42EP4/IQGAP2/RICTOR/SNX9/ADD1/RHOBTB2/RASA1/CTTN/FER/CAPZB/TMOD3/LATS1/KANK1/ABI2/PRKCD/FCHSD1/ARPC5/SPTA1/ACTR3C/WASL/CDC42EP3/VIL1/AP1AR/ACTR3B/CDC42E…	GO
regulation of epithelial cell differentiation	147	0.367837794	1641975611	0.000999001	0.001373116	AJAP1/NOTCH4/PAX6/PAX2/KLF7/ZEB1/LHX1/PRKCH/RUNX1/NOTCH1/ZEB2/ARNTL/GRHL2/BMP6/NKX6-1/CCND1/HEY2/GDNF/SFRP4/WNT9B/PTCH1/MIR10A/TBX3/YAP1/NCOA3/IKBKB/NME2/APOLD1/HES1/CDKN1C/NODAL/TP63/SOX9/NUMA1/MAFF/VDR/FAT4/RHEB/WWTR1/ADD1/ESRP1/CDKN1B/FOXC1/RFX3/ATOH8/ROCK2/GSK3B/ROCK1/MAFG/ASCL1/VEGFA/OVOL2/GRHL1/CBFB/ATOH1/CDH5/MMP9/AHI1/ACVRL1/FOXJ2/CAV1/GATA3/FOXJ1/JAG1/BAD/TNFRSF1A/ERRFI1/CLOCK/EZH2/S1PR2…	GO
cortical cytoskeleton	109	0.484606695	2107889518	0.000999001	0.001373116	SPTBN1/SPTBN4/RIMS2/AKAP13/RIMS1/ACTN4/TRPC4/RDX/FLOT1/HIP1/DLC1/BSN/CALD1/CDH1/PVALB/CDH2/SHROOM3/MAEA/RTKN/ACTN2/TMOD1/CLASP1/PCLO/HIP1R/DLG4/RIMS4/EPB41/ACTB/MYH9/SPTB/CAPN2/UTRN/WIPF3/ANLN/CAP1/TRPV4/RIMS3/EPB41L2/WIPF1/MYRIP/NUMA1/PLS1/SLC2A1/PLEKHH2/LANCL2/SNX9/DSTN/DCDC2C/CTTN/SLC4A1/MLPH/TPM4/LLGL2/FCHSD1/SPTA1/RAPGEF3/WASL/DCDC2/LASP1/NOS2/CAPZA2/DBN1/GSN/DBNL/MYO1A/CLDN5/PPP1R9A/EZR/KRT…	GO
mammary gland development	134	0.435116306	1926882291	0.000999001	0.001373116	DDR1/ERBB4/ESR1/GLI2/GLI3/NCOR2/NOTCH4/NRG1/NRG3/SLC6A3/TBX2/WNT5A/KALRN/FGFR2/MGMT/RREB1/WNT7B/ROBO1/WNT3A/SCRIB/LRP5/AKT2/NTN1/FOXF1/SOCS2/AKT1/CCND1/ETV5/SRC/MSX1/IGFBP5/WNT3/ITGA2/PGR/PTCH1/TGFBR2/EPHA2/FASN/TBX3/HIF1A/FOXB1/ATP2C2/OXTR/ZNF703/LEF1/TNFSF11/IQGAP3/CAPN1/KDM5B/PRLR/LBH/IRS2/SOX9/HK2/VDR/RTN4/BTRC/LATS1/VEGFA/WNT2/JAK2/PML/DEAF1/IRF6/CAD/WNT4/DHODH/CAV1/GATA3/LRP6/MAPK1/ELF5/STA…	GO
forebrain development	361	0.482553178	2265378489	0.000999001	0.001373116	ALK/CDK6/CNTNAP2/DAB1/DKK1/DLX1/ERBB4/GLI2/GLI3/IGF2BP1/KDM2B/KIF1A/KIRREL3/LHX6/LMX1A/NKX2-1/NRG1/NRG3/PAX5/PAX6/PHACTR1/PLXNA4/PTPRS/RTN4RL1/SLC6A3/TRAPPC9/WNT5A/RFX4/FYN/CHD5/FEZF1/TNR/EMX2/FGFR2/WNT7A/SATB2/SLC1A2/LRP1/NR2F2/DMRTA2/EXT1/LHX1/GDPD5/LRP2/RARA/TACC2/PRKG1/SLIT1/NOTCH1/SLC8A1/NR2E1/ROBO2/GNAO1/CRTAC1/SKI/WNT7B/FGFR1/LHX5/ZEB2/ROBO1/GATA2/WNT3A/DLC1/SYNE2/LHX2/HAP1/GBX2/PTEN/LRP8/…	GO
hindbrain development	139	0.457174601	202842907	0.000999001	0.001373116	CTNNA2/DAB1/GLI2/KDM2B/KNDC1/LMX1A/MYO16/PTPRS/RERE/RORA/SEZ6/ZNF365/WNT7A/LHX1/LHX5/GRID2/CBLN1/GATA2/DLC1/EN2/HAP1/SCRIB/GBX2/SCN5A/ABAT/WNT1/TBR1/BCL2/EGR2/ALDH1A2/OTX1/EN1/GBX1/ABL1/SLC6A4/SEZ6L/PLXNA2/PTN/MYH10/CDK5R2/FOXP2/NFIB/PAK1/GRIN1/KCNC1/CNTN1/SSTR1/KLHL1/LEF1/HES1/PROX1/GSX2/PHOX2B/CDK5/B4GALT2/HNF1B/SERPINE2/FOXC1/NEUROD2/SSTR3/SMAD1/LPAR1/BMP7/NAGLU/ASCL1/SEMA4C/SHH/PPARGC1A/FAIM2…	GO
extracellular matrix	491	0.383764806	1825899031	0.000999001	0.001373116	ADAMTS2/CDH13/COL11A2/COL12A1/COL18A1/COL20A1/COL22A1/COL23A1/COL4A2/COL5A1/EGFLAM/GPC5/GPC6/LINGO1/LOX/MMP17/NAV2/NCAM1/PXDN/RTN4RL1/TNXB/WNT5A/LTBP4/EFNA5/ELFN1/COL9A3/COL4A1/COL6A3/TNR/FGFR2/TIMP2/WNT7A/EMILIN2/THBS2/COL13A1/USH2A/EDIL3/COL1A1/FLRT2/COMP/COL6A2/LRIG1/RTBDN/LAMC3/HPSE2/CBLN1/THBS1/SFRP1/LINGO3/SMOC2/COL6A1/ADAMTS10/ELFN2/EGFL7/COL19A1/FBLN2/COL25A1/LOXL2/SULF1/LTBP3/THSD4/NTN1/…	GO
actomyosin structure organization	193	0.458712492	2083430223	0.000999001	0.001373116	MEF2C/MYOM2/OBSCN/PHACTR1/TNNT3/MYO18A/AKAP13/EPB41L1/OBSL1/LIMCH1/ARHGEF10/TTN/DLC1/SFRP1/PDGFRA/PTK2B/FRMD6/SORBS1/NRP1/PXN/PPM1F/ASAP3/ARHGEF10L/EPB41L3/FHOD1/RTKN/CDC42BPB/ABL1/SRC/ACTN2/CFLAR/EPB41L4A/TMOD1/CIT/MYH10/CLASP1/PPFIA1/MYH11/SH3PXD2B/PHLDB2/CORO2B/ARRB1/SMAD3/PAK1/MYH14/STMN1/ELN/ARAP1/EPB41/SORBS3/TPM1/TMEFF2/MYH9/KRT8/LIMK1/NEBL/ANLN/PROX1/MTOR/EPB41L2/FHOD3/MYL2/MYBPC2/LDB3/IT…	GO
regulation of histone modification	132	0.422691393	1870533733	0.000999001	0.001373116	AUTS2/GFI1/JARID2/PAX5/PAX7/NOS1/SKI/GATA2/TAF7/SIN3A/DNMT1/CTBP1/BRCA1/BCL6/ATM/MYOCD/ARRB1/PHF1/PRKD2/RNF40/ING2/LMNA/CAMK2D/SREBF1/ZMPSTE24/TRIP12/KDM4C/WDR70/TWIST1/SETD5/AKAP8L/PHF19/SART3/OTUB1/EED/AKAP8/NOC2L/ZNF274/RIF1/RPS6KA4/VEGFA/MLLT6/PPARGC1A/RPS6KA5/SPI1/KDM4D/SNAI2/ATG5/GATA3/PRDM12/UBE2N/DNMT3B/UBE2B/NSD1/ZBTB7B/SNCA/MAPK3/MYB/CTCF/SMAD4/KAT7/RTF1/SUPT6H/SIRT1/TADA3/KDM1A/FLCN/PI…	GO
heat shock protein binding	109	0.400667526	1742780047	0.000999001	0.001373116	DAXX/KSR1/MAPT/NR3C1/PACRG/TSC2/SACS/NPAS2/ARNTL/HSPA2/CYP1A1/DNAJB6/HTT/TELO2/ITGB2/USP19/HIF1A/NOD2/FKBP4/LIMK1/DNAJC2/FGF1/DNAJC7/DNAJA4/HSPA13/CYP2E1/CDK5/FKBP5/ITGAM/CSNK2A1/ADORA1/CDKN1B/LMAN2/KDR/GPR37/DNAJC10/FAF1/STUB1/HSF1/HSPA1B/CHORDC1/NUP62/ERN1/DNAJC8/HSPA1L/EIF2AK3/FICD/TSC1/STIP1/FKBP6/DNAJB1/PPP5C/SNCA/KPNB1/DNAJB2/IQCG/DNAJB12/CREB1/TOMM34/HSPA8/HSP90AB1/AHR/PPID/KCNJ11/DNAJC18/…	GO
stress-activated protein kinase signaling cascade	289	0.413747986	191863679	0.000999001	0.001373116	DAXX/DKK1/GRIK2/SH2D3C/SH3RF3/TIAM1/WNT5A/FLT4/IGF1R/WNT7A/CCDC88C/ANKRD6/TNFRSF19/HIPK2/TNIK/WNT7B/ZEB2/STK24/SFRP1/EPHA4/STK10/HAND2/MECOM/PTK2B/ROR2/MAPK8IP3/FGF19/MAPK10/DAB2IP/EPHB1/CCM2/AKT1/MAP4K4/AXIN1/MAP2K3/SFRP2/MAPK8IP1/TAOK3/STK3/HIPK3/STK39/PAK6/DUSP22/EGFR/PAK1/CASR/DTNBP1/LTBR/F2RL1/MAP3K3/PLCB1/MAP4K1/NPHS1/NOD2/RAPGEF1/MDFIC/ZMYND11/ULK4/RASSF2/MAP3K6/FOXO1/SASH1/FOXM1/IKBKB/TNF…	GO
regeneration	186	0.409061633	1850877927	0.000999001	0.001373116	CD81/DYSF/ERBB4/GLI3/PAX7/PTPRS/RGMA/RTN4RL1/TNR/NTRK3/WNT7A/LRP1/SULF2/GATA4/NOTCH1/IGF2R/STK24/LPIN1/EPHA4/PTPRF/NINJ2/PTEN/MAPK8IP3/LGR6/WNT1/ULK1/MAP1B/BCL2/MAP4K4/CCND1/CXCL12/EYS/CFLAR/PPARD/CD9/TGFBR3/PTN/MAG/PTPRU/MATN2/PTCH1/EGFR/TGFBR2/KLF5/YAP1/IHH/WDR35/NR4A3/FLT3/TEC/FZD7/PPARG/PTGFRN/SCARF1/PPP3CA/PTPN12/PRRX1/PDX1/PTPN3/FKBP1B/CDKN1B/CDKN1A/KREMEN1/TARBP2/LAMB2/JAM3/BCL9/F7/HGF/LCP…	GO
biomineral tissue development	147	0.419026457	1870474524	0.000999001	0.001373116	FAM20C/LOX/MEF2C/FGFR2/NOTCH1/SLC8A1/COL1A1/SBNO2/COMP/SMPD3/KL/LTBP3/PTH1R/PTK2B/TFAP2A/ROR2/NELL1/BMP6/GREM1/BMPR1B/AXIN2/HEY2/TBX1/PTN/TFIP11/ANKH/WNT6/ALPL/SMAD3/HIF1A/STIM1/MINPP1/PHOSPHO1/FOXO1/FGFR3/FAM83H/PPARA/LGR4/SNX10/TUFT1/SOX9/TCIRG1/ZMPSTE24/FBN2/MATN1/FGR/TWIST1/S1PR1/MMP20/NBR1/ZBTB40/CCDC154/FAM20A/ERCC2/BMP7/ACVR2A/ROCK2/TRPM4/ROCK1/RSPO2/KLK4/ISG15/BMP2K/OSR2/OC90/LEP/CNNM4/WN…	GO
anchored component of membrane	158	0.369658363	165511675	0.000999001	0.001373116	CDH13/CNTN4/GFRA1/GPC5/GPC6/IGSF21/MMP17/NCAM1/NTM/OPCML/RGMA/RTN4RL1/CNTN5/EFNA5/NRN1/GFRA2/NTNG2/RAB3C/NTNG1/RTBDN/MDGA1/PRMT8/LYPD1/GPC1/RAB3B/ALPL/UMOD/CD59/CPM/RGMB/NEGR1/ENPP6/DNAJC5/TECTA/CNTN1/CNTN2/PKHD1/PRSS27/CNTFR/LY6D/EFNA3/SEMA7A/RAB11B/LYPD3/GFRA3/CNTN6/RECK/MMP25/LYNX1/LYPD6B/LYPD4/MDGA2/LSAMP/RAB4A/GML/LYPD6/MSLN/LYPD5/RAB5B/TEX101/RGS7BP	GO
cell leading edge	382	0.47315447	2230281671	0.000999001	0.001373116	ANK1/ANTXR1/CDK6/CNTNAP2/CTNNA2/DYSF/FAT1/GABRG3/IGF2BP1/KSR1/MAPT/MCC/PRKCZ/SGCE/SPTBN1/TIAM1/UNC5A/SPATA13/PALLD/PLEKHG5/PDE9A/BCAR1/ARHGEF7/SLC1A2/SNTG1/BAIAP2/BCAS3/APBB1IP/DPYSL3/PIP5K1C/FERMT2/USH2A/CYFIP1/ROBO2/CTNNA3/SORBS2/RDX/PTK2/PACSIN1/RASGRP2/PTPRJ/FLOT1/LDB2/AMPH/DLC1/SYNE2/SCRIB/PACSIN2/MACF1/PLXND1/SHISA9/AKT2/GABRA5/PTK2B/MTSS1/VIM/PTPRM/COBL/CDH1/APBB2/DUOX1/DGKZ/KCNC3/OPRM1/PL…	GO
cell projection membrane	320	0.390560991	1823806854	0.000999001	0.001373116	ANK1/ANTXR1/CNTNAP2/GABRG3/GNA12/KSR1/MAPT/NDRG4/PDE6B/SGCE/SHANK2/SPTBN1/TIAM1/UNC5A/SPATA13/PDE9A/SLC1A2/SNTG1/LRP2/PIP5K1C/FERMT2/USH2A/ROBO2/SLC9A3/PACSIN1/RASGRP2/PTPRJ/DLC1/SLC6A19/SCARB1/SYNE2/CUBN/CNGB1/PACSIN2/MACF1/PLXND1/SHISA9/AKT2/PTH1R/GABRA5/SLC11A2/SLC6A18/KCNC3/OPRM1/KCNB1/EPB41L3/PDE4A/MYO10/SRC/HHIP/PALM/MPP2/SLC5A6/HPCA/IQCE/HIP1R/MYO1D/APC2/PDPN/PLB1/UMOD/SHISA6/CD36/GRIA1/PT…	GO
leading edge membrane	161	0.456409311	204722974	0.000999001	0.001373116	ANK1/ANTXR1/CNTNAP2/GABRG3/KSR1/MAPT/SGCE/SPTBN1/TIAM1/UNC5A/SPATA13/PDE9A/SLC1A2/SNTG1/PIP5K1C/FERMT2/USH2A/ROBO2/PACSIN1/RASGRP2/PTPRJ/AMPH/DLC1/SYNE2/PACSIN2/MACF1/PLXND1/SHISA9/AKT2/GABRA5/KCNC3/OPRM1/KCNB1/EPB41L3/PDE4A/SRC/PALM/MPP2/HPCA/HIP1R/MYO1D/APC2/PTPRK/PDPN/SHISA6/GRIA1/MYO1C/PSD/PAK1/EPHA2/TESC/DOCK8/EPS8/KCNC1/TPM1/CORO1C/TRPV1/ARHGEF4/SHISA7/CD44/TRPV4/DIAPH1/ITGA5/WWC1/ITGA8/MTM…	GO
small GTPase binding	396	0.435910293	2056035761	0.000999001	0.001373116	ABR/DENND3/DGKI/DOCK2/KNDC1/MCF2L/MCF2L2/OBSCN/RGL2/SRGAP3/TBC1D14/TBC1D16/TBC1D22A/TIAM1/TRIO/TSC2/VPS52/PREX1/MICAL3/TBC1D1/RIMS2/DENND1A/PLEKHG4B/SPATA13/KALRN/PLEKHG5/CLEC16A/ARHGEF7/AKAP13/EXOC4/RIMS1/CYFIP1/ARHGEF10/RAB11FIP3/RPH3AL/ADCYAP1R1/FMNL2/RIN3/RASGRF1/RASGEF1A/ERC1/ARHGEF3/NGEF/VAV2/MYO9B/RALGPS1/EVI5L/TRIOBP/NGFR/ARHGEF17/ULK1/SH3BP4/DENND2C/TIAM2/RABGAP1L/DOCK4/FARP1/RAB11FIP4/A…	GO
intrinsic component of organelle membrane	208	0.324144852	1479749342	0.000999001	0.001373116	GALNT2/PTPRN2/PTPRS/RYR1/B4GALNT1/MAN1C1/RAB3C/ECE1/TRABD2B/SLC17A7/SV2C/SPG7/LFNG/SLC6A17/SLC30A3/CLSTN1/CHCHD6/CNR1/TMEM163/STX16/VOPP1/SGMS1/SLC6A9/CSGALNACT1/RAB3B/B4GALNT2/TMEM177/CPT1A/TMEM201/A4GALT/LEMD2/SYT1/DNAJC5/ATP13A2/PISD/BNIP3/TPST1/LBR/SLC35A3/RAB11B/PEX11G/SYNGR1/OPRK1/SYT5/FAR1/SLC17A6/RHOT2/FURIN/SYS1/RAB4A/SLC22A17/STEAP2/RAB5B/ERGIC3/SYT9/CHCHD3/VAMP1/DNAJC11/GABRA2/ZDHHC20/…	GO
integral component of organelle membrane	187	0.317624997	1437756889	0.000999001	0.001373116	GALNT2/PTPRN2/PTPRS/RYR1/B4GALNT1/MAN1C1/TRABD2B/SLC17A7/SV2C/SPG7/LFNG/SLC6A17/SLC30A3/CLSTN1/CHCHD6/CNR1/TMEM163/STX16/VOPP1/SGMS1/SLC6A9/CSGALNACT1/B4GALNT2/TMEM177/CPT1A/TMEM201/A4GALT/LEMD2/SYT1/ATP13A2/PISD/BNIP3/TPST1/LBR/SLC35A3/PEX11G/SYNGR1/OPRK1/SYT5/FAR1/SLC17A6/RHOT2/FURIN/SYS1/SLC22A17/STEAP2/ERGIC3/SYT9/CHCHD3/VAMP1/DNAJC11/GABRA2/ZDHHC20/BID/SLC35B4/PCSK5/IMMT/RHOT1/SUN2/DMPK/P2RX…	GO
negative regulation of cellular catabolic process	236	0.360774993	1658491226	0.000999001	0.001373116	CBFA2T3/FOXK1/HDAC4/IGF2BP1/TBC1D14/TSC2/CLEC16A/TIMP2/GATA4/HIPK2/PTK2/UBAC2/EPHA4/FHIT/FOXK2/TRIM39/NELL1/WNT1/DAB2IP/BCL2/AKT1/FEZ1/CNR1/SORL1/AXIN2/SUFU/GDNF/ATG7/ATP2B4/FEZ2/USP7/MGAT3/ACTN3/LAPTM4B/LZTS1/PLIN5/USP19/NRBP2/ATP13A2/ADRA1A/NBAS/PARN/LARP1/RBM38/ANGEL2/USP36/PRKCG/DDRGK1/PKP3/PSMF1/PPARA/MTOR/NAMPT/MAPK14/SMARCC1/MCL1/CDK5RAP3/PTPN3/KIF25/DHX34/CSNK2A1/FURIN/SGTA/EIF4G1/SIRT2/H…	GO
positive regulation of cellular catabolic process	332	0.367549064	1718819273	0.000999001	0.001373116	CBFA2T3/CD81/PRICKLE1/TSC2/CLEC16A/SCOC/LRP1/ESRRB/LRP2/VPS13D/RDX/PTK2/CHFR/PRR5L/PTEN/AKT2/TFEB/PTK2B/DISC1/ADAM8/DAB2IP/RNF144A/ULK1/ZBTB20/SH3BP4/AKT1/DAPK1/AXIN1/RNF19A/PFKFB3/SMURF1/HTT/TPCN1/MDM2/ATM/USP5/FTO/ZFP36L2/HSPBP1/PCSK9/ACTN3/PIP4K2A/CAMKK2/CPT1A/PRKAA2/CPEB3/TRIM71/CLU/PLIN5/RNF40/DAB2/HIF1A/CSNK1E/UVRAG/LARP1/FOXO1/BNIP3/TNRC6B/TNRC6C/TRIB1/TNFRSF1B/DDRGK1/PPARA/ZC3HAV1/EDEM2/I…	GO
negative regulation of protein complex assembly	124	0.422507732	1856434005	0.000999001	0.001373116	DKK1/PMEPA1/PRKCZ/SPTBN1/SPTBN4/TBCD/MAP2/RDX/ADD2/TRIM9/KANK3/TRIOBP/ULK1/SORL1/HEY2/SCIN/SRC/LDLRAD4/TMOD1/HIP1R/PEX14/TFIP11/SLIT2/STMN1/EPS8/KANK4/CLU/SPTB/FKBP4/STMN2/SMAD6/THRA/PEX5/ARFGEF1/FHOD3/EML2/ANKRD27/TMC8/DACT1/ADD1/SIRT2/CAPZB/TMOD3/KANK1/PRKCD/GSK3B/CTNNBIP1/LMO4/SPTA1/EIF4EBP1/VDAC2/MORC1/CDH5/IMPACT/VIL1/NLRC3/TRAF3IP1/CAPZA2/PRRT2/ADD3/CAPG/SVIP/SNCA/LCMT1/LMOD1/RAF1/DNAJC15/G…	GO
positive regulation of protein complex assembly	247	0.368017011	1695895186	0.000999001	0.001373116	CTNNA2/ESR1/MAPT/PRKCE/TRIM27/FMN2/TAL1/MITF/BAIAP2/CYFIP1/NCK2/TRABD2B/SPIDR/GTF2H4/TTBK1/PTK2B/MAP1B/HCK/SCIN/SRC/CLASP1/ATM/HIP1R/BIN1/CUL4A/CD36/PAN2/MYO1C/PAK1/SPIRE2/HRK/ICAM1/CLU/CNOT2/NPHS1/ASAP1/TPPP3/FMN1/ATR/CCK/MTOR/SYK/DLG1/MAGEL2/HNF1A/NUMA1/CLIP1/ARPC2/CDK5RAP2/TWIST1/BAIAP2L1/HNF1B/RHOBTB1/FCHSD2/CDC42EP4/IQGAP2/RICTOR/SNX9/RHOBTB2/CDKN1B/EIF4G1/AKAP9/SKAP1/CTTN/GTF2B/FER/ERCC2/AB…	GO
negative regulation of cell projection organization	172	0.456667074	2057541126	0.000999001	0.001373116	DAB1/DKK1/FSTL4/GAK/GFI1/LINGO1/PTPRS/RGMA/RTN4RL1/WNT5A/FYN/NLGN1/SEMA5B/TNR/ZNF365/RAP1GAP2/LRP1/SEMA6A/DPYSL3/DNM3/MAP2/PTPRG/PTK2/SPOCK1/BCL11A/WNT3A/SYNGAP1/EPHA4/CRMP1/PTEN/NGEF/VIM/EVI5L/NTN1/DCC/NGFR/EPHB2/NRP1/MAP4K4/CBFA2T2/SEMA6D/EFNB2/MDM2/WNT3/MAG/SEMA6B/SLIT2/SEMA3C/TLX2/PTPRO/SEMA6C/RAP1GAP/ASAP1/FKBP4/MAP4/STMN2/TRPV4/SEMA7A/SEMA5A/RNF6/ITM2C/PPP3CA/CDK5/STX1B/SEMA3B/PTPN9/RTN4/SE…	GO
positive regulation of cell projection organization	351	0.43930934	2059793211	0.000999001	0.001373116	ALK/ATP8A2/AUTS2/CAMK2B/CDH4/CUX1/CUX2/DSCAM/HDAC4/MAGI2/MAPT/NDRG4/PLXNA4/SHANK1/SHANK2/TENM2/TIAM1/UNC13A/WNT5A/FBXO31/BDNF/EFNA5/RIMS2/FYN/NLGN1/PLXNC1/KALRN/NTRK1/SHOX2/NTRK3/EPHA3/ISLR2/ARHGEF7/LRP1/BAIAP2/BCAS3/DPYSL3/OBSL1/RIMS1/RREB1/DNM3/CYFIP1/ROBO2/ZMYND8/FGFR1/TENM3/PACSIN1/PTPRD/ZEB2/ROBO1/CRTC1/WNT3A/MAP6/EPHA4/SYT3/HAP1/TRAK1/MACF1/PLXND1/LRP8/PTK2B/DISC1/MARK2/COBL/NTN1/WNT1/DAB2I…	GO
regulation of protein ubiquitination	182	0.352963919	1595428456	0.000999001	0.001373116	DAXX/DYSF/NXN/PRICKLE1/PRKCE/FYN/MTA1/CHFR/PTEN/AKT1/AXIN1/DCUN1D2/ABL1/SPSB4/BRCA1/ARRB1/HSPBP1/ANGPT1/SPOPL/FZR1/PER2/RNF40/MAD2L2/NOD2/SASH1/LIMK1/PRKCG/CDC14B/MTOR/IVNS1ABP/RAB1A/CDK5/TRIP12/ARRDC4/CDK5RAP3/WDR70/TRIM44/NHLRC1/DCUN1D4/RNF180/PIN1/MYCBP2/COMMD1/NDFIP2/OTUB1/SH3RF2/CRY1/USP44/RASSF5/U2AF2/PRR7/SMAD7/TRAF6/STUB1/DCUN1D5/ISG15/HSPA1B/HSP90AA1/ATG5/CDC20/GORASP1/FBXW7/MAPK9/CAV1/T…	GO
positive regulation of protein ubiquitination	101	0.362660771	1569088561	0.000999001	0.001373116	PRICKLE1/MTA1/CHFR/PTEN/AXIN1/DCUN1D2/SPSB4/BRCA1/ARRB1/HSPBP1/ANGPT1/FZR1/RNF40/NOD2/CDC14B/RAB1A/ARRDC4/CDK5RAP3/NHLRC1/DCUN1D4/RNF180/PIN1/MYCBP2/COMMD1/NDFIP2/CRY1/RASSF5/SMAD7/TRAF6/STUB1/DCUN1D5/CDC20/GORASP1/FBXW7/MAPK9/CAV1/TRIB3/UBE2N/BIRC7/WFS1/CUL3/UBE3A/PEF1/GSK3A/RNF111/PTTG1IP/ADRB2/KDM1A/PINK1/BIRC3/LRRK2/PAXIP1/MALT1/SENP2/CDC20B/FAM107A/UBE2C/PLK1/RCHY1/SPHK1/FBXO4/UBQLN1/RNF20/P…	GO
carboxylic acid binding	179	0.346817996	1567766738	0.000999001	0.001373116	ACOX3/PC/PCCA/NOS1/NR2F2/RARA/DDAH2/IGF2R/GNMT/HLCS/SLC1A3/GRM7/CYP26B1/HNF4A/ST8SIA2/GLRA1/PPARD/PLOD1/CYP26A1/PLOD2/GAD1/LRAT/AGRN/RXRA/MAG/P4HTM/CPS1/CRABP1/ACOXL/CASR/GRIN1/EGLN3/VCAN/TH/STX3/P4HA2/ACAN/NCAN/GSS/DDAH1/NME2/DPYS/CEMIP/CD44/ST8SIA4/GRIN3B/ASS1/P4HA3/CYP26C1/HAPLN1/PPARA/PPARG/UCP1/DDC/FTCD/AARS2/VDR/GRIN3A/ALOX5AP/STAB1/ACACB/HAPLN2/DBH/SESN1/PRR7/PCK1/SCP2/BCAN/HAPLN3/LAYN/CAD…	GO
cullin-RING ubiquitin ligase complex	147	0.355195184	15855408	0.000999001	0.001373116	FBXL7/FBXO31/FBXL16/SPSB4/DCAF8/FBXO17/FBXL18/CUL4A/SPOPL/DEPDC5/FZR1/CCNF/MAD2L2/SPSB1/SPOP/CUL9/SPSB3/KLHL21/FBXO27/FBXL19/ZSWIM4/AMN1/TRPC4AP/DCAF11/KCTD5/CDC27/FBXW8/BTRC/ENC1/COMMD1/CDKN1B/ZER1/ANAPC5/ZSWIM5/KLHL25/ARIH1/ARIH2/DCAF4/USP47/SPSB2/DCAF17/FBXO9/ANAPC2/FBXL4/ASB4/CAND1/SKP1/FBXO32/CDC20/FBXW11/KLHL8/FBXL12/TNFAIP1/FBXW7/FBXO7/FBXO6/LZTR1/FBXO38/FBXL15/CUL3/FBXW4/ANAPC7/KCTD13/PEF…	GO
protein-containing complex localization	262	0.324230958	1497171827	0.000999001	0.001373116	ANKS1B/DLG2/GPC6/GSG1L/IFT140/PRKCZ/NLGN1/DNM3/CACNG2/KIF5C/CACNG3/HIP1/GRIP2/SCRIB/CACNG4/MAPK10/CLSTN1/GPHN/TUB/EFNB2/SGCD/ATM/HPCA/TNPO1/DLG4/NPM1/AP3D1/SHISA6/SNAP25/RELN/NUP214/IFT122/LRRC7/CEP72/STX3/KIF17/SETD2/FKBP4/CPSF1/FYTTD1/KLHL21/NPTN/CACNG8/NUP93/MAGOH/EXOC3/WDR35/WDR60/CNIH2/ATR/DLG1/IFT88/NACC2/STX1B/CALY/SMG6/RCC2/EIF5A/AKAP8L/DYNLRB2/DYNLRB1/RAN/XPO1/DNM2/RRS1/LCA5/RALB/GRIP1/U…	GO
DNA integrity checkpoint	146	0.366330188	1634550398	0.000999001	0.001373116	FOXN3/FBXO31/PLAGL1/ZNF385A/TFDP1/CCND1/HMGA2/TAOK3/BRCA1/MDM2/ATM/CUL4A/ARID3A/FZR1/BRSK1/MDC1/CNOT2/RBL2/INTS7/RPS27L/CDC14B/PRKDC/ATR/TP53BP1/DOT1L/CLSPN/CRADD/EIF2AK4/MAPK14/E2F8/CDK5RAP3/TFDP2/TOP2A/CDKN1B/CNOT3/CDKN1A/ATRIP/CNOT8/CRY1/GML/CARM1/TNKS1BP1/CDC25C/GIGYF2/CDC6/PML/NEK11/RFWD3/TOPBP1/PLK2/XPC/CNOT4/USP28/PRMT1/FBXO6/MUS81/TIPIN/WAC/TIMELESS/BLM/CLOCK/TAOK2/TAOK1/PCNA/MSH2/STK33/C…	GO
cell-substrate adhesion	333	0.481074918	2250465799	0.000999001	0.001373116	AJAP1/ANTXR1/CDH13/CDK6/DDR1/EGFLAM/PRKCE/PRKCZ/RADIL/SGCE/SNED1/TBCD/TIAM1/PREX1/EFNA5/EPHA3/EMILIN2/ARHGEF7/LRP1/COL13A1/BCAS3/ITGBL1/ADAMTS12/RREB1/NOTCH1/FERMT2/ACTN4/LIMCH1/EDIL3/COL1A1/PTK2/PTPRJ/SPOCK1/LAMC3/THBS1/DLC1/SFRP1/SMOC2/GCNT2/FBLN2/MACF1/PTEN/PTK2B/DISC1/TRIOBP/WNT1/FOXF1/EPHB1/BCL2/ONECUT2/SORBS1/NRP1/PXN/MAP4K4/PPM1F/MKLN1/HSPG2/ABL1/DOCK1/SRC/ACTN2/PPARD/BCL6/PTN/CLASP1/PPFIA…	GO
receptor internalization	103	0.490710965	2125784051	0.000999001	0.001373116	CD81/DKK1/GSG1L/MAGI2/PLCG2/LRP1/DNM3/CACNG2/FLOT1/CACNG3/WNT3A/SCRIB/CACNG4/RAB31/GREM1/MKLN1/EFNB2/CD9/HPCA/DLG4/SH3GL2/SFRP4/ITGB2/ARRB1/NTF3/CD36/GRIA1/PCSK9/ANGPT1/SNAP25/ATXN2/CD63/LRPAP1/CNTN2/TBC1D5/CACNG8/SCYL2/RSPO1/LDLRAP1/NEDD4/SYK/NECAB2/RAMP1/CALY/RAMP3/DNM2/VEGFA/NUMB/DRD3/CACNG7/ATAD1/AHI1/ANKRD13B/HTR1B/SAG/CAV1/ITGB3/DNM1/ANKRD13A/ACHE/AP2M1/SNCA/GRB2/PICK1/EPS15/MTMR2/ADM/EZR/I…	GO
ubiquitin protein ligase binding	272	0.374379033	173236384	0.000999001	0.001373116	DAXX/GRIK2/PACRG/PAX6/UBASH3B/SNCAIP/TOLLIP/SKI/FHIT/DTX1/CBS/PRR5L/PTK2B/SCN5A/TNK2/TRIOBP/NGFR/BCL2/PXN/EGR2/AXIN1/AXIN2/YWHAZ/SRC/HM13/BRCA1/USP2/MDM2/SQSTM1/NPLOC4/ARRB1/HSPBP1/CUL4A/SMAD3/USP7/EGFR/SLC22A18/LTBR/LAPTM4B/SPOPL/UBE2J2/CLU/RNF40/USP19/HIF1A/SPOP/CUL9/PRKACA/HERC2/PRKAR2B/FOXO1/HLTF/TRIB1/TNFRSF1B/RANGAP1/SMAD6/KCNH2/FZD6/TMBIM6/NEK6/TUBB/PSMD1/RNF8/RTN4/AMBRA1/UBE2D3/RALA/TPI1/…	GO
regulation of neurological system process	129	0.475882743	2102156161	0.000999001	0.001373116	CUX2/NRXN1/PRKCZ/SHANK1/SHANK2/RIMS2/NLGN1/TENM4/TNR/WNT7A/BAIAP2/CELF4/RIMS1/ZMYND8/PARD3/OPRL1/FGF12/CBLN1/PTEN/SHISA9/PTK2B/ABAT/CACNG4/OPRM1/TMEM108/GLRA1/SRC/DLG4/MAG/ITGA2/EDNRB/SHISA6/GRM1/SHANK3/GRIN1/RELN/SSH1/SH3GL1/SHISA7/COMT/TNFRSF1B/ZNF488/CNIH2/WASF3/CCK/MTOR/CHRNB4/NMU/MGLL/NPTX1/OPRK1/STX1B/ADORA1/NPY2R/AKAP9/SLC25A12/NETO1/ROCK2/HGF/GRIN2D/NTSR1/AVP/SOX10/DICER1/EIF4A3/IGSF9B/OX…	GO
regulation of protein stability	261	0.328941143	1519237691	0.000999001	0.001373116	CD81/CCDC88C/TERT/FLOT1/HIP1/EPHA4/CHFR/CREBBP/PTEN/ANK2/WIZ/BCL2/NEDD4L/C10orf90/SRC/NCLN/MSX1/USP2/HTT/MDM2/TELO2/HIP1R/STK3/ASPH/AAK1/SMAD3/USP7/TESC/COG7/CLU/USP19/ATP1B2/SEC16A/RASSF2/MCM8/USP36/LMNA/PRKDC/CREBL2/SREBF1/WDR81/NAA16/INSC/TRIM44/USP3/KRAS/RTN4/PIN1/BTRC/KDM8/DACT1/STK4/CDKN1A/HPS4/SEL1L/B4GALT5/SMAD7/USP47/PRKCD/PIM1/ATP1B1/STUB1/HSPD1/DVL3/PRKRA/PPARGC1A/TRIM24/USP34/HSPA1B/G…	GO
response to nutrient levels	463	0.369240649	1751152311	0.000999001	0.001373116	EHMT2/FOXK1/RPTOR/STC2/FYN/NTRK1/PAX2/CLEC16A/MGMT/BAIAP2/BCAS3/RARA/GATA4/SLC8A1/COL1A1/RYR3/AACS/BCL11A/STK24/HLCS/SFRP1/SLC6A19/FOXK2/PTEN/CYP26B1/DNMT3A/ULK1/MAP1B/OPRM1/SGIP1/BCL2/GNAI2/AKT1/CYP1A1/KCNB1/ALDH1A2/CYP24A1/CNR1/SORL1/POMC/CCND1/SFRP2/SLC6A4/SRC/PPARD/CYP26A1/PTN/ATG7/MDM2/LRAT/CADPS2/HPCA/TRPC3/WNT9B/ITGA2/ADCYAP1/CPS1/WIPI2/ALPL/LPL/EGFR/TGFBR2/CASR/PCSK9/PEMT/GRIN1/RRAGD/PRKA…	GO
cellular response to extracellular stimulus	247	0.372132549	1714860401	0.000999001	0.001373116	EHMT2/RPTOR/FYN/CLEC16A/SLC1A2/KIF26A/BAIAP2/COL1A1/RYR3/BCL11A/STK24/SFRP1/CBS/ULK1/BCL2/KCNB1/CYP24A1/SFRP2/PTN/ATG7/MDM2/CADPS2/MYOCD/WNT9B/WIPI2/LPL/CASR/PCSK9/NR4A2/RRAGD/PRKAA2/DEPDC5/SLC39A4/SSH1/ICAM1/FOXA2/HNRNPA1/TRPV1/WNT2B/PDK2/SZT2/FOXO1/P2RY2/COMT/UPP1/SREBF2/IL15/PPARG/GSDMD/MTOR/MAX/NAMPT/EIF2AK4/SREBF1/ITGA6/MAP3K5/FADS1/VDR/SLC38A2/SLC38A3/SLC2A1/AMBRA1/MAP1LC3A/SIPA1/INHBB/EIF4…	GO
cellular response to nutrient levels	217	0.372908045	17062627	0.000999001	0.001373116	EHMT2/RPTOR/FYN/CLEC16A/BAIAP2/COL1A1/RYR3/BCL11A/STK24/SFRP1/ULK1/BCL2/KCNB1/CYP24A1/PTN/ATG7/MDM2/CADPS2/WNT9B/WIPI2/LPL/CASR/PCSK9/RRAGD/PRKAA2/DEPDC5/SLC39A4/SSH1/ICAM1/FOXA2/HNRNPA1/TRPV1/WNT2B/PDK2/SZT2/FOXO1/P2RY2/COMT/UPP1/SREBF2/IL15/PPARG/MTOR/MAX/NAMPT/EIF2AK4/SREBF1/MAP3K5/FADS1/VDR/SLC38A2/SLC38A3/SLC2A1/AMBRA1/MAP1LC3A/INHBB/EIF4G1/WDR59/CDKN1A/SIK2/GABARAPL1/RALB/TNRC6A/SESN1/GABAR…	GO
I band	135	0.437449069	1936972439	0.000999001	0.001373116	ANK1/CACNA1C/HDAC4/MYOM2/OBSCN/RYR1/ANK3/PALLD/NOS1/PDE4B/OBSL1/RYR2/FERMT2/SLC8A1/ACTN4/TTN/FLNB/RYR3/SORBS2/MYO18B/JPH2/SYNE2/ANK2/SCN5A/FLNC/DNAJB6/ACTN2/PDLIM3/ATP2B4/PARVA/BIN1/NOS1AP/PAK1/C10orf71/PDLIM5/JUP/SYNPO/ADRA1A/DST/PSEN2/KRT8/SCN8A/NEBL/PARVB/KCNE1/FHOD3/XIRP2/MYBPC2/LDB3/ACTN1/PDLIM4/PPP3CA/SRI/SLC2A1/CACNA1D/FKBP1B/MYBPC3/PRICKLE4/PPP1R12A/SLC4A1/PDLIM7/PPP3CB/STUB1/JPH1/SYNPO2/…	GO
early endosome membrane	133	0.422439945	1869999979	0.000999001	0.001373116	DKK1/PMEPA1/SORCS2/SYNDIG1/ZFYVE28/KCNH1/NTRK1/WNT3A/EPHA4/SNX8/VAC14/EPHB1/RAB31/TMEM163/EPHA8/LDLRAD4/RUFY1/NTRK2/SH3GL3/GGA1/WDR91/GRIA1/EGFR/CLVS1/SH3GL1/ATP9A/HGS/PDLIM4/RAB5C/EHD4/WDR81/ABCA7/RCC2/INPP5B/SNX2/ITCH/RAB4A/STAM2/SNX21/PLEKHF2/RAB5B/TSG101/CLCN3/TMEM184A/HLA-F/STAM/HLA-E/NSG1/PML/SNX3/LITAF/GGA3/APPL1/SNX4/NAPEPLD/MCOLN3/CAV1/LRP6/APPL2/PSEN1/ZFYVE9/FZD5/VAMP8/INPP5F/BOK/TMEM9B…	GO
TOR signaling	106	0.395235106	171531388	0.000999001	0.001373116	CARD11/GNA12/RPTOR/TSC2/CLEC16A/ARNTL/PRR5/PRR5L/AKT3/DISC1/SH3BP4/AKT1/TELO2/ATM/SIK3/RRAGD/PRKAA2/DEPDC5/RELN/MAPKAP1/AKT1S1/HIF1A/SZT2/MLST8/LARP1/PKHD1/FAM83D/DGKQ/MTOR/ZMPSTE24/HTR6/RHEB/RICTOR/WDR59/SIK2/SESN1/TNFAIP8L1/FBXO9/EIF4EBP1/NPRL3/FNIP2/GOLPH3/CCDC88A/LEP/WDR24/TSC1/GATA3/C12orf66/DEPTOR/PRKAA1/ITFG2/GSK3A/EIF4EBP2/SIRT1/PIK3CA/FLCN/SEH1L/TTI1/PINK1/MIOS/KLHL22/FNIP1/RPS6KB2/NIM1K…	GO
nuclear membrane	269	0.342409227	1583079164	0.000999001	0.001373116	INTS1/ITPR1/NRXN1/PDE4D/PRICKLE1/SYNE1/KCNH1/TRIM27/TNRC18/RAP1GAP2/PNPLA7/GRK5/LPIN1/SYNE2/CCND2/BCL2/PHF20/CLMN/ABL1/ITPR3/ANXA4/AKAP6/RRP12/SCRN1/EDNRB/SMAD3/BCL2L1/NOS1AP/EGFR/MYOF/PAK1/ALOX5/SLC16A3/TMEM201/PLCB1/FZR1/LEMD2/OSBPL3/APEH/MATR3/OSBPL6/LMNB2/ADRA1A/PSEN2/TMEM176B/MX1/KPNA4/SORT1/LBR/NUP93/DNAJC2/LMNA/RANGAP1/RNF6/EPC1/NR4A1/ZMPSTE24/ATP2A3/NLRP6/CBX3/TMEM18/TAF3/TMC8/TMEM109/RNF…	GO
organelle outer membrane	174	0.343669916	1549549885	0.000999001	0.001373116	ACSL6/PDE2A/SYNE1/PPP2R2B/RAB32/LPIN1/EPHA4/SYNE2/SARM1/SLC11A2/AGPAT4/ULK1/BCL2/CYP24A1/CNR1/CLMN/SLC8A3/ITPR3/PGR/BCL2L1/CPT1A/ACSL1/CPT1C/HK1/ACSL5/MLXIP/MYO19/BNIP3/AKAP1/ASS1/CPT1B/MTOR/BPHL/HK2/MCL1/TMEM109/AMBRA1/SYNE3/FOXO3/RHOT2/AIFM2/ACACB/NLRX1/VAMP1/OPA1/DNAJC11/ACSL3/BID/VDAC2/SOX10/PI4KB/RHOT1/BMF/RNF185/DMPK/COASY/NAV3/VDAC1/CNP/MFN1/SAMM50/CASP8/SPATA18/SH3GLB1/BAD/PSEN1/MFN2/SNCA…	GO
negative regulation of response to external stimulus	340	0.316295956	1482641186	0.000999001	0.001373116	ABR/AJAP1/CTNNA2/NRXN1/PTPRS/RGMA/RORA/RTN4RL1/SLC6A3/UBASH3B/WNT5A/SEMA5B/TNR/SEMA6A/PRKG1/CHID1/NOTCH1/ROBO2/METRNL/ROBO1/GRID2/THBS1/WNT3A/EPHA4/SEC14L1/PDGFRA/PTEN/ABAT/ETS1/FOXF1/NRP1/GREM1/ELANE/PDGFA/SEMA6D/HTRA1/PPARD/CD9/WNT3/CLASP1/NPLOC4/SIGIRR/PHLDB2/SEMA6B/ADCYAP1/BCR/SMAD3/SLIT2/SEMA3C/GRIN1/PTPRO/SEMA6C/C1QTNF1/TRIB1/TNFRSF1B/BACE1/SEMA7A/MMP28/PLAT/SEMA5A/NPY5R/PPARA/PPARG/DUSP1/C…	GO
activation of protein kinase activity	316	0.423620185	1975986496	0.000999001	0.001373116	ADCY2/ALK/CALCA/CD81/DAXX/GRM4/NRG1/NRG3/PRKAG2/PRKAR1B/PRKCZ/RPTOR/TP73/WNT5A/EFNA5/NTRK1/NTRK3/SHC2/TNIK/ADCY5/WNT7B/STK24/THBS1/STK10/PRR5/PTK2B/ADCY9/MARK2/MAPK8IP3/ADCY3/MAPK10/CARD14/DAB2IP/RET/ADCY1/AKT1/MAP4K4/AXIN1/GREM1/MAP2K3/ADCY8/ABL1/TAOK3/SRC/STK3/DUSP6/PDGFC/STK39/PAK6/ARRB1/PROK2/NTF3/EGFR/TGFBR2/PAK1/GPRC5B/ANGPT1/GRM1/MAP3K3/IL6R/KIT/SOCS1/MAPKAP1/MADD/MAP4K1/NOD2/RAPGEF1/MLST8…	GO
telomere organization	137	0.357019447	1581823676	0.000999001	0.001373116	ZNF365/TERT/NSMCE2/POLE/SRC/TELO2/ATM/TFIP11/USP7/RTEL1/HNRNPA1/PARN/PRIM2/PRKDC/ATR/DOT1L/SMG6/POLD2/SMARCAL1/MAPK15/RFC4/NHP2/NAF1/MYC/RIF1/TNKS1BP1/POLD1/EXO1/PKIB/HMBOX1/SMG5/PML/ERCC1/NEK7/RFC5/HSP90AA1/POLA2/CCT8/POLD3/TERF2/RFC3/NAT10/WRAP53/MAPK1/DHX36/XRCC1/ZBTB48/RPA1/AURKB/BLM/CCNE1/YLPM1/PCNA/MAPK3/RFC2/HNRNPU/POLE3/TNKS/TERF1/RPA3/HNRNPC/RPA2/TEP1/POLE2/MAP3K4/XRCC6/SMG7/SLX4/HSP90AB…	GO
methylation	313	0.303739815	1415349766	0.000999001	0.001373116	AUTS2/EHMT2/GFI1/GNAS/JARID2/PAX5/PAX7/PRDM16/PRDM6/SMYD3/CHD5/MGMT/WT1/PRDM8/GATAD2A/GNMT/THADA/PRDM2/EHMT1/PRMT8/MECOM/GRHL2/MOV10L1/PRDM11/DNMT3A/PRDM13/LRTOMT/DNMT1/BRCA1/PRDM15/RAB3B/ECE2/PHF1/PCIF1/PEMT/SETD1B/AS3MT/SETD2/HENMT1/TDRKH/COMT/GSTO1/LMNA/WDR82/NSUN4/FBXO11/SETD1A/DOT1L/ZMPSTE24/ASH2L/AHCY/DPH5/GSPT1/TET3/MAEL/KDM4C/ZC3H13/SETD5/PHF19/EED/MPHOSPH8/MEPCE/HEMK1/WDR4/CARM1/ICMT/PRD…	GO
regulation of protein polymerization	198	0.42245067	1924121503	0.000999001	0.001373116	CTNNA2/MAPT/PRKCE/SPTBN1/SPTBN4/TBCD/PREX1/TRIM27/FMN2/BAIAP2/MAP2/CYFIP1/NCK2/RDX/ADD2/TTBK1/PTK2B/KANK3/TRIOBP/MAP1B/HCK/SCIN/ABL1/TMOD1/CLASP1/HIP1R/BIN1/SLIT2/MYO1C/PAK1/STMN1/SPIRE2/EPS8/KANK4/ELN/ICAM1/SPTB/NPHS1/MAPRE3/FKBP4/STMN2/TPPP3/FMN1/ARHGAP40/MTOR/ARFGEF1/FHOD3/DLG1/EML2/MAGEL2/NUMA1/CLIP1/ARPC2/CDK5RAP2/BAIAP2L1/CAMSAP1/RHOBTB1/FCHSD2/CDC42EP4/IQGAP2/RICTOR/SNX9/ADD1/RHOBTB2/CDKN1…	GO
positive regulation of protein polymerization	122	0.419401848	1840481134	0.000999001	0.001373116	CTNNA2/MAPT/PRKCE/TRIM27/FMN2/BAIAP2/CYFIP1/NCK2/TTBK1/PTK2B/MAP1B/HCK/SCIN/CLASP1/HIP1R/BIN1/MYO1C/PAK1/SPIRE2/ICAM1/NPHS1/TPPP3/FMN1/MTOR/DLG1/MAGEL2/NUMA1/CLIP1/ARPC2/CDK5RAP2/BAIAP2L1/RHOBTB1/FCHSD2/CDC42EP4/IQGAP2/RICTOR/SNX9/RHOBTB2/CDKN1B/AKAP9/CTTN/FER/ABI2/FCHSD1/ARPC5/ACTR3C/HSPA1B/HSP90AA1/WASL/CDC42EP3/CDK5R1/NAV3/VIL1/AP1AR/ACTR3B/CDC42EP2/DCTN1/PSRC1/EVL/ARPC5L/SPIRE1/LMOD1/GRB2/PIC…	GO
asymmetric synapse	309	0.514138248	2394422237	0.000999001	0.001373116	ABR/ANKS1B/ATP2B2/CACNA1C/CTNNA2/CTNND2/DAB1/DGKI/DLG2/DLGAP2/ERBB4/GRID1/GRIK2/GRIN2A/GSG1L/ITPR1/MAGI2/PRKCZ/PTPRS/SHANK1/SHANK2/SORCS2/SPTBN1/SYN3/SYNDIG1/TIAM1/TSC2/KCNH1/FYN/NLGN1/NOS1/PDE4B/BAIAP2/TANC2/DNM3/KCND2/MAP2/TNIK/CPEB1/CACNG2/NCK2/SPOCK1/BCL11A/ARFGAP1/GRID2/CACNG3/CRTC1/SYNGAP1/EPHA4/TANC1/GRM7/ADD2/GRIP2/SCRIB/BSN/CLSTN2/LRRC4C/SHISA9/LRP8/LRFN2/PTK2B/DISC1/CACNG4/IQSEC3/DCC/GR…	GO
response to estradiol	127	0.408960959	1803136733	0.000999001	0.001373116	ESR1/NCOR2/WNT7A/NR2F2/RARA/COL1A1/OPRL1/ADCYAP1R1/SFRP1/SLC6A1/PTEN/APOB/ETS1/DNMT3A/SOCS2/MAP1B/ALDH1A2/ARNT2/DHH/CCND1/SLC6A4/CFLAR/MMP15/PTN/ITGA2/PTCH1/EGFR/GJB2/TH/NCOA3/OXTR/HTR5A/CASP9/ZNF703/SSTR1/IHH/OGG1/ASS1/DUSP1/NRIP1/FOXA1/RAMP3/CDKN1B/SSTR3/KAT5/BMP7/F7/CD38/STAT3/MYOD1/HSF1/PPARGC1A/RGS9/WFDC1/LEP/OXT/IGFBP2/DNMT3B/MBD3/CASP8/BAD/ESRRA/TXNIP/CCDC62/EZH2/PCNA/POSTN/ARPC1B/GGT1/NQO…	GO
regulation of intracellular transport	391	0.384444744	1812841042	0.000999001	0.001373116	APBA2/BRSK2/CD81/DGKI/GLI3/NDRG4/PRKCB/ANK3/RIMS2/FYN/NLGN1/WNT7A/BCAS3/RIMS1/MAP2/RDX/UBAC2/GATA2/CACNB2/HAP1/PRR5L/DYNC1H1/AKT2/PCNT/ERBB2/CDH1/CRHR1/FOXF1/MAP1B/ADCY1/PTPN14/TCF7L2/FEZ1/KCNB1/CPLX2/CHRNA4/CNR1/SORL1/SRC/ACTN2/CHRM2/SUFU/MDM2/HPCA/GRIK5/APBA1/ITGB2/SMAD3/CD36/MYO1C/PAK1/PCSK9/DTNBP1/ANGPT1/CAMK2A/RIMS4/PPFIA2/UBE2J2/NUP214/ABLIM3/JUP/MYLK2/SYT1/DAB2/SEC16A/STXBP5L/ATP13A2/ADRA1…	GO
positive regulation of intracellular transport	200	0.398437909	1816774099	0.000999001	0.001373116	CD81/GLI3/ANK3/FYN/NLGN1/BCAS3/MAP2/RDX/GATA2/CACNB2/PRR5L/DYNC1H1/AKT2/PCNT/ERBB2/CDH1/CRHR1/TCF7L2/FEZ1/KCNB1/CNR1/SORL1/ACTN2/MDM2/HPCA/ITGB2/SMAD3/MYO1C/PAK1/UBE2J2/ABLIM3/JUP/SYT1/DAB2/SEC16A/CAPN10/CDH3/PRKACA/USP36/ATP2A1/CEMIP/SREBF2/LDLRAP1/SLC35D3/EDEM2/NEDD4/SYK/MAPK14/STX18/CDK5/NUMA1/FGR/GAB2/CACNA1D/ITGAM/UBE2D3/RAN/EHD2/KIF5B/RHOU/MLC1/SPAG5/HPS4/STOM/ARIH2/SYT9/ZC3H12A/PRKCD/GSK3B…	GO
regulation of transporter activity	257	0.449167214	2073556958	0.000999001	0.001373116	CACNA2D1/DLG2/DYSF/FGF14/GRIN2A/GSG1L/HECW1/JPH3/MEF2C/PDE4D/PLCG2/PRKCE/SHANK1/SHANK2/ANK3/NLGN1/KCNAB1/NOS1/CACNB4/PDE4B/RYR2/ACTN4/CACNG2/OPRL1/FGF12/CACNG3/JPH2/CACNB2/ABCB1/RASGRF1/THADA/HAP1/PTEN/SHISA9/ANK2/PTK2B/CNIH3/CACNG4/CRHR1/HSPA2/AHNAK/OPRM1/EPHB2/BCL2/DAPK1/NEDD4L/ACTN2/P2RY6/REM1/HTT/HECW2/AKAP6/HPCA/DLG4/SGK2/WWP2/SGK1/STK39/SHISA6/NOS1AP/GRIA1/PCSK9/TESC/SHANK3/GRIN1/KCNC1/RELN…	GO
positive regulation of transporter activity	104	0.437986978	1897718869	0.000999001	0.001373116	CACNA2D1/FGF14/PLCG2/ANK3/RYR2/ACTN4/CACNG2/CACNG3/JPH2/CACNB2/ABCB1/HAP1/ANK2/CACNG4/HSPA2/EPHB2/ACTN2/P2RY6/HTT/AKAP6/SGK2/SGK1/STK39/NOS1AP/TESC/SHANK3/KCNC1/RELN/ATP1B2/STIM1/ATP2A1/GSTO1/WNK1/HTR3A/WNK2/TRPC6/CNKSR3/KIF5B/DNM2/AKAP9/SYNGR3/KCNA1/STAC2/PRKCD/ATP1B1/NTSR1/CALM2/RGS9/CALM3/SLC9A1/STIM2/KCNE3/EHD3/ATP1B3/PTAFR/CACNB3/STAC/GAL/PON1/ADRB2/KCNIP2/PINK1/TRDN/CFTR/CASQ1/KCNJ11/CRACR2…	GO
regulation of ion transmembrane transporter activity	235	0.454583558	2089470811	0.000999001	0.001373116	CACNA2D1/DLG2/DYSF/FGF14/GRIN2A/GSG1L/HECW1/JPH3/MEF2C/PDE4D/PLCG2/PRKCE/SHANK1/SHANK2/ANK3/NLGN1/KCNAB1/NOS1/CACNB4/PDE4B/RYR2/ACTN4/CACNG2/OPRL1/FGF12/CACNG3/JPH2/CACNB2/ABCB1/RASGRF1/THADA/HAP1/PTEN/SHISA9/ANK2/PTK2B/CNIH3/CACNG4/CRHR1/HSPA2/AHNAK/OPRM1/EPHB2/DAPK1/NEDD4L/ACTN2/P2RY6/REM1/HTT/HECW2/AKAP6/HPCA/DLG4/WWP2/STK39/SHISA6/NOS1AP/GRIA1/PCSK9/TESC/SHANK3/GRIN1/KCNC1/RELN/SCN4B/LRRC7/AT…	GO
regulation of proteasomal ubiquitin-dependent protein catabolic process	110	0.362227822	1576556355	0.000999001	0.001373116	CBFA2T3/GNA12/PRICKLE1/CLEC16A/CHFR/FHIT/RNF144A/AKT1/RNF19A/MDM2/USP5/HSPBP1/USP7/CLU/DAB2/CSNK1E/TRIB1/DDRGK1/SMARCC1/CSNK1D/RNF180/NUB1/NKD2/COMMD1/SH3RF2/SGTA/SIRT2/ARIH1/ARIH2/SMAD7/NFE2L2/GSK3B/STUB1/SOCS5/SHH/HSPA1B/PLK2/RNF14/VCP/UBE2K/CSNK1A1/MAPK9/CAV1/TRIB3/WAC/PSEN1/SVIP/GCLC/RPL11/N4BP1/ZFAND2A/DNAJB2/GSK3A/RNF144B/DDA1/HSP90AB1/FOXF2/FBXO22/BBS7/LRRK2/HERPUD1/SUMO1/BAG5/PLK1/RCHY1/U…	GO
response to retinoic acid	106	0.466153864	2023100128	0.000999001	0.001373116	DKK1/WNT5A/PAX2/FGFR2/NTRK3/EPHA3/RARA/COL1A1/WNT7B/IGF2R/WNT3A/CYP26B1/PTK2B/WNT9A/RET/BMP6/ALDH1A2/TBX1/SLC6A4/CYP26A1/WNT3/ATM/LRAT/RXRA/RARB/WNT9B/WNT6/TIE1/PTCH1/WNT5B/GJB2/TESC/YAP1/RARG/IGFBP7/STRA8/FZD7/PPARG/DUSP1/SOX9/ABL2/SREBF1/TEAD2/MICB/PTK6/LYN/GJB3/ASXL1/PCK1/RORB/CD38/ASCL1/WNT2/GDAP2/TMEM161A/LEP/OXT/IGFBP2/YES1/BRINP3/ABCA1/TNC/MYB/HSD17B2/FZD4/TWF2/PHB2/CREB1/PDGFRB/RBP4/CLK2/…	GO
regulation of cellular component size	340	0.453516744	2125865318	0.000999001	0.001373116	CDH4/CTNNA2/DSCAM/FSTL4/KCNMA1/MAPT/PLXNA4/PRKCE/PTPRS/RPTOR/SLC12A7/SPTBN1/SPTBN4/WNT5A/PREX1/TRIM27/BDNF/EFNA5/SLC12A5/FMN2/SEMA5B/TNR/NTRK3/WNT7A/ISLR2/RAP1GAP2/OLFM1/LRP1/SEMA6A/BAIAP2/MAP2/CYFIP1/WNT7B/NCK2/RDX/WNT3A/ADD2/MACF1/AKT3/PTEN/VAV2/PTK2B/DISC1/KANK3/NTN1/TRIOBP/DCC/MAP1B/RET/MEGF8/NRP1/AKT1/NKX6-1/HCK/SIN3A/CXCL12/SCIN/ABL1/ACTN2/SEMA6D/TMOD1/CIT/WNT3/SLC12A9/HIP1R/MAG/SEMA6B/NRCA…	GO
ribonucleoside binding	327	0.312060457	1458103676	0.000999001	0.001373116	AGAP1/GNA12/GNAS/RAB3C/EEFSEC/DNM3/MPPED2/GNAO1/RAB32/AGAP2/RAB37/AGAP3/RAB43/GNAL/RAB31/GNAI2/DAPK1/LRRK1/DIRAS3/RTKN/ARL15/REM1/NPR1/TGM2/RND3/TUBB2B/RAB6B/RAB3B/RAB1B/RNGTT/RAB40C/HHAT/ARL10/RRAGD/EEF1A2/SPAG1/PCK2/RAB36/MX1/FKBP4/ARFRP1/NME2/RAB20/CIITA/RAB11B/GNL1/RAB1A/URGCP/RAB5C/EHD4/TUBB1/TUBB/GSPT1/RAB7A/RHEB/RASL10B/KRAS/LANCL2/RHOBTB1/POLR1B/RALA/RHOT2/RAN/RHOBTB2/RAB2A/EHD2/DIRAS1/RA…	GO
purine ribonucleoside binding	323	0.3094501	1445145148	0.000999001	0.001373116	AGAP1/GNA12/GNAS/RAB3C/EEFSEC/DNM3/MPPED2/GNAO1/RAB32/AGAP2/RAB37/AGAP3/RAB43/GNAL/RAB31/GNAI2/DAPK1/LRRK1/DIRAS3/RTKN/ARL15/REM1/NPR1/TGM2/RND3/TUBB2B/RAB6B/RAB3B/RAB1B/RNGTT/RAB40C/HHAT/ARL10/RRAGD/EEF1A2/SPAG1/PCK2/RAB36/MX1/FKBP4/ARFRP1/NME2/RAB20/CIITA/RAB11B/GNL1/RAB1A/URGCP/RAB5C/EHD4/TUBB1/TUBB/GSPT1/RAB7A/RHEB/RASL10B/KRAS/LANCL2/RHOBTB1/RALA/RHOT2/RAN/RHOBTB2/RAB2A/EHD2/DIRAS1/RAB4A/RAB…	GO
guanyl ribonucleotide binding	337	0.312362272	1462841747	0.000999001	0.001373116	AGAP1/GNA12/GNAS/PDE2A/RAB3C/EEFSEC/PRKG1/DNM3/MPPED2/GNAO1/RAB32/PDE11A/AGAP2/RAB37/AGAP3/RAB43/CNGB1/GNAL/RAB31/GNAI2/PDE10A/DAPK1/LRRK1/DIRAS3/RTKN/ARL15/REM1/NPR1/TGM2/RND3/TUBB2B/RAB6B/RAB3B/RAB1B/RNGTT/CNGA3/RAB40C/HHAT/ARL10/RRAGD/EEF1A2/SPAG1/PCK2/RAB36/MX1/FKBP4/ARFRP1/NME2/RAB20/CIITA/RAB11B/GNL1/RAB1A/URGCP/RAB5C/EHD4/TUBB1/TUBB/GSPT1/RAB7A/PDE5A/RHEB/RASL10B/KRAS/LANCL2/RHOBTB1/RALA/R…	GO
plasma membrane bounded cell projection cytoplasm	195	0.382029092	1737497721	0.000999001	0.001373116	DLG2/DNAH10/DNAH17/GLI2/GLI3/GRIK2/GRIK3/HYDIN/IFT140/KIF1A/MAPT/CCDC40/KCNAB1/CFAP61/BAIAP2/MAP2/KIF5C/DNAH1/HAP1/SPG7/AP3B2/TRAK1/DYNC1H1/MAPK8IP3/OPRM1/TMEM108/IQCA1/DNAH11/DNAI2/WDR90/ATG7/HPCA/HIP1R/DLG4/KIF19/DNAH5/CFAP46/AP3D1/DNAH2/DTNBP1/TTLL8/AK8/AP3B1/HIF1A/CCDC63/DNAH9/KIF17/DST/PRKACA/MAP4/WDR35/SYBU/RANGAP1/KIF1B/TULP3/ABHD12/ADA/TTLL3/WDR66/ARMC4/SPATA4/RP1L1/DNAH3/DNAH8/AMBRA1/ARF…	GO
response to insulin	254	0.368730615	1701484163	0.000999001	0.001373116	GRB10/HDAC9/PRKCB/PRKCZ/TSC2/IGF1R/BCAR1/BAIAP2/CYFIP1/CPEB1/LPIN1/KL/PTEN/AKT2/SCAP/SOCS2/SORBS1/RAB31/GNAI2/AKT1/EGR2/SORL1/LPIN3/PTPRN/SRC/CFLAR/SLC27A1/GCK/CCND3/LPL/MYO1C/PAK1/PCSK9/ATP6V1H/TLR2/ICAM1/SOCS1/PCK2/PDK2/ADIPOR1/PTPRE/CAPN10/FOXO1/SORT1/PIK3R3/TRPV4/PRKDC/EEF2K/PPARA/PPARG/MTOR/WDTC1/IRS2/MAX/MYO5A/TCIRG1/SOS1/SREBF1/SMARCC1/OPRK1/PTPRA/GAB1/PRKCI/BAIAP2L1/SLC2A1/ATP6V0A1/CPEB2/…	GO
cellular response to insulin stimulus	204	0.366103238	1668986842	0.000999001	0.001373116	GRB10/HDAC9/PRKCB/PRKCZ/TSC2/IGF1R/BCAR1/BAIAP2/CYFIP1/CPEB1/LPIN1/KL/PTEN/AKT2/SOCS2/SORBS1/RAB31/GNAI2/AKT1/SORL1/LPIN3/SRC/CFLAR/GCK/CCND3/LPL/MYO1C/PAK1/PCSK9/ATP6V1H/SOCS1/PCK2/PDK2/ADIPOR1/PTPRE/CAPN10/FOXO1/PIK3R3/PRKDC/EEF2K/PPARG/WDTC1/IRS2/MYO5A/TCIRG1/SOS1/SREBF1/SMARCC1/PTPRA/GAB1/PRKCI/BAIAP2L1/ATP6V0A1/CPEB2/ATP6V1A/FOXO3/TBC1D4/INHBB/SLC2A8/YWHAG/SIK2/SLC2A4/ATP6V0C/SP1/FER/ATP6V1F…	GO
regulation of stress-activated MAPK cascade	219	0.417934913	1912375989	0.000999001	0.001373116	DAXX/DKK1/GRIK2/SH3RF3/TIAM1/WNT5A/FLT4/IGF1R/WNT7A/ANKRD6/TNFRSF19/HIPK2/TNIK/WNT7B/ZEB2/SFRP1/EPHA4/HAND2/MECOM/PTK2B/ROR2/MAPK8IP3/FGF19/DAB2IP/EPHB1/AKT1/MAP4K4/AXIN1/SFRP2/MAPK8IP1/TAOK3/STK3/HIPK3/DUSP22/EGFR/PAK1/DTNBP1/LTBR/F2RL1/MAP3K3/PLCB1/MAP4K1/NOD2/RAPGEF1/MDFIC/ZMYND11/ULK4/RASSF2/MAP3K6/FOXO1/SASH1/FOXM1/TNFSF11/SH3RF1/TRPV4/FZD7/DUSP1/MARVELD3/SPAG9/EDAR/SYK/DLG1/OPRK1/MAP3K7/MAP…	GO
positive regulation of stress-activated MAPK cascade	159	0.404511664	1811945685	0.000999001	0.001373116	DAXX/DKK1/SH3RF3/TIAM1/WNT5A/FLT4/WNT7A/ANKRD6/TNFRSF19/HIPK2/TNIK/WNT7B/ZEB2/EPHA4/HAND2/PTK2B/ROR2/MAPK8IP3/FGF19/DAB2IP/AXIN1/MAPK8IP1/TAOK3/STK3/DUSP22/PAK1/LTBR/F2RL1/MAP3K3/PLCB1/MAP4K1/NOD2/MDFIC/RASSF2/MAP3K6/SASH1/TNFSF11/SH3RF1/TRPV4/FZD7/SPAG9/EDAR/SYK/OPRK1/MAP3K7/MAP3K5/MAP3K10/MAP3K9/SH3RF2/MAPK8IP2/RELL1/SEMA3A/ZC3H12A/STK25/VANGL2/MAP3K12/TRAF6/VEGFA/SEMA4C/DVL3/TLR9/NOD1/ERN1/LEP…	GO
regulation of microtubule-based process	203	0.369386586	1684734708	0.000999001	0.001373116	MAPT/TBCD/EFNA5/CCDC40/EPHA3/MAP2/WNT3A/MAP6/HAP1/DYNC1H1/MACF1/MARK2/ERBB2/MAP1B/FEZ1/DNAH11/C10orf90/ABL1/BRCA1/CLASP1/PHLDB1/NPM1/TRIM36/APC2/PHLDB2/PAK1/STMN1/MCPH1/PRKAA2/CCNF/KATNB1/MAPRE3/FKBP4/PKHD1/STMN2/TRPV4/DIAPH1/CNIH2/BICD1/TTLL6/TPX2/EML2/NUMA1/CLIP1/ARMC4/CDK5RAP2/STAG1/MEMO1/KIF25/BICD2/CAMSAP1/MAPK15/PDCD6IP/XPO1/CDKN1B/DIXDC1/AKAP9/CENPJ/SPAG5/RAE1/FSD1/ROCK2/GSK3B/RNF4/SKA2/CH…	GO
regulation of actin cytoskeleton organization	317	0.419871191	1959147513	0.000999001	0.001373116	CTNNA2/MEF2C/PRKCE/SHANK1/SPTBN1/SPTBN4/PREX1/TRIM27/EFNA5/CELSR1/FMN2/NTRK3/EPHA3/AKAP13/LRP1/BAIAP2/BCAS3/LIMCH1/CYFIP1/ARHGEF10/NCK2/RDX/DLC1/SFRP1/ADD2/TRPM2/PDGFRA/PTK2B/KANK3/TRIOBP/NRP1/PXN/PPM1F/ASAP3/ARHGEF10L/HCK/FHOD1/CXCL12/SCIN/ABL1/PDGFA/ACTN2/TMOD1/CIT/CLASP1/PPFIA1/HIP1R/RND3/EPHA5/SH3PXD2B/PHLDB2/CORO2B/BIN1/NTF3/SMAD3/SLIT2/MYO1C/PAK1/F2RL1/STMN1/SPIRE2/SHANK3/EPS8/KANK4/ELN/ARA…	GO
collagen metabolic process	109	0.355896789	1548041162	0.000999001	0.001373116	ADAMTS2/COL5A1/MMP17/MRC2/TNXB/COL13A1/COL1A1/SMPD3/COL19A1/VIM/PEPD/MMP16/ADAMTS3/COL15A1/PPARD/PLOD1/MMP15/PLOD2/ITGA2/PRTN3/HIF1A/TRAM2/IHH/MMP24/CIITA/CTSB/MMP28/ENG/PPARG/MMP14/CTSD/MMP25/MMP11/MMP20/FURIN/ADAMTS14/CYGB/RAP1A/P3H2/MMP9/WNT4/COL1A2/F2R/SERPINH1/ERRFI1/TMPRSS6/MYB/KLK6/NPPC/CREB3L1/PDGFRB/MMP2/ITGB1/UCN/MMP21/FAP/ADAM15	GO
regulation of actin filament-based process	359	0.429256292	2014205059	0.000999001	0.001373116	CACNA1C/CTNNA2/MEF2C/PDE4D/PRKCE/SHANK1/SPTBN1/SPTBN4/PREX1/TRIM27/EFNA5/CELSR1/FMN2/NTRK3/EPHA3/AKAP13/LRP1/PDE4B/BAIAP2/BCAS3/GATA4/RYR2/HCN4/LIMCH1/CYFIP1/ARHGEF10/NCK2/CTNNA3/RDX/DLC1/SFRP1/ADD2/TRPM2/PDGFRA/ANK2/PTK2B/SCN5A/KANK3/TRIOBP/FRMD6/NRP1/PXN/PPM1F/ASAP3/ARHGEF10L/HCK/FHOD1/CXCL12/SCIN/ABL1/PDGFA/ACTN2/TMOD1/CIT/CLASP1/PPFIA1/HIP1R/RND3/EPHA5/SH3PXD2B/PHLDB2/CORO2B/PDPN/BIN1/NTF3/SM…	GO
protein-containing complex disassembly	307	0.304957071	1419072133	0.000999001	0.001373116	GAK/SPTBN1/SPTBN4/MICAL3/IGF1R/CLEC16A/RDX/WNT3A/ADD2/TRIOBP/WNT1/MAP1B/AXIN1/SCIN/TECPR1/ACTN2/TMOD1/CLASP1/PEX14/KIF19/MICAL2/ASPH/SH3GL2/APC2/TFIP11/MRPS18B/MRPL23/VPS16/F2RL1/STMN1/EPS8/APEH/SMARCD3/SMARCA4/ARID2/SPTB/SH3GL1/UVRAG/MRPL55/KATNB1/MICAL1/BNIP3/STMN2/DNAJC6/TRPV4/SEMA5A/NCKAP5/ZMPSTE24/SMARCC1/GSPT1/EIF5A/PLEKHH2/KIF2B/MRPL33/CAMSAP1/MAP1LC3A/ADD1/KIF5B/DSTN/GABARAPL1/KLC1/GABARA…	GO
muscle cell proliferation	210	0.438985177	2004374453	0.000999001	0.001373116	CDH13/ERBB4/FOXP1/HDAC4/JARID2/MEF2C/NDRG4/TBX2/TBX5/TP73/VIPR2/ZFPM2/TENM4/FGFR2/TERT/PRKG1/NOTCH1/MEIS1/FGFR1/SMPD3/THBS1/PDGFD/MEGF10/PTEN/NPR3/EPHB1/GNAI2/AKT1/TCF7L2/DNMT1/HEY2/ELANE/CFLAR/PPARD/P2RY6/IGFBP5/TGFBR3/NPR1/MDM2/RXRA/TGM2/MYOCD/KCNK2/ITGA2/NOTCH3/EGFR/TGFBR2/PAK1/RBPJ/ANGPT1/IL6R/ELN/TPM1/YAP1/ARID2/SF1/SIX1/NDRG2/COMT/FGF9/TRIB1/PRKDC/NR4A3/IL15/LDLRAP1/NPY5R/PPARG/MTOR/NAMPT/M…	GO
regulation of chromosome organization	304	0.354053594	1645938223	0.000999001	0.001373116	AUTS2/GFI1/JARID2/MAD1L1/MAPT/PAX5/PAX7/TAL1/NOS1/SKI/GATA2/TAF7/NSMCE2/SIN3A/AXIN2/DNMT1/SRC/CTBP1/BRCA1/BCL6/ATM/HECW2/MYOCD/ARRB1/PHF1/USP7/PRKD2/RTEL1/MCPH1/RNF40/HNRNPA1/MAD2L2/PARN/ING2/LMNA/TEX14/ATR/DUSP1/SETD1A/CAMK2D/NEK6/SREBF1/ZMPSTE24/PADI2/NUMA1/TRIP12/CDC27/SMG6/KDM4C/CDK5RAP2/WDR70/TWIST1/SETD5/TRIP13/AKAP8L/MAPK15/PHF19/TOP2A/SART3/OTUB1/EED/MPHOSPH8/ANAPC5/USP44/RB1/AKAP8/NAF1/M…	GO
regulation of peptidyl-serine phosphorylation	125	0.409861304	1802122804	0.000999001	0.001373116	DKK1/PDE4D/RPTOR/SH2D3C/SMYD3/SPTBN4/WNT5A/BCAR3/NTRK3/NOS1/NCK2/PLCL2/WNT3A/RET/BCL2/PLCL1/AKT1/AXIN1/PPM1F/SFRP2/NTRK2/ARRB1/ATP2B4/NTF3/EGFR/PRKD2/PAK1/ANGPT1/MAPKAP1/MAD2L2/RASSF2/CALCR/CD44/CREBL2/MLXIPL/RICTOR/RAMP3/CNKSR3/EIF4G1/STK4/AKAP9/SMAD7/SPRY2/LATS1/DOCK7/TNKS1BP1/HGF/VEGFA/SH2D3A/RAPGEF3/AVP/HSP90AA1/CAPRIN2/FNIP2/BRAF/IL11/GPD1L/CAV1/PWP1/GGNBP2/NSD1/PRKAA1/SNCA/INPP5F/RAF1/ERCC6…	GO
regulation of intracellular protein transport	209	0.351960406	1607137805	0.000999001	0.001373116	BRSK2/CD81/GLI3/ANK3/FYN/BCAS3/UBAC2/PRR5L/AKT2/PCNT/ERBB2/CDH1/PTPN14/TCF7L2/KCNB1/SORL1/SUFU/MDM2/HPCA/ITGB2/SMAD3/CD36/MYO1C/PAK1/ANGPT1/UBE2J2/ABLIM3/JUP/SEC16A/ATP13A2/MDFIC/PRKACA/SETD2/USP36/CEMIP/PKIG/SREBF2/RANGAP1/KCNE1/SLC35D3/EDEM2/SREBF1/MAPK14/CDK5/ITGAM/AKAP8L/UBE2D3/RAN/XPO1/KIF5B/RHOU/HPS4/STOM/ARIH2/ZC3H12A/PRKCD/BARD1/GSK3B/LCP1/UBL5/GCC2/MICALL2/SHH/CTDSPL2/TM9SF4/PIK3R2/UBE2G…	GO
amide binding	325	0.323222076	1509849573	0.000999001	0.001373116	APBA2/CACNA1A/CACNA1B/GRIN2A/PC/VIPR2/IGF1R/ACOT7/NLGN1/PCCA/LRP1/ECE1/OPRL1/ADCYAP1R1/GNMT/HLCS/TAPBP/EPHA4/SCARB1/COL25A1/PTH1R/NPR3/CRHR1/NGFR/APBB2/OPRM1/EPHB2/CLSTN1/SORL1/HSPG2/PEX5L/NPBWR2/NPR1/TNPO1/RXRA/MAG/APBA1/ITGA2/CCKBR/ITGB2/EDNRB/MME/CD36/GRIA1/LAPTM4B/POM121L2/GALR1/GRIN1/TLR2/NUP214/FASN/CLU/ATP1A3/SSTR5/NOD2/GHR/OXTR/GSS/LRPAP1/SLC7A5/CALCR/DHCR24/SSTR1/GIPR/CEMIP/KDELR2/GRIA4/…	GO
axon part	361	0.473124864	2221116635	0.000999001	0.001373116	ANK1/AUTS2/BRSK2/CNTNAP2/DGKI/DLG2/DSCAM/ERC2/GRIK2/GRIK3/IGF2BP1/KCNQ2/KCNQ3/KIF1A/MAPT/PCDH9/PRKCB/PRKCZ/PTPRN2/ROR1/SHANK2/SPTBN1/SPTBN4/TENM2/TIAM1/UNC13A/PREX1/ANK3/PALLD/KCNAB1/TIMP2/MBP/NOS1/SLC1A2/OLFM1/LRP1/EXOC4/GDPD5/DPYSL3/MAP2/USH2A/CYFIP1/ROBO2/CRTAC1/PARD3/PACSIN1/SPOCK1/KIF5C/NFASC/KCNA6/EPHA4/TANC1/RASGRF1/NAV1/HAP1/SPG7/CNGB1/AP3B2/TRAK1/DYNC1H1/NGEF/ANK2/PTK2B/DISC1/COBL/KIF21B…	GO
carbohydrate homeostasis	226	0.388531763	1781733256	0.000999001	0.001373116	ANO1/BRSK2/CSMD1/FOXK1/PAX6/PRKCE/PTPRN2/TIAM1/IGF1R/EFNA5/PAX2/KLF7/LRP1/BAIAP3/GATA4/ASPSCR1/ADCY5/AACS/RPH3AL/FOXK2/LRP5/NGFR/HNF4A/ZBTB20/AKT1/TCF7L2/KCNB1/MAP4K4/CNR1/POMC/ADCY8/SIN3A/PTPRN/TFAP2B/IGFBP5/GRIK5/EPHA5/GJB6/GCK/ARRB1/PTCH1/CASR/PRKAA2/ICAM1/HK1/SMARCA4/FOXA2/PCK2/TH/HIF1A/STXBP5L/SSTR5/PDK2/ADIPOR1/PRKACA/FOXO1/NME2/PLA2G6/TRPV4/WDR35/SYBU/NADK/RAB11B/PPARG/IRS2/MLXIPL/HK2/HK3/…	GO
negative regulation of kinase activity	235	0.374038689	171925031	0.000999001	0.001373116	MAPT/PRKAG2/PRKAR1B/PTPRT/RPTOR/SMYD3/TSC2/UBASH3B/ZFYVE28/TRIM27/IGF1R/NR2F2/PTPRJ/RGS3/SFRP1/PTEN/LRP5/TAF7/DAB2IP/EPHB2/AKT1/PPM1F/SORL1/SFRP2/MAPK8IP1/ABL1/TAOK3/SPRED2/NPM1/HIPK3/MYOCD/DUSP6/DUSP22/LATS2/DTNBP1/TESC/ADAR/SOCS1/CORO1C/AKT1S1/DUSP14/FOXA2/SH3BP5/PRKAR2B/SRCIN1/PKIG/ADARB1/TRIB1/PPP1R1B/CDKN1C/MLLT1/DUSP1/IRS2/WNK1/SH3BP5L/DUSP16/CDK5RAP3/FGFR1OP/WWTR1/PTK6/CDKN1B/CDKN1A/YWHAG/…	GO
erythrocyte homeostasis	113	0.364328933	1589410196	0.000999001	0.001373116	CDK6/TAL1/HIPK2/IKZF1/GATA2/ZFPM1/SLC11A2/ETS1/INPP5D/MAEA/BCL6/TGFBR3/JAK3/AMPD3/P4HTM/EPAS1/ADAR/HMGB2/KIT/HIF1A/TRIM10/THRA/ACIN1/MAPK14/NCAPG2/ARNT/PKNOX1/FOXO3/ADD1/ANKRD54/SP3/MB/LYN/ZBTB7A/SLC4A1/ERCC2/TMOD3/RB1/RPS19/ACVR2A/STAT3/VEGFA/JAK2/ISG15/SPI1/HSPA1B/SOX6/PRDX1/RBFOX2/RPS14/SMAP1/PRMT1/GATA3/MFHAS1/AXL/KLF13/KLF1/SH2B3/HMOX1/ADGRF5/LDB1/ACVR1B/ZNF16/STAT5B/MAFB/RPS24/ZFP36/TRIM58/…	GO
carbohydrate transmembrane transport	106	0.346037512	150179713	0.000999001	0.001373116	GRB10/PRKAG2/PRKCB/SLC1A2/TERT/ASPSCR1/C3/AKT2/FGF19/SORBS1/AKT1/PPARD/SLC45A1/CAPN10/SLC26A5/SORT1/SLC2A9/SLC5A11/SLC5A10/SLC2A11/NR4A3/IRS2/CREBL2/MAPK14/HK2/HNF1A/SLC23A2/PRKCI/RTN2/SLC2A1/SLC23A1/SLC2A8/SLC45A3/SLC2A4/NFE2L2/INSR/TMEM144/RAP1A/APPL1/RAB4B/BRAF/LEP/TSC1/TRIB3/PIK3R1/YES1/ADIPOR2/APPL2/ARPP19/FABP5/GSK3A/PID1/C1QTNF2	GO
regulation of cellular amide metabolic process	434	0.306331054	1447922239	0.000999001	0.001373116	IGF2BP1/NOTCH4/RBMS3/CTIF/EEFSEC/CELF4/RARA/CYFIP1/CPEB1/NCK2/ABCG1/SMPD3/THBS1/EPHA4/ZNF385A/HAP1/IGF2BP3/AKT2/PTK2B/VIM/ERBB2/GRB7/SPON1/AKT1/DAPK1/SORL1/IGFBP5/RXRA/NPM1/FTO/AIRE/ITGA2/TRAP1/ZFP36L2/BIN1/PCIF1/LSM14B/EEF1A2/CPEB3/TRIM71/PER2/CLU/RPS6KA1/ATXN2/CNOT2/PDK2/ATP13A2/EIF4G3/EIF2B5/RPS27L/NSMAF/LARP4B/LARP1/TNRC6B/PLA2G6/MAGOH/TNRC6C/FXR1/NSUN4/MTOR/YTHDF3/EIF2AK4/TCOF1/DPH5/SAMD4A/A…	GO
positive regulation of cellular amide metabolic process	133	0.394955604	1748336018	0.000999001	0.001373116	RBMS3/CTIF/NCK2/ABCG1/SMPD3/THBS1/EPHA4/PTK2B/VIM/ERBB2/RXRA/NPM1/ITGA2/PCIF1/CPEB3/CLU/EIF2B5/RPS27L/NSMAF/LARP4B/LARP1/PLA2G6/FXR1/NSUN4/MTOR/YTHDF3/EIF2AK4/SAMD4A/YTHDF1/EIF5A/PASK/TARBP2/PRR16/NFE2L2/ROCK2/PRKCD/BARHL2/EIF4A3/RPUSD3/IMPACT/UQCC1/POLR2D/CDK4/NAT10/RMND1/MAPK1/DHX36/EFNA1/EIF3D/TNFRSF1A/PTAFR/PABPC1/DHX9/MAPK3/RPS9/RPUSD4/GSK3A/EIF6/FXR2/CDC123/DNAJC3/POLDIP3/PINK1/APP/FASTKD2/…	GO
response to monosaccharide	195	0.411164869	187000948	0.000999001	0.001373116	ANO1/BRSK2/PRKCE/PTPRN2/TIAM1/IGF1R/EFNA5/PAX2/KLF7/LRP1/BAIAP3/GATA4/SLC8A1/ADCY5/AACS/COL6A2/THBS1/SARM1/PTEN/LRP5/PTK2B/HNF4A/ZBTB20/TCF7L2/KCNB1/MAP4K4/NKX6-1/ADCY8/SIN3A/PTPRN/PPARD/ATG7/GRIK5/EPHA5/GJB6/GCK/COL4A3/SLC30A8/ITGA2/ARRB1/LPL/TGFBR2/CASR/ILDR2/PRKAA2/ICAM1/SMARCA4/FOXA2/PCK2/TH/HIF1A/EIF2B5/PRKACA/NME2/GIPR/PLA2G6/WDR35/SYBU/NADK/RAB11B/IRS2/PFKL/NAMPT/MLXIPL/SREBF1/PFKFB2/PPP3C…	GO
cell junction assembly	231	0.490328266	225063265	0.000999001	0.001373116	CDH13/CDH18/CDH22/CDH4/CTNND2/TBCD/EFNA5/PRKCA/EPHA3/ARHGEF7/LRP1/NPHP4/PRKCH/BCAS3/RUNX1/PIP5K1C/FERMT2/ACTN4/LIMCH1/PARD3/PTK2/PTPRJ/FLOT1/NFASC/THBS1/DLC1/SFRP1/CDH11/CDH12/CDH15/GRHL2/MACF1/PTEN/ANK2/PTK2B/CDH1/BCL2/SORBS1/NRP1/MAP4K4/FLNC/PPM1F/CDH2/CDH8/EPB41L3/ABL1/SRC/ACTN2/CD9/TNS1/CLASP1/LIMS2/PHLDB2/PTPRK/ITGA2/BCR/CORO2B/SMAD3/DUSP22/MYO1C/GJB2/EPHA2/ACTN3/LAMA5/DLG5/ITGB4/JUP/CDH6/CD…	GO
cell junction organization	272	0.483226501	2236033651	0.000999001	0.001373116	CADM1/CDH13/CDH18/CDH22/CDH4/CTNND2/IQSEC1/SDK1/SDK2/TBCD/EFNA5/PRKCA/EPHA3/ARHGEF7/LRP1/NPHP4/PRKCH/BCAS3/RUNX1/PIP5K1C/FERMT2/ACTN4/LIMCH1/CADM3/PARD3/RDX/PTK2/PTPRJ/FLOT1/NFASC/THBS1/DLC1/SFRP1/CDH11/CDH12/CADM2/CDH15/GRHL2/MACF1/PTEN/ANK2/PTK2B/CDH1/BCL2/SORBS1/NRP1/CCM2/BMP6/MAP4K4/FLNC/PPM1F/CDH2/CDH8/EPB41L3/ABL1/SRC/ACTN2/CD9/TNS1/CLASP1/LIMS2/PHLDB2/PTPRK/ITGA2/BCR/CORO2B/SMAD3/DUSP22/MY…	GO
adherens junction organization	134	0.538746028	2385799305	0.000999001	0.001373116	CADM1/CDH13/CDH18/CDH22/CDH4/IQSEC1/TBCD/EFNA5/EPHA3/ARHGEF7/LRP1/BCAS3/PIP5K1C/FERMT2/LIMCH1/CADM3/RDX/PTK2/PTPRJ/THBS1/DLC1/SFRP1/CDH11/CDH12/CADM2/CDH15/MACF1/PTEN/PTK2B/CDH1/BCL2/SORBS1/NRP1/BMP6/MAP4K4/PPM1F/CDH2/CDH8/ABL1/SRC/ACTN2/CLASP1/PHLDB2/PTPRK/ITGA2/BCR/CORO2B/SMAD3/DUSP22/PLEKHA7/ACTN3/LAMA5/DLG5/JUP/CDH6/CDH10/CORO1C/CDH3/ZNF703/FMN1/MMP14/COL16A1/KIFC3/ACTN1/RCC2/VCL/PIP5K1A/ADD1…	GO
nuclear periphery	122	0.412425875	180986814	0.000999001	0.001373116	ATXN1/GFI1/MAPT/NCOR2/PHACTR3/PRKCZ/RUNX1T1/SPTBN4/RGS12/SATB2/UHRF1/MAP2/HLCS/VIM/DNMT3A/SORBS1/MAEA/TGFB1I1/ATXN7/TELO2/PRR14/ALOX5/MATR3/LMNB2/KRT8/ZNF703/OGG1/NUP93/LMNA/DGKQ/ARFGEF1/NUMA1/STAG1/AKAP8L/ZNF350/ENC1/CLIC4/HNRNPM/AKAP8/PRKCD/ATF7/SRPK1/JAK2/PML/MEN1/CENPF/GMCL1/CAD/LMNB1/FIGN/CFL2/PSMA6/BLM/PCNA/MYB/PIAS4/RAD21/HNRNPU/DAG1/EIF6/PPIG/PHB2/AHCTF1/TEP1/ANAPC4/SRRM1/CEBPB/SFPQ/NUFIP…	GO
nucleobase-containing small molecule biosynthetic process	210	0.347683511	1587497674	0.000999001	0.001373116	CBFA2T3/FOXK1/HDAC4/PDE2A/PDE4C/PDE4D/PRKAG2/ACOT7/PFKP/PDE9A/PDE4B/ESRRB/FOXK2/PDE7B/ZBTB20/PDE10A/ADK/PDE4A/PFKFB3/GCK/AMPD3/OGDH/ACTN3/UCKL1/PRKAA2/OGDHL/NUP214/HK1/PDE8A/HIF1A/NME2/OGG1/UPP1/NUP93/ENO1/PPARA/PGAM2/UCK2/PFKL/MLXIPL/HK2/PFKFB2/HK3/ADA/HTR2A/PDE5A/TK2/MTAP/ARNT/PDE1A/TPI1/ZBTB7A/SLC4A1/RAE1/SLC25A12/PDE8B/INSR/STAT3/PPARGC1A/DCTPP1/SMUG1/CAD/UNG/GPI/ITPA/PFKFB4/VCP/NUP62/IMPDH1/…	GO
protein localization to nucleus	248	0.3406388	1569582963	0.000999001	0.001373116	GLI3/PRICKLE1/SYNE1/TSC2/ZBTB16/FYN/TERT/BANP/COL1A1/FAM53B/ARNTL/CDH1/NGFR/DCLK1/AKT1/SIN3A/DNAJB6/SRC/MSX1/SUFU/MDM2/TNPO1/SMAD3/CD36/IPO13/ANGPT1/POM121L2/NUP214/JUP/MDFIC/KPNA4/SIX1/FAM53A/NUP93/PYGO1/FGF9/PKIG/DCLK2/LMNA/PARP9/RANGAP1/MBTPS1/SOX9/SYK/CLDN18/MAPK14/PPP3CA/CDK5/ABCA7/CDK5RAP3/OTUD7B/TAF3/PIN1/RAN/XPO1/CDKN1A/RRS1/RASSF5/ZBTB7A/SIX2/LZTS2/ZC3H12A/BMP7/PRKCD/BARD1/LILRB4/GSK3B/C…	GO
cellular response to oxidative stress	278	0.34394534	1593670439	0.000999001	0.001373116	MAPT/OXR1/FYN/PAX2/MGMT/MSRA/GATA4/STK24/SMPD3/ARNTL/AGAP3/TXNRD1/PDGFD/TRPM2/PRR5L/PDGFRA/ETS1/WNT1/BCL2/AKT1/DAPK1/PXN/SIN3A/ETV5/ABL1/SRC/CFLAR/NET1/ATG7/MDM2/PTPRK/NCOA7/TRAP1/EPAS1/CD36/EGFR/MGAT3/GJB2/NR4A2/VRK2/CAMKK2/CHD6/PRKAA2/KDM6B/MAPKAP1/P4HB/TPM1/PDE8A/STAU1/IL18RAP/GPX5/HIF1A/PDK2/SZT2/ATP13A2/FOXO1/BNIP3/MSRB3/NME2/PYCR1/TXNRD2/NR4A3/FANCC/SLC25A24/SRXN1/MPO/UCP1/FBLN5/MCL1/MAP3K5…	GO
cellular response to heat	122	0.359377168	1577071968	0.000999001	0.001373116	ANO1/CAMK2B/DAXX/MAPT/RPTOR/THBS1/CREBBP/CLPB/HSPA2/DNAJB6/ATM/SCARA5/MYOF/CAMK2A/NUP214/ARPP21/AKT1S1/TRPV1/CAMK2G/MLST8/PRKACA/FKBP4/NUP93/DNAJC2/TRPV4/ATR/FGF1/DNAJC7/MTOR/CAMK2D/HSPA13/ST8SIA1/CDKN1A/LYN/RAE1/ATP2A2/GSK3B/STUB1/HSF1/HSPA1B/CHORDC1/HSP90AA1/VCP/NUP62/HSPA1L/POLR2D/NF1/MAPK1/DHX36/RPA1/DNAJB1/CD34/STAC/HSBP1/NUP133/HSPB8/NUP160/MAPK3/HMOX1/HSPH1/RPA3/SIRT1/RPA2/HSPA8/HSP90AB1/S…	GO
cellular response to reactive oxygen species	152	0.372706856	166578684	0.000999001	0.001373116	MAPT/PAX2/SMPD3/AGAP3/PDGFD/TRPM2/PDGFRA/ETS1/AKT1/PXN/ABL1/SRC/CFLAR/NET1/MDM2/PTPRK/TRAP1/CD36/EGFR/CAMKK2/KDM6B/TPM1/PDE8A/IL18RAP/PDK2/SZT2/FOXO1/BNIP3/PYCR1/NR4A3/FANCC/MPO/UCP1/FBLN5/MAP3K5/FOXO3/MAP1LC3A/TRPC6/DNM2/GPR37/FER/BMP7/STK25/NFE2L2/PRKCD/HGF/PPARGC1B/HSF1/PLEKHA1/GLRX2/RIPK3/PAWR/MMP9/PRDX1/ZNF580/IMPACT/MAPK9/MAPK1/AXL/STAT6/PPP5C/DPEP1/MTR/PRKAA1/PSAP/TRAF2/EZH2/PCNA/MAPK3/MYB…	GO
ion channel complex	281	0.522772428	2422871627	0.000999001	0.001373116	ANO1/ANO2/CACNA1A/CACNA1B/CACNA1C/CACNA1G/CACNA1H/CACNA2D1/CACNA2D2/CACNA2D3/CACNA2D4/CNTNAP2/DLG2/DPP6/GABRB3/GABRG3/GRIK2/GRIK3/GRIK4/GRIN2A/KCNIP1/KCNIP4/KCNJ6/KCNMA1/KCNQ1/KCNQ2/KCNQ3/PDE4D/RYR1/SHANK1/SHANK2/KCNH1/NLGN1/KCNQ5/KCNAB1/NOS1/KCND3/CACNB4/PDE4B/CACNA1E/KCNV1/KCND2/RYR2/HCN4/CACNA1I/CACNG2/TRPC4/ABCC8/RYR3/GABRD/KCNN1/KCNA6/GRID2/CACNG3/CACNB2/GABRB2/CNGB1/KCNB2/SCRIB/SHISA9/GABRA…	GO
cation channel complex	207	0.559234435	2551545419	0.000999001	0.001373116	CACNA1A/CACNA1B/CACNA1C/CACNA1G/CACNA1H/CACNA2D1/CACNA2D2/CACNA2D3/CACNA2D4/CNTNAP2/DLG2/DPP6/GRIK2/GRIK3/GRIK4/GRIN2A/KCNIP1/KCNIP4/KCNJ6/KCNMA1/KCNQ1/KCNQ2/KCNQ3/PDE4D/RYR1/SHANK1/KCNH1/NLGN1/KCNQ5/KCNAB1/NOS1/KCND3/CACNB4/PDE4B/CACNA1E/KCNV1/KCND2/RYR2/HCN4/CACNA1I/CACNG2/TRPC4/ABCC8/RYR3/KCNN1/KCNA6/CACNG3/CACNB2/CNGB1/KCNB2/SHISA9/PTK2B/SCN5A/CNIH3/CACNG4/GRIN2C/HSPA2/KCNC3/KCNIP3/KCNH4/KCNB…	GO
negative regulation of transmembrane transport	115	0.395039889	172411014	0.000999001	0.001373116	DYSF/GRB10/HECW1/PRKCB/PRKCE/ANK3/KCNAB1/OPRL1/FGF12/THBS1/THADA/PTEN/AKT2/CRHR1/EPHB2/AKT1/NEDD4L/ACTN2/REM1/HECW2/STK39/BIN1/PCSK9/SLC26A5/GSTO1/KCNE1/KCNH2/NEDD4/MTOR/IRS2/OXSR1/CAMK2D/SRI/TWIST1/FKBP1B/YWHAQ/COMMD1/GNB5/KCNE4/CTTNBP2NL/DRD3/NTSR1/CALM2/SLC9A3R1/SLC30A1/OAZ2/TLR9/MMP9/SESTD1/LEP/CALM3/RRAD/CAV1/RGS4/KCNE3/OAZ3/CAB39/APPL2	GO
positive regulation of transmembrane transport	188	0.38795299	175704139	0.000999001	0.001373116	CACNA2D1/FGF14/KCNQ1/PLCG2/ANK3/NOS1/SLC1A2/TERT/RYR2/ACTN4/CACNG2/C3/CACNG3/JPH2/CACNB2/ABCB1/HAP1/ANK2/AKT2/CACNG4/FGF19/HSPA2/EPHB2/PLCG1/SORBS1/AKT1/ABL1/ACTN2/P2RY6/HTT/AKAP6/STK39/NOS1AP/TESC/SHANK3/KCNC1/RELN/ATP1B2/STIM1/CAPN10/CALCR/ATP2A1/GSTO1/CEMIP/NR4A3/KCNE1/KCNH2/IRS2/EDN3/CREBL2/MAPK14/WNK1/OPRK1/HTR3A/WNK2/SRI/PRKCI/TRPC6/RAMP3/CNKSR3/KIF5B/DNM2/AKAP9/KCNA1/STAC2/NFE2L2/SLC26A6/T…	GO
regulation of ion transmembrane transport	449	0.443955303	2102590221	0.000999001	0.001373116	ASIC2/CACNA1A/CACNA1B/CACNA1C/CACNA1G/CACNA1H/CACNA2D1/CACNA2D2/CACNA2D3/CACNA2D4/DLG2/DPP6/DYSF/FGF14/GRIN2A/GSG1L/HECW1/JPH3/KCNIP1/KCNIP4/KCNJ6/KCNMA1/KCNQ1/KCNQ2/KCNQ3/MEF2C/NALCN/PDE4D/PLCG2/PRKCE/SHANK1/SHANK2/UBASH3B/KCNH1/ANK3/FYN/NLGN1/KCNQ5/KCNAB1/KCNK13/NOS1/KCND3/CACNB4/PDE4B/CACNA1E/KCNV1/KCND2/RYR2/SLC8A1/ACTN4/HCN4/CACNA1I/CACNG2/KCNK10/OPRL1/FGF12/KCNA6/CACNG3/THBS1/JPH2/CACNB2/AB…	GO
positive regulation of ion transmembrane transport	144	0.402821405	1793385567	0.000999001	0.001373116	CACNA2D1/FGF14/KCNQ1/PLCG2/ANK3/NOS1/RYR2/ACTN4/CACNG2/CACNG3/JPH2/CACNB2/ABCB1/HAP1/ANK2/CACNG4/HSPA2/EPHB2/PLCG1/ABL1/ACTN2/P2RY6/HTT/AKAP6/STK39/NOS1AP/TESC/SHANK3/KCNC1/RELN/ATP1B2/STIM1/CALCR/ATP2A1/GSTO1/CEMIP/KCNE1/KCNH2/EDN3/WNK1/OPRK1/HTR3A/WNK2/SRI/TRPC6/RAMP3/CNKSR3/KIF5B/DNM2/AKAP9/KCNA1/STAC2/TRPC1/ATP1B1/NTSR1/CALM2/SLC9A3R1/RGS9/CALM3/F2R/SLC9A1/STIM2/CAPN3/KCNE3/FXYD1/EHD3/ATP1B3/…	GO
response to endoplasmic reticulum stress	264	0.34105892	1576147813	0.000999001	0.001373116	BRSK2/ITPR1/STC2/NCK2/FLOT1/ARFGAP1/UBAC2/THBS1/RASGRF1/ATF6B/DAB2IP/BCL2/CCND1/CREB3L2/HM13/FBXO17/NPLOC4/VAPB/BCL2L1/ZBTB17/CLGN/UBE2J2/CLU/P4HB/USP19/SEC16A/EIF2B5/AMFR/ATP2A1/PLA2G6/LMNA/FBXO27/DDRGK1/UGGT1/MBTPS1/EDEM2/TMBIM6/EIF2AK4/HSPA13/UGGT2/POMT2/MAP3K5/CDK5RAP3/NHLRC1/PDX1/STT3B/PDIA6/ADD1/HERPUD2/PDIA5/SGTA/GORASP2/TATDN2/SEL1L2/HDGF/SEL1L/RASGRF2/EXTL3/DNAJC10/RHBDD1/ATP2A2/NFE2L2/E…	GO
regulation of Rho protein signal transduction	128	0.472856052	2087818577	0.000999001	0.001373116	ABR/MCF2L/MCF2L2/OBSCN/TIAM1/TRIO/PREX1/PLEKHG4B/SPATA13/KALRN/PLEKHG5/ARHGEF7/AKAP13/ARHGEF10/FLOT1/ROBO1/DLC1/RASGRF1/ARHGEF3/NGEF/VAV2/MYO9B/ARHGEF17/NRP1/TIAM2/FARP1/ARHGEF10L/PLEKHG3/ABL1/PLEKHG6/BCL6/NET1/FARP2/ARHGEF18/BCR/PLEKHG4/PLEKHG1/ARRB1/F2RL1/STMN1/EPS8/ITSN1/ARHGEF4/FGD3/ADRA1A/PREX2/GPR4/ITSN2/VAV3/SOS1/ABL2/ARHGEF1/ALS2/ARHGEF11/HEG1/ARHGEF16/ARHGEF12/LPAR1/RASGRF2/KANK1/ITGA3/F…	GO
cardiocyte differentiation	156	0.448263272	2005429515	0.000999001	0.001373116	DKK1/MEF2C/MYOM2/NRG1/PRICKLE1/TBX2/TBX5/TENM4/AKAP13/WT1/RARA/OBSL1/GATA4/NOTCH1/SLC8A1/TTN/SORBS2/MYO18B/WNT3A/HAND2/PDGFRA/GREM1/HEY2/PITX2/ACTN2/EFNB2/SGCD/TGFBR3/MYH10/MYH11/AKAP6/RXRA/RARB/MYOCD/EGFR/PAK1/RBPJ/SEMA3C/PDLIM5/KDM6B/EOMES/TBX3/ADRA1A/SOX18/NEBL/HES1/LMNA/PPARA/FZD7/PROX1/MTOR/FRS2/FHOD3/MYL2/MYBPC2/ZMPSTE24/CXADR/TWIST1/ALPK2/PIN1/MYBPC3/NKX2-6/MAML1/BMP7/ARID1A/CTDP1/VEGFA/NK…	GO
phosphatidylinositol binding	225	0.446220637	2045196658	0.000999001	0.001373116	ADAP1/ITPR1/KCNQ1/MAPT/MCF2L/OBSCN/SNX29/ZFYVE28/KCNH1/DENND1A/OSBPL5/ITPR2/FERMT2/PARD3/PITPNM2/SH3PXD2A/MYO1E/HIP1/JPH2/SCARB1/SNX8/DAB2IP/GRB7/AKT1/MYO10/SCIN/TECPR1/ACTN2/ITPR3/PIGU/TPCN1/HIP1R/SH3PXD2B/MYO1B/CYTH3/WIPI2/PITPNC1/ESYT3/PLCD1/RPH3A/CLVS1/LAPTM4B/ZCCHC14/PLCB1/ANKFY1/ARAP1/EPB41/MAPKAP1/SYT1/TRPV1/SNX31/ATP13A2/SYT7/ESYT2/ASAP1/ING2/PLEKHA5/OSBPL2/RPS6KC1/PARD3B/LDLRAP1/PIK3C2G/…	GO
appendage morphogenesis	142	0.526655665	2342242004	0.000999001	0.001373116	AFF3/ALX4/CACNA1C/CHST11/DKK1/GLI2/GLI3/GNA12/GNAS/IFT140/TBX2/TBX5/WNT5A/ZBTB16/RUNX2/SP9/SHOX2/FGFR2/WNT7A/ECE1/NOTCH1/SKI/FGFR1/SP8/HAND2/CREBBP/GRHL2/CYP26B1/TFAP2A/ROR2/WNT9A/MEGF8/ALDH1A2/BMPR1B/SFRP2/EN1/MSX1/TFAP2B/PLXNA2/CHD7/COL2A1/WNT3/IQCE/RARB/ASPH/PTCH1/PBX1/ZNF141/SEMA3C/RNF165/FREM2/ZNF219/TBX3/FRAS1/IFT122/HOXA10/RARG/FMN1/LEF1/IHH/FGF9/TP63/FZD6/TULP3/SOX9/RECK/PRRX1/MYH3/FBN2/T…	GO
limb morphogenesis	142	0.526655665	2342242004	0.000999001	0.001373116	AFF3/ALX4/CACNA1C/CHST11/DKK1/GLI2/GLI3/GNA12/GNAS/IFT140/TBX2/TBX5/WNT5A/ZBTB16/RUNX2/SP9/SHOX2/FGFR2/WNT7A/ECE1/NOTCH1/SKI/FGFR1/SP8/HAND2/CREBBP/GRHL2/CYP26B1/TFAP2A/ROR2/WNT9A/MEGF8/ALDH1A2/BMPR1B/SFRP2/EN1/MSX1/TFAP2B/PLXNA2/CHD7/COL2A1/WNT3/IQCE/RARB/ASPH/PTCH1/PBX1/ZNF141/SEMA3C/RNF165/FREM2/ZNF219/TBX3/FRAS1/IFT122/HOXA10/RARG/FMN1/LEF1/IHH/FGF9/TP63/FZD6/TULP3/SOX9/RECK/PRRX1/MYH3/FBN2/T…	GO
embryonic appendage morphogenesis	121	0.51968667	2279065773	0.000999001	0.001373116	AFF3/ALX4/CACNA1C/CHST11/DKK1/GLI2/GLI3/GNA12/GNAS/IFT140/TBX2/TBX5/WNT5A/ZBTB16/RUNX2/SP9/SHOX2/WNT7A/ECE1/NOTCH1/SKI/FGFR1/SP8/HAND2/CREBBP/GRHL2/CYP26B1/TFAP2A/ROR2/WNT9A/MEGF8/ALDH1A2/SFRP2/EN1/MSX1/CHD7/WNT3/RARB/PTCH1/PBX1/FREM2/TBX3/FRAS1/IFT122/HOXA10/RARG/LEF1/IHH/FGF9/TP63/FZD6/TULP3/RECK/PRRX1/MYH3/FBN2/TWIST1/DLX5/ALX1/SALL1/HOXC10/BMP7/HOXC11/IMPAD1/RSPO2/HOXD13/RDH10/SALL4/SHH/MBNL1…	GO
tube formation	144	0.469864111	2091863804	0.000999001	0.001373116	KDM2B/PRICKLE1/TSC2/WNT5A/CELSR1/PAX2/FGFR2/MTHFD1L/BCAS3/LRP2/RARA/HAND1/NOTCH1/SKI/ZEB2/DLC1/SFRP1/LHX2/GRHL2/SCRIB/COBL/DAB2IP/RET/SHROOM3/SFRP2/ABL1/SUFU/GDNF/ST14/TGM2/GDF7/STK3/WNT9B/WNT6/NFIB/PTCH1/TRIM71/GRHL3/IFT122/HIF1A/SDCCAG8/RARG/SIX1/PRKACA/SETD2/NODAL/FZD6/PROX1/TULP3/EDAR/IRX3/SOX9/PODXL/SPINT1/TEAD2/TWIST1/PLXNB2/HNF1B/RALA/ALX1/STK4/PRKACB/ATOH8/LIAS/BMP7/ARID1A/VANGL2/TRAF6/VE…	GO
regulation of tube size	137	0.368216195	1631432407	0.000999001	0.001373116	ASIC2/KCNMA1/NOS1/ECE1/PRKG1/SLC8A1/COMP/GRIP2/PTPRM/AKT1/DOCK4/HRH2/SLC6A4/PPARD/NPR1/WNT9B/ADCYAP1/CPS1/EDNRB/EGFR/CASR/F2RL1/HRH1/PER2/ICAM1/DOCK5/ADRA1A/OXTR/P2RY2/PLA2G6/NPPB/WDR35/CHGA/EDN3/HTR2A/ALOX12/KCNMB4/HTR7/ADORA1/FOXC1/DBH/ROCK2/TRPM4/ROCK1/CD38/TBXA2R/HTR1A/ACE/AVP/ATG5/BBS2/ITGA1/LEP/P2RX1/F2R/HTR1B/ADCY6/ADORA2B/CAV1/CHRM3/SCPEP1/PTAFR/GCLC/GJA5/HMOX1/ITGB1BP1/NPPC/ADM/ADRB2/SOD…	GO
nuclear hormone receptor binding	144	0.453582718	2019378044	0.000999001	0.001373116	CTBP2/DAXX/ESR1/FOXP1/NCOR2/PRKCB/BCAS3/TACC2/ACTN4/TAF7/TCF7L2/TACC1/TGFB1I1/SRC/BRCA1/RXRA/RARB/FOXP2/NCOA7/ARRB1/SMAD3/NCOA2/NR4A2/JUP/FOXL2/SMARCD3/SMARCA4/NCOA3/HIF1A/RARG/FKBP4/LEF1/JMJD1C/NR4A3/FLT3/PPARG/PROX1/RNF6/NR4A1/PADI2/NCOA4/TRIP12/KDM4C/VDR/NRIP1/NCOA6/RAN/PRPF6/BUD31/CRY1/GRIP1/GTF2B/ZBTB7A/KAT5/RB1/LATS1/ASXL1/ARID1A/PPARGC1B/MED17/PRAME/ARID5A/STAT3/MYOD1/RNF4/PPARGC1A/TRIM24/…	GO
multicellular organism growth	138	0.399432802	1770634688	0.000999001	0.001373116	ANKRD11/APBA2/ATP8A2/CACNA2D2/DIO3/GNAS/PDE4D/SLC6A3/SPTBN4/STC2/SLC12A5/SLC1A2/RARA/COMP/SMPD3/NPY1R/GRHL2/HELT/RAI1/SOCS2/BCL2/CCM2/EN1/CHD7/ATM/RARB/SH3PXD2B/APBA1/FTO/PTCH1/POU3F2/RARG/ARID5B/GHR/IHH/ADARB1/UNC79/CDKN1C/MTOR/WDTC1/SOS1/ZMPSTE24/XRCC2/SLC25A25/PLS1/WWTR1/SLITRK1/ADD1/PPP1R13L/HEG1/TARBP2/ERCC2/GIGYF2/STAT3/DRD3/HSF1/ERCC1/PLEKHA1/GAMT/RBBP6/BBS2/TBL1XR1/STK40/ATRN/STIL/VIL1/CD…	GO
organ growth	188	0.449540615	2035972109	0.000999001	0.001373116	CACNA2D2/COL12A1/COL20A1/ERBB4/ESR1/JARID2/MEF2C/NDRG4/TBX2/TBX5/TP73/ZFPM2/TENM4/COL6A3/FGFR2/BNC2/AKAP13/WT1/RARA/GATA4/NOTCH1/MEIS1/COMP/FGFR1/SORBS2/COL6A2/PTK2/SMPD3/COL6A1/PTEN/BCL2/AKT1/BASP1/HEY2/SLC6A4/COCH/TGFBR3/AKAP6/RXRA/RARB/STK3/KCNK2/DUSP6/MATN2/HLX/LATS2/TGFBR2/PAK1/RBPJ/PDLIM5/POR/YAP1/THBS3/ARID2/COL27A1/ADRA1A/RARG/MATN4/FGFR3/EVC/FGF9/WWC2/PPARA/WWC1/PROX1/MTOR/SOX9/MAPK14/ZM…	GO
endocrine system development	125	0.454106704	1996665797	0.000999001	0.001373116	CDK6/GLI2/NKX2-1/PAX6/SLC6A3/WNT5A/HOXA3/WT1/GATA2/ARNTL/PDGFRA/ETS1/CDH1/CRHR1/HNF4A/ONECUT2/AKT1/BMP6/ALDH1A2/NKX6-1/NKX6-2/TBX1/PITX2/MSX1/OTP/ADCYAP1/TG/SMAD3/RBPJ/PBX1/POU3F2/IL6R/DKK3/FOXA2/ARID5B/ONECUT1/SIX1/FOXO1/HOXD3/GIPR/HES1/LHX3/CDKN1C/THRA/SOX9/STRA6/RHEB/PDX1/CITED2/SALL1/CRH/RFX3/GSK3B/ASCL1/INSR/THRB/SHH/NKX2-5/MEN1/MNX1/PAX1/SIX3/WNT4/EIF2AK3/GLI1/GATA3/NF1/MAPK1/MAP2K1/GATA6/B…	GO
regulation of tube diameter	136	0.366180841	1621720265	0.000999001	0.001373116	ASIC2/KCNMA1/NOS1/ECE1/PRKG1/SLC8A1/COMP/GRIP2/PTPRM/AKT1/DOCK4/HRH2/SLC6A4/PPARD/NPR1/ADCYAP1/CPS1/EDNRB/EGFR/CASR/F2RL1/HRH1/PER2/ICAM1/DOCK5/ADRA1A/OXTR/P2RY2/PLA2G6/NPPB/WDR35/CHGA/EDN3/HTR2A/ALOX12/KCNMB4/HTR7/ADORA1/FOXC1/DBH/ROCK2/TRPM4/ROCK1/CD38/TBXA2R/HTR1A/ACE/AVP/ATG5/BBS2/ITGA1/LEP/P2RX1/F2R/HTR1B/ADCY6/ADORA2B/CAV1/CHRM3/SCPEP1/PTAFR/GCLC/GJA5/HMOX1/ITGB1BP1/NPPC/ADM/ADRB2/SOD1/KCNM…	GO
regulation of dephosphorylation	196	0.365945003	166506306	0.000999001	0.001373116	CAMTA1/DLG2/MAGI2/MEF2C/PHACTR1/PHACTR3/PPP2R2C/RIMBP2/TMEM132D/ELFN1/PPP1R16B/PPP2R2B/DLC1/ELFN2/LMTK2/GNAI2/FARP1/PPP2R5C/CABIN1/SRC/HTT/RCAN1/PHACTR2/PTN/MYO1D/ITGA2/SLC39A10/SMAD3/PCIF1/VRK3/PPP4R4/LMTK3/NUAK1/IKBKB/PPP1R1B/ELL/MGAT5/MTOR/CEP192/WNK1/WDR81/ANKLE2/SMG6/PPP1R14A/CDK5RAP3/PPP1R14C/PIN1/FKBP1B/PPP2R5E/ADORA1/SLC7A14/SH3RF2/PPP1R2/PPP1R12A/NPNT/BOD1/ROCK2/PRKCD/SYTL2/SFI1/GSK3B/RO…	GO
regulation of protein dephosphorylation	132	0.382942277	1694632203	0.000999001	0.001373116	CAMTA1/MAGI2/PHACTR1/PHACTR3/PPP2R2C/ELFN1/PPP1R16B/PPP2R2B/DLC1/ELFN2/LMTK2/GNAI2/PPP2R5C/CABIN1/HTT/RCAN1/PHACTR2/PTN/SLC39A10/VRK3/PPP4R4/NUAK1/IKBKB/PPP1R1B/MGAT5/MTOR/ANKLE2/PPP1R14A/PPP1R14C/PIN1/FKBP1B/PPP2R5E/ADORA1/SH3RF2/PPP1R2/PPP1R12A/BOD1/ROCK2/PRKCD/GSK3B/ROCK1/JAK2/CALM2/IGFBP3/PPP2R1B/CDH5/PPP2R5A/ITGA1/PHACTR4/PPP1R1A/DMPK/CALM3/SAG/TSC1/SPPL3/PPP2R3A/RCAN3/SWAP70/PTPRC/MFHAS1/AR…	GO
negative regulation of dephosphorylation	102	0.363172899	1571862905	0.000999001	0.001373116	DLG2/PHACTR1/PHACTR3/RIMBP2/TMEM132D/ELFN1/PPP1R16B/ELFN2/LMTK2/GNAI2/FARP1/CABIN1/PHACTR2/PTN/MYO1D/PCIF1/PPP4R4/LMTK3/IKBKB/PPP1R1B/ELL/MGAT5/CEP192/WNK1/WDR81/PPP1R14A/PPP1R14C/FKBP1B/SLC7A14/SH3RF2/PPP1R2/BOD1/ROCK2/SYTL2/SFI1/GSK3B/ROCK1/SH2D4A/CNST/CSRNP2/PPP1R1A/SAG/SWAP70/CD2BP2/TGFB2/MFHAS1/IQGAP1/ARPP19/TSKS/PPP1R2P1/PPP1R1C/ZFYVE1/RRP1B/PPP1R14B/PPP1R17/PPP1R8/PPP1R10/TNF/YWHAB/PKMYT1/…	GO
enhancer binding	123	0.409407108	1798398188	0.000999001	0.001373116	BACH2/FLI1/HOXC4/MEF2C/NFATC1/NKX2-1/ZBTB16/MTA1/TAL1/ESRRB/LHX1/GATA4/NPAS2/GATA2/ARNTL/ATF6B/RAI1/CDX2/MSX1/TFAP2B/TCF3/SMAD3/GATA5/HMGB2/NFYC/TCF12/SMARCA4/ACTB/NFYA/BACH1/LEF1/MIXL1/FOXN4/SOX9/SMARCC1/ZNF704/NR5A2/ARNT/ZNF395/PBX3/RELB/NFE2L2/ZNF281/HOXD13/LMO4/HIVEP1/TIPARP/SPI1/CALCOCO1/SOX10/SIX3/GATA3/MBD3/HOXB7/SMARCD2/ZBTB7B/ACTL6A/CLOCK/ELL3/HOXA6/NR2F6/GATAD2B/HNRNPC/SIRT1/CREB1/CDX1/…	GO
non-canonical Wnt signaling pathway	146	0.416209713	1857110812	0.000999001	0.001373116	AP2A2/DKK1/GPC6/MAGI2/NFATC1/PDE6B/PRICKLE1/ROR1/TIAM1/WNT5A/RNF213/CELSR1/WNT7A/ANKRD6/GNAO1/PSMB9/SFRP1/ROR2/WNT1/TCF7L2/SFRP2/SMURF1/ABL1/DAAM2/SFRP4/WNT9B/ZNRF3/RSPO3/CAMK2A/PLCB1/CELSR3/GRHL3/DAB2/CSNK1E/TNRC6B/LEF1/TNRC6C/PSMF1/FZD7/MLLT3/FZD6/DAAM1/PPP3CA/PSMD1/PSME3/MAP3K7/CELSR2/CSNK1D/PSMB8/DACT1/SFRP5/GNG2/PSMB3/TNRC6A/VANGL1/PSMA1/MOV10/PPP3CB/GNB1/VANGL2/PSMD11/DVL3/PSMD7/PSMB7/PRICK…	GO
multicellular organismal signaling	195	0.471139681	214277954	0.000999001	0.001373116	ATP2B2/CACNA1C/CACNA1G/CACNA1H/CACNA2D1/CACNA2D2/CACNA2D3/CACNA2D4/CNTNAP2/GRIK2/ITPR1/KCNIP1/KCNIP4/KCNQ1/PDE4D/RYR1/SPTBN4/ANK3/TNR/NTRK3/NOS1/KCND3/CACNB4/ITPR2/KCND2/RYR2/SLC8A1/HCN4/CACNA1I/CACNG2/CTNNA3/RYR3/FGF12/NFASC/CACNG3/CACNB2/ANK2/SCN5A/CACNG4/KCNIP3/SLC8A2/GLRA1/SLC8A3/ITPR3/NPR1/SCN4A/NTRK2/ASPH/MAG/ITGA2/NRCAM/ATP2B4/BIN1/KCNK3/MYH14/JUP/SCN4B/ATP1A3/CACNG6/ATP1B2/KCNK1/STIM1/PRK…	GO
cellular response to drug	337	0.370919382	173707392	0.000999001	0.001373116	ADCY2/DAXX/KCNQ1/MEF2C/NR3C1/PDE2A/PRKCE/RYR1/SMYD3/EFNA5/FYN/NTRK1/PAX2/PDE4B/BAIAP2/ITPR2/RYR2/SLC8A1/ADCY5/RYR3/BCL11A/SMPD3/SFRP1/PDGFD/LYPD1/SPIDR/TRPM2/PTEN/VIM/ETS1/DNMT3A/ADCY3/CDH1/OPRM1/ADCY1/GNAI2/PPM1F/CHRNA4/ADCY8/GLRA1/SIN3A/PDE4A/HMGA2/ABL1/SRC/CHRM2/CFLAR/MSX1/BRCA1/NET1/ATG7/MDM2/AGRN/HRH3/TRAP1/ATP2B4/RECQL5/SLIT2/EGFR/GJB2/PLCB1/PRKAA2/KCNC1/KDM6B/JUP/SSH1/ICAM1/ACTB/PCK2/TH/HN…	GO
sodium ion transmembrane transport	134	0.454539911	2012898375	0.000999001	0.001373116	ASIC2/HECW1/NALCN/PRKCE/ANK3/SLC24A4/NOS1/SLC9A9/SLC8A1/ACTN4/HCN4/SLC9A3/FGF12/SLC24A3/SLC17A7/TRPM2/SCN5A/SLC8A2/NEDD4L/SLC8A3/TPCN1/SCN4A/HECW2/STK39/ATP2B4/SCNN1G/PCSK9/TESC/SCN4B/TRPM5/ATP1A3/ATP1B2/KCNK1/UTRN/SCN8A/SLC5A10/HCN2/SCN9A/NEDD4/CAMK2D/DLG1/WNK1/SLC20A2/WNK2/SLC12A2/PTPN3/SCNN1B/FXYD6/COMMD1/SLC23A1/HCN3/PKD2L1/CNKSR3/SLC9A8/KIF5B/DNM2/SNTA1/STOM/NETO1/SLC4A11/SLC3A2/TRPM4/ATP1B1…	GO
ribonucleoprotein granule	208	0.338918373	1547191746	0.000999001	0.001373116	IGF2BP1/MAPT/RPTOR/SYNE1/SNCAIP/CPEB1/DHX30/ARNTL/MOV10L1/GRB7/SQSTM1/DYNC1I1/PAN2/SHB/PRKAA2/TRIM71/SOCS1/ACTB/ATXN2/CNOT2/STAU1/TSTD1/GHR/DIS3L2/LARP4B/LARP1/HENMT1/TNRC6B/TDRKH/TNRC6C/FXR1/PABPC1L/TUBB/SAMD4A/CARHSP1/MAEL/USP3/EDC4/CNOT3/ZC3H12D/CNOT8/PCBP1/TNRC6A/ZC3H12A/MOV10/ROCK2/BARD1/EIF4ENIF1/ROCK1/GIGYF2/LSM14A/GRSF1/HSF1/LSM2/MEX3B/MBNL1/PUM1/VCP/DDX6/G3BP1/RPL28/POLR2D/DHX36/UPF2/EDC…	GO
response to topologically incorrect protein	186	0.348645215	1577512238	0.000999001	0.001373116	DAXX/PACRG/STC2/COMP/NCK2/ARFGAP1/THBS1/ATF6B/DAB2IP/HSPA2/CCND1/CREB3L2/VAPB/ZBTB17/CLGN/UBE2J2/CLU/AMFR/LMNA/UGGT1/MBTPS1/EDEM2/TMBIM6/HSPA13/UGGT2/POMT2/CDK5RAP3/STT3B/RNF126/PDIA6/ADD1/HERPUD2/OPTN/PDIA5/TATDN2/HDGF/EXTL3/RHBDD1/NFE2L2/EDEM3/STUB1/CHAC1/HSPD1/HSF1/HSPA1B/FKBP14/ATF6/HSP90AA1/HSPA4/VCP/ERN1/RNF185/HSPA1L/HSPA4L/COPS5/EIF2AK3/CTDSP2/FICD/ATF3/PTPN1/SERPINH1/PIK3R1/WIPI1/FBXO6/D…	GO
granulocyte activation	477	0.29165961	1385311247	0.000999001	0.001373116	ABR/AP2A2/ATP11A/DOCK2/PTPRN2/PREX1/TIMP2/TOLLIP/CYFIP1/IGF2R/C3/PTPRJ/NFASC/RAB37/NEU1/STK10/TRPM2/DYNC1H1/ADAM8/LPCAT1/RAB31/CRISPLD2/KCNAB2/ELANE/ATG7/SLCO4C1/UBR4/AMPD3/BCR/ITGB2/GALNS/MME/CD36/ALOX5/F2RL1/TMEM63A/PRTN3/NBEAL2/SNAP25/CD59/TLR2/JUP/APEH/LRRC7/DNAJC5/CD63/IL18RAP/ACAA1/PDXK/NME2/CD44/CAP1/BPI/CAPN1/TNFRSF1B/ABCA13/IL15/CTSB/DIAPH1/ACLY/STK11IP/GSDMD/CHRNB4/SLC15A4/SYK/TCIRG1/PF…	GO
response to decreased oxygen levels	345	0.39233815	183955178	0.000999001	0.001373116	CBFA2T3/ITPR1/KCNMA1/PRKCE/RORA/RYR1/STC2/FMN2/B3GAT1/NOS1/TERT/HIPK2/ITPR2/NOTCH1/KCND2/RYR2/SLC8A1/ACTN4/CPEB1/PSMB9/THBS1/SFRP1/CREBBP/PTEN/LOXL2/PTK2B/SLC11A2/ABAT/SCAP/ADAM8/ETS1/DNMT3A/CRHR1/BCL2/AKT1/CYP1A1/CHRNA4/ARNT2/CXCL12/SLC8A3/SLC6A4/SRC/CFLAR/PPARD/PLOD1/TGFBR3/PLOD2/PTN/MDM2/ATM/MYOCD/KCNK2/ITGA2/EPAS1/SMAD3/TGFBR2/PAK1/RBPJ/CASR/NR4A2/KCNK3/TLR2/EGLN3/HIF3A/ICAM1/P4HB/TH/USP19/HI…	GO
cellular response to decreased oxygen levels	202	0.362644034	1653715886	0.000999001	0.001373116	PRKCE/RORA/STC2/FMN2/B3GAT1/TERT/HIPK2/NOTCH1/KCND2/SLC8A1/CPEB1/PSMB9/SFRP1/CREBBP/PTEN/ADAM8/DNMT3A/BCL2/AKT1/SLC8A3/SRC/CFLAR/PPARD/PTN/MDM2/KCNK2/EPAS1/RBPJ/CASR/KCNK3/EGLN3/HIF3A/ICAM1/P4HB/USP19/HIF1A/BNIP3/NDRG1/DDAH1/BACH1/LMNA/ENO1/EEF2K/PSMF1/MTOR/TMBIM6/NAMPT/PSMD1/PSME3/TWIST1/CPEB2/ARNT/CITED2/PSMB8/FOXO3/TRPC6/PSMB3/SIRT2/ANGPT4/SLC2A4/CPEB4/PSMA1/BMP7/MYC/GNB1/NFE2L2/ROCK2/OPA1/RWD…	GO
cytoplasmic ribonucleoprotein granule	197	0.343589816	1563959066	0.000999001	0.001373116	IGF2BP1/MAPT/RPTOR/SYNE1/SNCAIP/CPEB1/ARNTL/MOV10L1/GRB7/SQSTM1/DYNC1I1/PAN2/SHB/PRKAA2/TRIM71/SOCS1/ACTB/ATXN2/CNOT2/STAU1/TSTD1/GHR/DIS3L2/LARP4B/LARP1/HENMT1/TNRC6B/TDRKH/TNRC6C/FXR1/PABPC1L/TUBB/SAMD4A/CARHSP1/MAEL/USP3/EDC4/CNOT3/ZC3H12D/CNOT8/PCBP1/TNRC6A/ZC3H12A/MOV10/ROCK2/BARD1/EIF4ENIF1/ROCK1/GIGYF2/LSM14A/LSM2/MEX3B/MBNL1/PUM1/VCP/DDX6/G3BP1/RPL28/POLR2D/DHX36/UPF2/EDC3/PSMA6/NFKBIZ/IQ…	GO
Fc receptor signaling pathway	170	0.4012224	180601253	0.000999001	0.001373116	CARD11/ELMO1/NFATC1/PLCG2/PRKCE/FYN/BAIAP2/CYFIP1/NFATC2/PTK2/PTPRJ/PSMB9/VAV2/MAPK10/CYFIP2/PLCG1/HCK/MYO10/CD247/ABL1/DOCK1/SRC/MYO1C/PAK1/KIT/ACTB/RAPGEF1/WIPF3/IKBKB/LIMK1/ELMO2/PLA2G6/VAV3/NR4A3/TEC/PSMF1/SYK/WIPF1/SOS1/PPP3CA/PSMD1/PSME3/FGR/MAP3K7/ARPC2/GAB2/BTRC/PSMB8/PSMB3/MAP3K1/LYN/FER/PSMA1/PPP3CB/PRKCD/ACTG1/TRAF6/GRAP2/PSMD11/ARPC5/WASF2/PIK3R2/PSMD7/PSMB7/SKP1/RAP1A/LCP2/HSP90AA1/T…	GO
Fc-epsilon receptor signaling pathway	107	0.389126592	1690755698	0.000999001	0.001373116	CARD11/NFATC1/PLCG2/NFATC2/PSMB9/VAV2/MAPK10/PLCG1/PAK1/IKBKB/VAV3/NR4A3/TEC/PSMF1/SYK/SOS1/PPP3CA/PSMD1/PSME3/MAP3K7/GAB2/BTRC/PSMB8/PSMB3/MAP3K1/LYN/FER/PSMA1/PPP3CB/TRAF6/GRAP2/PSMD11/PIK3R2/PSMD7/PSMB7/SKP1/LCP2/TAB2/PSME1/FBXW11/PSME4/NFATC3/MAPK9/PIK3R1/PSMD6/MAPK1/PSMA6/PSMA5/MAPK3/GRB2/PSMC5/PSMD9/NFKB1/PIK3CA/PSMC4/FCER1A/VAV1/PSMA4/PSMD14/PSMC1/FOS/MALT1/PSMC6/PSMB11/PSMB5/PSMA7/MAP2K4/…	GO
ERBB signaling pathway	132	0.479461992	2121760331	0.000999001	0.001373116	CDH13/ERBB4/NRG1/NRG2/ZFYVE28/PRKCA/BCAR1/ARHGEF7/NCK2/PTK2/PTPRJ/HIP1/HAP1/PTK2B/ERBB2/FAM83A/DAB2IP/GRB7/PLCG1/AKT1/AFAP1L2/ABL1/SRC/RHBDF2/MATK/HIP1R/SH3GL2/EGFR/RBPJ/DGKD/EPS15L1/ARAP1/SHKBP1/SLC30A10/RASSF2/HGS/SOX9/SOS1/GAB1/PTPN12/RAB7A/PTPN3/RTN4/PTK6/PLCE1/RHBDF1/RNF126/ADORA1/ERBB3/MVB12B/STAM2/GPRC5A/FER/TSG101/SPRY2/SHC3/STAM/STUB1/CBLB/PTPRR/SOCS5/RPS6KA5/SPRY1/CHMP6/HSP90AA1/SH3TC2/…	GO
negative regulation of locomotion	352	0.367204071	1721703992	0.000999001	0.001373116	ABR/ERBB4/MAGI2/MCC/MEF2C/NDRG4/NKX2-1/NRG1/NRG3/PTPRT/SRGAP3/TBX5/TRIM26/WNT5A/TRIM27/STARD13/SEMA5B/MITF/LRP1/NR2F2/SEMA6A/DPYSL3/PRKG1/NOTCH1/LIMCH1/ROBO2/ZMYND8/PTPRG/PTPRJ/STK24/ROBO1/THBS1/WNT3A/DLC1/SFRP1/PTEN/SULF1/PTPRM/CDH1/DAB2IP/BCL2/NRP1/AKT1/GREM1/SFRP2/LRCH1/CXCL12/VASH1/ELANE/SEMA6D/LDLRAD4/PPARD/IGFBP5/PTN/WNT3/CLASP1/MYOCD/PHLDB2/PTPRK/SEMA6B/PTPRU/BCR/FBLN1/TIE1/DUSP22/SLIT2/MC…	GO
gliogenesis	278	0.410712618	1903036562	0.000999001	0.001373116	CDK6/DAB1/DLX1/GLI3/MAPT/NKX2-1/NRG1/PAX6/ROR1/TIAM1/TP73/TENM4/TAL1/PAX2/ZNF365/NTRK3/LRP1/PRDM8/PRKCH/TERT/LRP2/NOTCH1/NR2E1/ARHGEF10/TRPC4/SKI/PARD3/LAMC3/EPHA4/SYNE2/DTX1/TTBK1/SCRIB/PTEN/AKT2/ID4/PTK2B/DISC1/VIM/ROR2/ERBB2/PITX3/DAB2IP/AKT1/EGR2/CDH2/NKX6-1/ETV5/NKX6-2/DNER/SLC8A3/ABL1/GPC1/DAAM2/CD9/EMX1/PTN/NTRK2/CDK5R2/MAG/ADCYAP1/DLX2/MATN2/NFIB/BIN1/EGFR/OLIG1/OLIG2/POU3F2/TLR2/RELN/CLU…	GO
T cell activation	434	0.305433326	1443678983	0.000999001	0.001373116	CARD11/CD81/CDK6/DOCK2/FOXP1/GLI2/GLI3/MAD1L1/PRKCZ/RORA/ZBTB16/ZMIZ1/PREX1/RUNX2/FYN/ZEB1/RUNX3/APBB1IP/RUNX1/RARA/NFATC2/NCK2/ZFPM1/NKX2-3/DTX1/CYP26B1/ADAM8/CAMK4/LFNG/ERBB2/WNT1/HLA-DOA/BCL2/AKT1/MAPK8IP1/ABL1/SRC/EFNB2/BCL6/ZAP70/JAK3/CHD7/EGR3/LOXL3/CCND3/AIRE/AP3D1/ZFP36L2/KIF13B/SMAD3/PIK3CD/DUSP22/HLX/CD6/TGFBR2/PAK1/F2RL1/DOCK8/ITPKB/IL6R/DLG5/EOMES/KIT/BCL11B/ICAM1/SOCS1/PAG1/MYH9/TBX2…	GO
B cell activation	221	0.325306823	1488708331	0.000999001	0.001373116	CARD11/CD81/HDAC4/HDAC9/MEF2C/PLCG2/PRKCB/NTRK1/DOCK10/NFATC2/PTPRJ/PLCL2/WNT3A/SFRP1/NKX2-3/PTK2B/LFNG/BCL2/INPP5D/CHRNA4/ABL1/BCL6/TCF3/ZAP70/JAK3/ATM/SLC39A10/ZFP36L2/PIK3CD/RBPJ/KIT/CR2/TBX21/MAD2L2/NOD2/ONECUT1/LEF1/VAV3/PRKDC/FLT3/TP53BP1/IRS2/MMP14/SYK/TCIRG1/CHRNB2/POU2F2/ADA/TPD52/KLF6/NHEJ1/RNF8/CDKN1A/SP3/LYN/ZBTB7A/C17orf99/HDAC5/RIF1/PRKCD/EXO1/CD38/HSPD1/IRF2BP2/ERCC1/MLH1/ATAD5/PCI…	GO
neutrophil activation	472	0.292700538	1390023259	0.000999001	0.001373116	ABR/AP2A2/ATP11A/DOCK2/PTPRN2/PREX1/TIMP2/TOLLIP/CYFIP1/IGF2R/C3/PTPRJ/NFASC/RAB37/NEU1/STK10/TRPM2/DYNC1H1/ADAM8/LPCAT1/RAB31/CRISPLD2/KCNAB2/ELANE/ATG7/SLCO4C1/UBR4/AMPD3/BCR/ITGB2/GALNS/MME/CD36/ALOX5/F2RL1/TMEM63A/PRTN3/NBEAL2/SNAP25/CD59/TLR2/JUP/APEH/LRRC7/DNAJC5/CD63/IL18RAP/ACAA1/PDXK/NME2/CD44/CAP1/BPI/CAPN1/TNFRSF1B/ABCA13/IL15/CTSB/DIAPH1/ACLY/STK11IP/GSDMD/CHRNB4/SLC15A4/SYK/TCIRG1/PF…	GO
neurotransmitter metabolic process	143	0.360349137	1603470557	0.000999001	0.001373116	GRIN2A/RORA/SLC6A3/NOS1/SARDH/PRIMA1/DDAH2/BTBD9/SLC1A3/SLC44A4/DPYD/PTK2B/ABAT/AKT1/LRTOMT/SLC6A4/GAD1/CPS1/ITGB2/ATP2B4/SMAD3/CD36/NOS1AP/TLR2/ICAM1/POR/CLU/TH/ENPP6/TRPV1/DDAH1/DPYS/COMT/DAGLA/CHAT/ASS1/WDR35/PDE1B/MTOR/COLQ/CHKA/DDC/RNF180/DAGLB/TPH2/DNM2/UPB1/DBH/ZC3H12A/ROCK2/PTGIS/CLEC7A/INSR/SLC5A7/JAK2/HTR1A/ALDH9A1/HSP90AA1/CD47/NOS2/ARG2/CAV1/ACHE/TDH/ALDH5A1/SPR/CD34/GAD2/ALDH7A1/AGXT…	GO
neurotransmitter biosynthetic process	101	0.374960301	1622303726	0.000999001	0.001373116	RORA/SLC6A3/NOS1/DDAH2/SLC1A3/SLC44A4/DPYD/PTK2B/ABAT/AKT1/SLC6A4/GAD1/ITGB2/ATP2B4/SMAD3/CD36/NOS1AP/ICAM1/CLU/TH/TRPV1/DDAH1/DAGLA/CHAT/ASS1/WDR35/MTOR/DDC/DAGLB/TPH2/DNM2/UPB1/DBH/ZC3H12A/ROCK2/PTGIS/CLEC7A/INSR/SLC5A7/JAK2/ALDH9A1/HSP90AA1/CD47/NOS2/ARG2/CAV1/ACHE/SPR/CD34/GAD2	GO
regulation of protein catabolic process	348	0.375847377	1761855253	0.000999001	0.001373116	BRSK2/CBFA2T3/CD81/DYSF/GNA12/GRIN2A/HECW1/NRG1/PRICKLE1/WNT5A/FYN/FMN2/PLEKHG5/CLEC16A/TIMP2/LRP1/LRP2/HIPK2/BANP/AGAP2/RDX/PTK2/UBAC2/ARNTL/EPHA4/CHFR/FHIT/TRIM39/PTEN/PTK2B/DISC1/ADAM8/LPCAT1/CDH1/NELL1/WNT1/DAB2IP/RNF144A/GRIN2C/AKT1/NEDD4L/AXIN1/SORL1/RNF19A/SMURF1/SUFU/ATG7/MDM2/HECW2/USP5/WWP2/APC2/GGA1/WDR91/HSPBP1/SMAD3/USP7/EGFR/MGAT3/PCSK9/LAPTM4B/EEF1A2/FZR1/CLU/RNF40/USP19/MAD2L2/DAB…	GO
negative regulation of protein catabolic process	121	0.374995185	1644526864	0.000999001	0.001373116	DYSF/GRIN2A/NRG1/FYN/FMN2/CLEC16A/TIMP2/HIPK2/BANP/AGAP2/UBAC2/EPHA4/FHIT/TRIM39/NELL1/WNT1/DAB2IP/GRIN2C/SUFU/SMAD3/USP7/EGFR/MGAT3/LAPTM4B/USP19/MAD2L2/ATP13A2/PRKCG/DDRGK1/PSMF1/SMARCC1/CDK5RAP3/PTPN3/PIN1/MYCBP2/SERPINE2/CSNK2A1/FURIN/SGTA/SIRT2/ROCK1/SHH/PML/SNX3/UBE2G2/IRAK3/NOS2/TRIM40/CSNK2A2/EFNA1/WAC/SNRNP70/GABARAPL2/ANXA2/PSEN1/SVIP/ADGRB1/SNCA/RPL11/N4BP1	GO
cellular ketone metabolic process	235	0.313636829	1441616155	0.000999001	0.001373116	CACNA1H/NCOR2/PRKAG2/PRKCE/PSMB9/AKT2/PNKD/SCAP/FGF19/AKT1/BMP6/ATCAY/CNR1/BRCA1/ATP2B4/DGAT2/CPT1A/PRKAA2/DKK3/PLIN5/CYP46A1/PDK2/ADIPOR1/FDXR/ELOVL5/COMT/NR4A3/ACADL/COQ10A/PSMF1/PPARA/PPARG/PROX1/DGKQ/MTOR/WDTC1/IRS2/SIRT5/AADAT/MLXIPL/SREBF1/PSMD1/PSME3/TWIST1/PSMB8/TPI1/PSMB3/SLC45A3/ACACB/CYP11A1/NR1H3/PSMA1/COQ3/STARD3/CLCN2/PSMD11/RDH10/PPARGC1A/PSMD7/DKKL1/FGFR4/PSMB7/MALRD1/OAZ2/AVP/STA…	GO
peptide binding	267	0.334836332	15481452	0.000999001	0.001373116	APBA2/CACNA1A/CACNA1B/GRIN2A/VIPR2/IGF1R/NLGN1/LRP1/ECE1/OPRL1/ADCYAP1R1/TAPBP/EPHA4/SCARB1/COL25A1/PTH1R/NPR3/CRHR1/NGFR/APBB2/OPRM1/EPHB2/CLSTN1/SORL1/HSPG2/PEX5L/NPBWR2/NPR1/TNPO1/RXRA/APBA1/ITGA2/CCKBR/ITGB2/EDNRB/MME/CD36/GRIA1/POM121L2/GALR1/GRIN1/TLR2/NUP214/CLU/ATP1A3/SSTR5/NOD2/GHR/OXTR/GSS/LRPAP1/SLC7A5/CALCR/DHCR24/SSTR1/GIPR/CEMIP/KDELR2/GRIA4/LDLRAP1/BACE1/PRLR/PPARG/PEX5/LVRN/RAMP1/…	GO
molting cycle	106	0.418119206	1814630498	0.000999001	0.001373116	ALX4/DKK1/WNT5A/CELSR1/FGFR2/TNFRSF19/TERT/NOTCH1/LRIG1/LDB2/ARNTL/LHX2/BCL2/PDGFA/IGFBP5/FARP2/FST/EGFR/RBPJ/APCDD1/LAMA5/FOXQ1/CDH3/WNT10A/SOX18/TP63/LGR4/FZD6/TRPC4AP/EDAR/SOX9/MYO5A/SOS1/ZMPSTE24/NUMA1/LGR5/HOXC13/PPP1R13L/ERCC2/TMEM79/VANGL2/SOX21/SHH/PER1/NOM1/FERMT1/TGM3/SAV1/FA2H/TRPV3/NF1/FZD3/HPSE/TGFB2/SNRPE/NSUN2/CLOCK/GAL/SMAD4/INTU	GO
negative regulation of phosphorylation	431	0.369605993	1746651574	0.000999001	0.001373116	CBFA2T3/DKK1/HDAC4/MAPT/PAX6/PDE4D/PMEPA1/PRKAG2/PRKAR1B/PRKCZ/PTPRT/RPTOR/SMYD3/TSC2/UBASH3B/ZFYVE28/TRIM27/IGF1R/GFRA2/NTRK3/NR2F2/SEMA6A/NCK2/PARD3/PTPRJ/RGS3/SFRP1/MECOM/PRR5L/PTEN/LRP5/TAF7/DAB2IP/EPHB2/AKT1/LRRK1/GREM1/PPM1F/SORL1/SFRP2/MAPK8IP1/ABL1/TAOK3/LDLRAD4/PRDM15/SPRED2/NPM1/HIPK3/MYOCD/DUSP6/KIRREL2/FBLN1/ARRB1/NTF3/DUSP22/LATS2/SLIT2/DTNBP1/ACTN3/F2RL1/TESC/TNIP1/ANGPT1/ADAR/LEMD2…	GO
sarcolemma	133	0.528016682	2337352789	0.000999001	0.001373116	ANK1/CACNA1C/CACNA2D1/DYSF/OBSCN/RYR1/SGCE/SNTG2/ANK3/COL6A3/NOS1/PDE9A/KCND3/RYR2/SLC8A1/ABCC8/RYR3/COL6A2/RDX/FLOT1/CACNB2/COL6A1/ANK2/SCN5A/CACNG4/AHNAK/OPRM1/KCNB1/FLNC/CDH2/DTNA/SYNM/SLC8A3/SGCZ/SGCD/AKAP6/POPDC3/ATP2B4/BIN1/NOS1AP/DTNBP1/PEMT/CORO1C/BSG/CACNG6/SNTB1/ADRA1A/UTRN/KRT8/CACNG8/CLCN1/CAMK2D/DLG1/PPP3CA/ALOX12/CACNB1/SRI/RTN2/SLC38A2/SLC2A1/KCNJ5/CACNA1D/STBD1/VCL/SNTA1/PRX/SLC2A…	GO
regulation of membrane potential	400	0.451874765	2132809449	0.000999001	0.001373116	ASIC2/CACNA1A/CACNA1B/CACNA1C/CACNA1G/CACNA1H/CACNA2D1/CUX2/DGKI/FGF14/GABBR1/GABRB3/GABRG3/GRID1/GRIK2/GRIK3/GRIK4/GRIN2A/KCNMA1/KCNQ1/KCNQ3/KCNT1/MAPT/MEF2C/NALCN/NRXN1/PRKCZ/SEZ6/SHANK1/SHANK2/KCNH1/ANK3/KCNK9/RIMS2/NLGN1/NTRK3/WNT7A/KCNK13/KCND3/CACNB4/CACNA1E/BAIAP2/CELF4/RIMS1/KCND2/RYR2/SLC8A1/HCN4/CACNA1I/ZMYND8/CACNG2/CTNNA3/KCNK10/GABRD/FGF12/GRID2/CRTC1/CBLN1/CACNB2/SLC17A7/GABRB2/PTEN…	GO
histone binding	173	0.373867023	1684971808	0.000999001	0.001373116	BRD2/CDYL/DAXX/DPF3/PRKCB/SFMBT2/CHD5/BCAS3/UHRF1/ZMYND8/TAF7/CDYL2/ING1/DPF1/NPM1/AIRE/VRK1/PHF1/SMARCA4/MLLT10/ZMYND11/ING2/LEF1/DNAJC2/PYGO1/KDM5B/PARP9/ING5/L3MBTL1/MLLT3/TP53BP1/WDTC1/ANP32A/SMARCC1/PHF13/SFMBT1/NCAPG2/JMJD7/USP3/RNF8/SRCAP/BRD1/SMARCA2/BAZ1B/KDM8/BRD9/PHF19/SART3/CBX2/MPHOSPH8/APBB1/BRD3/KAT5/CARM1/NASP/NOC2L/NCAPD2/MCM2/NPM2/MLLT6/JAK2/PRMT7/TRIM24/GRWD1/USP49/TDRD3/MBTD1/…	GO
hormone metabolic process	218	0.336661699	1540404179	0.000999001	0.001373116	CACNA1H/CHST8/DIO3/ESR1/GFI1/PCSK2/STC2/TPO/ECE1/FGFR1/SCARB1/SLC44A4/PDGFRA/CYP26B1/TRERF1/DUOX1/BMP6/CYP1A1/TCF7L2/ALDH1A2/PCSK6/CYP26A1/LRAT/RBP1/PLB1/CRABP1/TG/ECE2/MME/DGAT2/PON3/POR/DKK3/HIF1A/CYP46A1/ACAA1/GHR/FDXR/CRYM/CPE/COMT/CHAT/CYP26C1/DGKQ/ZMPSTE24/COLQ/DHRS3/NGF/VDR/CORIN/ARNT/FOXA1/DGAT1/SLC5A5/FURIN/CRH/HSD17B4/DUOX2/CYP2R1/CYP11A1/DUOXA2/ALDH1A3/CYP2S1/STUB1/STARD3/CLCN2/RDH10/S…	GO
melanosome	104	0.424980007	1841362004	0.000999001	0.001373116	OCA2/SND1/RAB32/FLOT1/MYO7A/YWHAZ/MYH11/SGSM2/DTNBP1/FASN/P4HB/BSG/TH/DNAJC5/CD63/STX3/SYTL1/CTSB/ANXA11/MMP14/MYO5A/RAB1A/MYRIP/SYNGR1/ANKRD27/CTSD/RAB5C/AHCY/RAB7A/GANAB/SLC2A1/ATP6V0A1/PDCD6IP/GGH/PDIA6/RAN/CTNS/RAB2A/HPS4/STOM/RAB5B/SYTL2/SLC3A2/RPN1/CALU/SEC22B/HSP90AA1/PRDX1/RAB35/CNP/ITGB3/ATP1B3/CAPG/ANXA2/RAB27A/TMED10/SLC1A4/NCSTN/TMEM33/ITGB1/HSPA8/HSP90AB1/GPNMB/SYPL1/LAMP1/ATP1A1/DCT…	GO
ear morphogenesis	114	0.494574143	2157914821	0.000999001	0.001373116	ABR/ATP8A2/GLI2/WNT5A/CELSR1/PAX2/FGFR2/ZEB1/FGFR1/LRIG1/GATA2/WNT3A/MYO7A/SLC44A4/SCRIB/GBX2/NEUROG1/TFAP2A/ROR2/NTN1/TRIOBP/WNT1/EPHB2/OTX1/MYO15A/TBX1/MSX1/CHD7/COL2A1/KCNQ4/GJB6/BCR/MYO3B/GSC/NKX3-2/USH1C/GRHL3/SIX1/FGF9/NR4A3/ITGA8/FZD6/PROX1/LRIG3/SOX9/HMX3/CLRN1/PRRX1/HMX2/SOBP/TWIST1/DLX5/SALL1/SIX2/SPRY2/VANGL2/EYA1/ALDH1A3/NAGLU/PRKRA/FOXI1/SLC9A3R1/ATOH1/OSR2/ZIC1/MYO3A/CHRNA10/RPL38/G…	GO
odontogenesis	125	0.453677402	1994778195	0.000999001	0.001373116	ANKRD11/DLX1/FAM20C/GLI2/GLI3/RUNX2/SLC24A4/FGFR2/HAND1/COL1A1/GNAO1/PAX9/SMPD3/NKX2-3/HAND2/NFIC/PDGFRA/TFAP2A/SCN5A/LHX8/AXIN2/TBX1/PITX2/SRC/HTRA1/MSX1/WNT6/DLX2/ALPL/LAMA5/ITGB4/BCL11B/BSG/STIM1/FOXO1/WNT10A/LEF1/TNFSF11/DLX3/TP63/PPARA/SNX10/TUFT1/EDAR/MYO5A/TCIRG1/ITGA6/TWIST1/MMP20/LAMB1/CSF3R/FOXC1/CCDC154/FAM20A/BMP7/TRAF6/RSPO2/KLK4/SHH/OSR2/JAG2/CNNM4/ID3/COL1A2/ROGDI/LRP6/CTNNA1/BMPR1…	GO
response to hydrogen peroxide	133	0.363800745	1610423902	0.000999001	0.001373116	FYN/PAX2/SLC8A1/COL1A1/GNAO1/STK24/SMPD3/PDGFD/TRPM2/PTK2B/ETS1/BCL2/ABL1/SRC/NET1/MDM2/TRAP1/KDM6B/PDE8A/IL18RAP/CAPN2/KPNA4/FOXO1/BNIP3/PYCR1/NR4A3/TRPA1/DUSP1/ADA/MAP3K5/FKBP1B/FOXO3/MAP1LC3A/TRPC6/MB/GPR37/STK25/NFE2L2/PRKCD/HGF/HSF1/PLEKHA1/GLRX2/RIPK3/PAWR/ZNF580/IMPACT/BAD/AXL/STAT6/PPP5C/PRKAA1/TXNIP/UBE3A/PSAP/EZH2/SDC1/PCNA/MYB/MET/HMOX1/LDHA/TNFAIP3/SIRT1/NQO1/PDGFRB/SOD1/PPP1R15B/PINK…	GO
myelination	127	0.503896329	2221713248	0.000999001	0.001373116	NRG1/TENM4/NTRK3/MBP/RARA/ARHGEF10/SKI/PARD3/NFASC/PTEN/ANK2/AKT2/ID4/ERBB2/FAM126A/AKT1/EGR2/DHH/EPB41L3/NKX6-2/SLC8A3/GPC1/CD9/PTN/NTRK2/RARB/BCAS1/MAG/TG/OLIG2/POU3F2/TLR2/CLU/MAL/GALC/RARG/EIF2B5/POU3F1/CNTN2/NDRG1/SCN8A/PTPRZ1/TNFRSF1B/MAL2/ZNF488/MALL/WASF3/MTOR/MYO5A/DLG1/SERINC5/SBF2/NAB2/PMP22/SIRT2/KCNJ10/ERCC2/SLC25A12/JAM3/LPAR1/B4GALT5/PLLP/HGF/QKI/SH3TC2/SOX10/DICER1/ATRN/FA2H/EIF2A…	GO
phosphoric ester hydrolase activity	334	0.351205553	1643558928	0.000999001	0.001373116	EYA2/INPP5A/PDE1C/PDE2A/PDE4C/PDE4D/PDE6B/PLCG2/PLCH2/PPP2R2C/PRKAR1B/PTPRN2/PTPRS/PTPRT/UBASH3B/EYA4/PDE3A/PDE9A/PDE4B/PPP2R2B/LHPP/GDPD5/SYNJ2/MPPED2/PTPRG/PDE11A/PTPRD/PTPRJ/SMPD3/PLCL2/LPIN1/PTPRF/SSH3/PDE7B/PTEN/PTPRM/PLCG1/PLCL1/PTPN14/PDE10A/INPP5D/PPM1F/PLCXD2/INPP4B/LPIN3/PDE4A/PFKFB3/PTPRK/DUSP6/PTPRU/INPP4A/ALPL/RNGTT/DUSP22/CASR/PLCD1/PLCB1/PON3/SSH1/DUSP14/ENPP6/PDE8A/CAMK2G/PTPRO/PT…	GO
glucose homeostasis	226	0.388531763	1781733256	0.000999001	0.001373116	ANO1/BRSK2/CSMD1/FOXK1/PAX6/PRKCE/PTPRN2/TIAM1/IGF1R/EFNA5/PAX2/KLF7/LRP1/BAIAP3/GATA4/ASPSCR1/ADCY5/AACS/RPH3AL/FOXK2/LRP5/NGFR/HNF4A/ZBTB20/AKT1/TCF7L2/KCNB1/MAP4K4/CNR1/POMC/ADCY8/SIN3A/PTPRN/TFAP2B/IGFBP5/GRIK5/EPHA5/GJB6/GCK/ARRB1/PTCH1/CASR/PRKAA2/ICAM1/HK1/SMARCA4/FOXA2/PCK2/TH/HIF1A/STXBP5L/SSTR5/PDK2/ADIPOR1/PRKACA/FOXO1/NME2/PLA2G6/TRPV4/WDR35/SYBU/NADK/RAB11B/PPARG/IRS2/MLXIPL/HK2/HK3/…	GO
response to starvation	177	0.40192006	1815627077	0.000999001	0.001373116	EHMT2/FOXK1/RPTOR/CLEC16A/BCAS3/AACS/STK24/SFRP1/FOXK2/ULK1/BCL2/ATG7/CADPS2/WNT9B/ADCYAP1/CPS1/WIPI2/PCSK9/RRAGD/PRKAA2/DEPDC5/SLC39A4/PCK2/HNRNPA1/WNT2B/SZT2/LARP1/FOXO1/SSTR1/TBC1D5/COMT/UPP1/SREBF2/PPARG/MTOR/MAX/EIF2AK4/SREBF1/MAP3K5/FADS1/SLC38A2/SLC38A3/SLC2A1/AMBRA1/FOXO3/MAP1LC3A/INHBB/WDR59/CDKN1A/SIK2/GABARAPL1/SSTR3/RALB/ADSL/TNRC6A/SESN1/GABARAP/CPEB4/ZC3H12A/NFE2L2/PIK3R4/PCK1/MYOD1…	GO
hair cycle	106	0.418119206	1814630498	0.000999001	0.001373116	ALX4/DKK1/WNT5A/CELSR1/FGFR2/TNFRSF19/TERT/NOTCH1/LRIG1/LDB2/ARNTL/LHX2/BCL2/PDGFA/IGFBP5/FARP2/FST/EGFR/RBPJ/APCDD1/LAMA5/FOXQ1/CDH3/WNT10A/SOX18/TP63/LGR4/FZD6/TRPC4AP/EDAR/SOX9/MYO5A/SOS1/ZMPSTE24/NUMA1/LGR5/HOXC13/PPP1R13L/ERCC2/TMEM79/VANGL2/SOX21/SHH/PER1/NOM1/FERMT1/TGM3/SAV1/FA2H/TRPV3/NF1/FZD3/HPSE/TGFB2/SNRPE/NSUN2/CLOCK/GAL/SMAD4/INTU	GO
muscle cell differentiation	352	0.430283375	201746294	0.000999001	0.001373116	ADAM12/CACNA1H/CACNA2D2/CD81/CTNNA2/DKK1/DYSF/HDAC4/HDAC9/LOX/MEF2C/MYOM2/NFATC1/NRG1/OBSCN/PRDM6/RORA/RYR1/SMYD3/SYNE1/TBX2/TBX5/TNNT3/KCNH1/SPEG/BDNF/SHOX2/FGFR2/ZEB1/NOS1/AKAP13/WT1/RARA/OBSL1/GATA4/NOTCH1/SLC8A1/TTN/NFATC2/COMP/SKI/SORBS2/FLOT1/MYO18B/WNT3A/TANC1/MEGF10/CDH15/PDGFRA/ANK2/CYP26B1/WNT1/FOXF1/BCL2/AKT1/FLNC/GREM1/CDH2/SYPL2/DNMT1/HEY2/TBX1/OLFM2/DNER/ABL1/ACTN2/SGCZ/EFNB2/CFLAR/…	GO
presynaptic membrane	154	0.527452964	2356895278	0.000999001	0.001373116	CTNNA2/DGKI/ERBB4/ERC2/GABBR1/GRIK2/GRIK3/GRIK4/GRIN2A/GRM4/IGSF21/NRXN1/PDE2A/PTPRS/SLC6A3/UNC13A/KCNH1/CNTN5/RIMS2/DENND1A/LRRC4B/NTNG2/SNCAIP/SLC1A2/NTNG1/RIMS1/CADM3/HIP1/EPHA4/SLC6A1/GRM7/ERC1/SCRIB/GABRA5/KCNC3/OPRM1/EPHB2/CHRNA4/CDH2/CNR1/GRM6/ADCY8/GLRA1/GRM2/SLC6A4/EFNB2/CHRM2/GPM6A/CADPS2/GRIK5/SLC6A5/SLC6A9/SLC6A2/APBA1/ATP2B4/RIMS4/SNAP25/KCNC1/CDH10/SYT1/STX3/SYT7/ADRA1A/PSEN2/CNTN1/…	GO
regulation of circadian rhythm	108	0.439697266	1910982102	0.000999001	0.001373116	NKX2-1/RORA/ZFHX3/NLGN1/MTA1/OPRL1/CRTC1/ARNTL/MAPK10/HNF4A/ADCY1/SOX14/SIN3A/SPSB4/USP2/ATG7/USP7/PRKAA2/PER2/CSNK1E/KDM2A/PRKCG/PRKDC/PPARA/PPARG/PROX1/MTOR/CHRNB2/NMU/MAGEL2/ADA/CSNK1D/RBM4B/BTRC/ADORA1/CREM/TOP2A/CRH/CRY1/NPY2R/NR1H3/ROCK2/RORB/GSK3B/PER1/DRD3/PML/PPARGC1A/GNA11/PHLPP1/FBXW11/GNAQ/FBXW7/MAPK9/KLF10/TIMELESS/PRKAA1/UBE3A/CLOCK/ARNTL2/EZH2/NR2F6/CREB1/RBM4/NR1D1/DRD2/NR1D2/SFPQ…	GO
signal transduction in response to DNA damage	123	0.398519633	1750572893	0.000999001	0.001373116	HIC1/HIPK2/PLAGL1/ZNF385A/WNT1/TFDP1/ABL1/MSX1/BRCA1/MDM2/ATM/SPRED2/ARID3A/FZR1/CNOT2/MAD2L2/RBL2/CASP9/RPS27L/NDRG1/FOXM1/CD44/CDC14B/PRKDC/ATR/CRADD/MAPK14/ZMPSTE24/E2F8/TWIST1/TFDP2/FOXO3/CDKN1B/CNOT3/CDKN1A/CNOT8/GML/KAT5/CARM1/TNKS1BP1/CDC25C/PLA2R1/PML/BID/ATAD5/PLK2/SNAI2/USP10/TFAP4/CNOT4/PRMT1/PCNA/GRB2/STK33/CNOT1/PTTG1IP/EEF1E1/CASP2/SIRT1/PCBP4/KDM1A/CNOT6L/SFN/GADD45A/MUC1/E2F7/CEP6…	GO
histone deacetylase binding	100	0.407084072	1760275819	0.000999001	0.001373116	GLI3/HDAC4/HDAC9/HIC1/MEF2C/NCOR2/MTA1/TAL1/RARA/NR2E1/CCND1/HEY2/MYOCD/HIF1A/HOXA10/LEF1/HES1/WDTC1/NACC2/NRIP1/AKAP8L/DACT1/TOP2A/SIRT2/CRY1/SP1/AKAP8/HDAC5/UHRF1BP1/TRAF6/MTA3/MEF2D/SMG5/HSPA1B/HSP90AA1/CDC20/SIX3/TFAP4/HDAC10/MIER1/DNMT3B/SP2/DHX36/PKN1/ZBTB7B/MIER2/PHB/TOP2B/NCOR1/HSP90AB1/CBX5/CAMTA2/CEBPB/SFPQ/CHD4/ZNHIT1/TP53/KLF4/BHLHE41/HNRNPD/ANKRA2/NIPBL/RAC1/HDAC2/MTA2/YWHAB/ANKRD1/K…	GO
camera-type eye development	305	0.443354983	2061393305	0.000999001	0.001373116	ATP8A2/CACNA1C/DIO3/DLX1/DSCAM/FAT1/GLI3/IFT140/KDM2B/MYOM2/PAX6/PDE6B/SDK1/SDK2/TBX2/WNT5A/ZHX2/BCAR3/COL4A1/PAX2/NTRK3/WNT7A/MEGF11/ZEB1/MITF/WT1/NPHP4/LHX1/CELF4/RARA/HIPK2/MEIS1/USH2A/NR2E1/SKI/WNT7B/TENM3/ZEB2/LAMC3/SLC17A7/LHX2/GRHL2/PDGFRA/LRP5/TFAP2A/VIM/PTPRM/LPCAT1/WNT9A/PITX3/RING1/EPHB1/RET/EPHB2/NRP1/CYP1A1/ALDH1A2/RAB11FIP4/GRM6/BMPR1B/PITX2/TUB/MAF/TFAP2B/GPM6A/VAX2/CHD7/TMOD1/PTN/…	GO
neuronal cell body	464	0.436061152	2068728188	0.000999001	0.001373116	ASIC2/ASTN2/CACNA1A/CACNA1B/CACNA1C/CNTNAP2/CTNND2/DAB1/DGKI/DSCAM/GRIK2/GRIK3/KCNN3/KIF1A/KNDC1/MAPT/NRXN1/PCSK2/PDE1C/PRKCZ/PTPRS/RBFOX3/RPTOR/RTN4RL1/SEZ6/SHANK2/SLC6A3/SPTBN4/TIAM1/UNC5A/KCNH1/FBXO31/DENND1A/NTRK1/KCNAB1/TIMP2/MBP/SNCAIP/PDE9A/ARHGEF7/KCND3/OLFM1/LRP1/GDPD5/BAIAP2/KCND2/MAP2/USH2A/CYFIP1/MAST1/FLNB/PARD3/KIF5C/KCNN1/CRTC1/SLC1A3/EPHA4/TANC1/ZNF385A/PTPRF/TRPM2/KCNB2/TTBK1/NEU…	GO
extracellular structure organization	402	0.446584001	2109148027	0.000999001	0.001373116	ADAM12/ADAMTS2/ANTXR1/COL11A2/COL12A1/COL18A1/COL22A1/COL23A1/COL4A2/COL5A1/DDR1/EGFLAM/ICAM5/LOX/MMP17/PXDN/SCUBE1/TNXB/COL9A3/COL4A1/COL6A3/TNR/TIMP2/LRP1/WT1/SULF2/COL13A1/NOTCH1/NR2E1/COL1A1/FLRT2/COMP/COL6A2/PTK2/ABCG1/SH3PXD2A/FLOT1/LAMC3/HPSE2/SMPD3/MYO1E/THBS1/WNT3A/SMOC2/SCARB1/COL6A1/COL19A1/FBLN2/PDGFRA/COL25A1/LOXL2/SULF1/THSD4/APOB/ADAM8/ETS1/CDH1/APBB2/FOXF1/ITGAE/MMP16/LOXL1/HAS3/G…	GO
regulation of GTPase activity	427	0.450343057	2126782442	0.000999001	0.001373116	ABR/ADAP1/AGAP1/ARHGAP15/ARHGAP22/DGKI/DOCK2/IQSEC1/PLXNA4/PTPRN2/RASA3/RGS6/SIPA1L3/SRGAP3/TBC1D14/TBC1D16/TBC1D22A/TBCD/TIAM1/TSC2/WNT5A/PREX1/STARD13/EFNA5/TBC1D1/DENND1A/RGS12/PLXNC1/KALRN/NTRK1/NTRK3/EPHA3/CHN2/RAP1GAP2/ARHGEF7/BCAS3/PRKG1/DOCK10/ARHGAP24/ARHGEF10/GNAO1/AGAP2/RDX/PTK2/RASGRP2/RGS20/RGS3/ARFGAP1/RIN3/DLC1/SFRP1/SYNGAP1/AGAP3/EPHA4/RASGRF1/DOCK9/SCRIB/NGEF/VAV2/PLXND1/AKT2/MYO…	GO
receptor metabolic process	179	0.433374514	1959039485	0.000999001	0.001373116	AP2A2/CD81/DKK1/GSG1L/MAGI2/NRG1/PLCG2/TBC1D16/LRP1/ECE1/DNM3/CACNG2/FLOT1/CACNG3/WNT3A/SCRIB/SCAP/CACNG4/LMTK2/RAB31/GREM1/SORL1/MKLN1/SMURF1/EFNB2/CD9/HPCA/DLG4/SH3GL2/SFRP4/ZNRF3/ITGB2/ARRB1/NTF3/CD36/GRIA1/PCSK9/ANGPT1/SNAP25/ARAP1/ATXN2/CD63/HIF1A/UVRAG/LRPAP1/CNTN2/TBC1D5/CACNG8/RNF43/CAPN1/SCYL2/RSPO1/LDLRAP1/RAB11B/PPARA/PPARG/NEDD4/SYK/NECAB2/RAMP1/CDK5/CALY/ALS2/ARFGEF2/FURIN/RAMP3/ITCH…	GO
regulation of I-kappaB kinase/NF-kappaB signaling	223	0.331624752	1518084816	0.000999001	0.001373116	CARD11/ESR1/PRKCB/PRKCE/ROR1/RORA/WNT5A/FYN/PLEKHG5/AKAP13/TNFRSF19/DAB2IP/AKT1/ABL1/TRIM62/CFLAR/SQSTM1/SECTM1/TGM2/CD36/LTBR/F2RL1/GPRC5B/TNIP1/ANGPT1/MAP3K3/NOD2/ZMYND11/IKBKB/MIB2/TNFSF11/ATP2C1/DDRGK1/UBE2I/CXXC5/EDAR/NEK6/NLRP6/MAP3K7/OTUD7B/ZDHHC13/BTRC/SLC44A2/NDFIP2/OPTN/EEF1D/NLRX1/ZC3H12A/LPAR1/TNIP3/TRAF6/UBD/PPM1B/MAP3K14/PER1/ANKRD17/SHARPIN/TANK/PLK2/LITAF/TAB2/TLR9/USP10/NUP62/CPN…	GO
proteasome-mediated ubiquitin-dependent protein catabolic process	394	0.359587197	1695788035	0.000999001	0.001373116	CBFA2T3/FBXL7/GNA12/HECW1/PRICKLE1/FBXO31/MTA1/CLEC16A/PSMB9/ARNTL/AGAP3/CHFR/FHIT/TRIM9/FBXL16/RNF144A/TRIM2/AKT1/NEDD4L/PPP2R5C/RNF19A/MAEA/SMURF1/SPSB4/FBXO17/MDM2/HECW2/NPLOC4/USP5/WWP2/ARRB1/FBXL18/HSPBP1/CUL4A/USP7/TRIM3/SPOPL/TRIM71/UBE2J2/FZR1/CLU/CCNF/TBX21/USP19/DAB2/SPSB1/CSNK1E/SPOP/SPSB3/AMFR/HERC2/ZNRF1/TRIB1/FBXO27/DDRGK1/FBXL19/PSMF1/AMN1/EDEM2/NEDD4/DCAF11/HSPA13/SMARCC1/PSMD1/KC…	GO
organic acid binding	191	0.341001026	1546797995	0.000999001	0.001373116	ACOX3/PC/PCCA/NOS1/NR2F2/RARA/RYR2/DDAH2/IGF2R/GNMT/HLCS/SLC1A3/GRM7/CYP26B1/HNF4A/ST8SIA2/GLRA1/PPARD/PLOD1/CYP26A1/PLOD2/GAD1/LRAT/AGRN/RXRA/MAG/P4HTM/CPS1/CRABP1/ACOXL/CASR/GRIN1/EGLN3/VCAN/TH/STX3/P4HA2/ACAN/NCAN/GSS/DDAH1/HMGCS1/NME2/DPYS/CEMIP/CD44/ST8SIA4/GRIN3B/ASS1/P4HA3/CYP26C1/HAPLN1/PPARA/PPARG/UCP1/DDC/FTCD/AARS2/VDR/GRIN3A/HBM/ALOX5AP/STAB1/ACACB/HAPLN2/DBH/SESN1/PRR7/PCK1/SCP2/BCAN…	GO
dendritic spine	163	0.479133437	2151294766	0.000999001	0.001373116	ANKS1B/APBA2/ASIC2/DGKI/GRIN2A/IGF2BP1/MAPT/SEZ6/SHANK1/SHANK2/SYNDIG1/TENM2/TIAM1/NLGN1/NOS1/PDE4B/BAIAP2/DOCK10/DNM3/KCND2/SLC8A1/CYFIP1/ZMYND8/PTK2/GRID2/EPHA4/PTEN/SHISA9/PTK2B/MAP1B/KCNC3/OPRM1/SLC8A2/CLSTN1/FARP1/SLC8A3/ACTN2/GPM6A/PALM/MYH10/MPP2/NTRK2/HPCA/HIP1R/DLG4/APBA1/ARRB1/SHISA6/GRIA1/PSD/DTNBP1/RPH3A/CAMK2A/LZTS1/SHANK3/GRIN1/SYNPO/ITSN1/TRPV1/PTPRO/SHISA7/PRKACA/PRKAR2B/ASAP1/COM…	GO
response to amino acid	100	0.41453993	179251576	0.000999001	0.001373116	RPTOR/FYN/COL4A1/ZEB1/SLC1A2/BAIAP2/COL1A1/CPEB1/BCL11A/COL6A1/PDGFD/PDGFRA/DNMT3A/SH3BP4/GLRA1/DNMT1/PTN/NTRK2/HPCA/PDGFC/CPS1/BCL2L1/EGFR/PEMT/GRIN1/RRAGD/CPEB3/ICAM1/SOCS1/CAPN2/GSS/SIX1/ASS1/MTOR/COL16A1/TMBIM6/PDX1/CDKN1B/LYN/SESN1/CPEB4/F7/OPA1/PCK1/HSF1/PPARGC1A/IPO5/COL1A2/DHODH/SST/BAD/GCLC/PCNA/COL5A2/CREB1/CRLS1/MMP2/GLRA3/KLHL22/CEBPB	GO
perikaryon	124	0.428723171	1883743691	0.000999001	0.001373116	ASTN2/CACNA1C/CNTNAP2/CTNND2/GRIK2/GRIK3/KNDC1/PCSK2/PTPRS/RBFOX3/RTN4RL1/KCNH1/KCNAB1/PDE9A/OLFM1/KCND2/EPHA4/TRPM2/KCNB2/NEUROG1/MAPK10/MAP1B/KCNC3/OPRM1/PDE10A/SLC8A2/KCNB1/GLRA1/PTPRN/SLC8A3/HPCA/GRIK5/MYO1D/ASTN1/ADCYAP1/CNGA3/SYNPO/TH/CPNE5/KCNK1/HTR5A/ASS1/ITGA8/CCK/OPRK1/CDK5/BRD1/SIRT2/CRH/KCNA1/WDFY3/GIGYF2/FCHSD1/SLC5A7/SEMA4F/NTSR1/ITGA1/CHRNA10/G3BP1/ROGDI/MCRS1/MAPK1/KCNE3/DHX36/PPP…	GO
receptor complex	371	0.476572324	2241340529	0.000999001	0.001373116	ALK/DDR1/DLG2/ERBB4/GABBR1/GABRB3/GABRG3/GFRA1/GRIK2/GRIK3/GRIK4/GRIN2A/LRP1B/PLXNA4/PTPRN2/ROR1/SHANK1/SHANK2/FLT4/IGF1R/NLGN1/GFRA2/PLXNC1/NTRK1/FGFR2/NTRK3/EPHA3/LRP1/APBB1IP/LRP2/ITGBL1/TOLLIP/ITPR2/NOTCH1/CACNG2/FGFR1/ADCYAP1R1/GABRD/GRID2/CACNG3/GABRB2/EPHA4/GRM7/GABBR2/SCRIB/PDGFRA/LRP5/PLXND1/SHISA9/LRP8/PTH1R/PLXDC1/GABRA5/PTK2B/CNIH3/CACNG4/ROR2/ERBB2/LMTK2/GRIN2C/EPHB1/ITGAE/RET/EPHB2/…	GO
regulation of protein complex disassembly	100	0.409370434	1770162297	0.000999001	0.001373116	SPTBN1/SPTBN4/IGF1R/CLEC16A/RDX/ADD2/TRIOBP/MAP1B/SCIN/ACTN2/TMOD1/CLASP1/ASPH/APC2/F2RL1/EPS8/SPTB/UVRAG/KATNB1/BNIP3/STMN2/TRPV4/SEMA5A/ZMPSTE24/EIF5A/PLEKHH2/CAMSAP1/ADD1/DSTN/CAPZB/TMOD3/INSR/SPTA1/IRAK3/NES/CLASP2/NAV3/VIL1/CFL2/CAPZA2/SWAP70/ADD3/CAPG/APC/LMOD1/TAOK1/GSN/FYCO1/TWF2/MTPN/LIMA1/ADRB2/SPTBN5/TRIM54/MAP1S/AVIL/VILL/WDR1/JMJD4/ARHGEF2/SPTBN2/MAP6D1/TNF/CKAP2/MTRF1/EIF5A2/CFL1/PH…	GO
regulation of protein complex assembly	427	0.375254034	17721683	0.000999001	0.001373116	CTNNA2/DKK1/ESR1/MAPT/PMEPA1/PRKCE/PRKCZ/SPTBN1/SPTBN4/TBCD/PREX1/TRIM27/FMN2/TAL1/MITF/BAIAP2/MAP2/CYFIP1/NCK2/RDX/TRABD2B/ADD2/SPIDR/TRIM9/GTF2H4/TTBK1/PTK2B/KANK3/TAF7/TRIOBP/DAB2IP/ULK1/MAP1B/SORL1/HCK/HEY2/SCIN/ABL1/SRC/NCLN/LDLRAD4/TMOD1/FARP2/CLASP1/ATM/HIP1R/PEX14/TFIP11/VPS16/BIN1/CUL4A/CD36/PAN2/SLIT2/MYO1C/PAK1/STMN1/SPIRE2/PRKAA2/EPS8/KANK4/ELN/HRK/ICAM1/CLU/ATXN2/SPTB/CNOT2/NPHS1/MAP…	GO
positive regulation of ion transport	257	0.38262118	1766350673	0.000999001	0.001373116	ATP8A2/CACNA2D1/FGF14/KCNQ1/PLCG2/ANK3/NOS1/RYR2/ACTN4/CACNG2/ADCYAP1R1/FGF12/CACNG3/JPH2/CACNB2/ABCB1/SLC6A1/HAP1/ANK2/SCN5A/ABAT/CACNG4/HSPA2/EPHB2/PLCG1/AKT1/GRM6/MYLK/CXCL12/ABL1/SLC6A4/ACTN2/P2RY6/HTT/GDNF/AKAP6/TRPC3/STK39/RAB3B/NOS1AP/CASR/TESC/CAMK2A/SHANK3/GRIN1/KCNC1/RELN/SCN4B/ATP1B2/STIM1/ATP2C2/CNTN1/CALCR/ATP2A1/TNFSF11/GSTO1/CEMIP/PLA2G6/KCNE1/KCNH2/CCK/EDN3/CHRNB2/DLG1/WNK1/OPRK1/…	GO
negative regulation of ion transport	140	0.423279181	1879177329	0.000999001	0.001373116	DYSF/HECW1/PRKCE/TRIM27/ANK3/KCNAB1/NOS1/GNAO1/OPRL1/FGF12/THBS1/THADA/GRM7/PTEN/AKT2/PTK2B/ABAT/CRHR1/EPHB2/BCL2/AKT1/NEDD4L/CNR1/ACTN2/REM1/HECW2/SFRP4/HRH3/ADCYAP1/STK39/BIN1/PCSK9/ICAM1/SLC26A5/GSTO1/KCNE1/NPY5R/KCNH2/NEDD4/MTOR/IRS2/OXSR1/CAMK2D/TMBIM6/WNK1/HTR2A/WNK2/SRI/TWIST1/FKBP1B/YWHAQ/SERPINE2/ADORA1/COMMD1/GNB5/PXK/KCNE4/PLA2R1/DRD3/NTSR1/CALM2/SLC9A3R1/SLC30A1/TLR9/MMP9/SESTD1/LEP/C…	GO
response to alkaloid	111	0.437118796	1902788399	0.000999001	0.001373116	PRKCE/RYR1/SDK1/SLC6A3/TIAM1/RYR2/SLC8A1/GNAO1/RYR3/SLC6A1/SPIDR/PTK2B/ABAT/CACNG4/DNMT3A/PITX3/CRHR1/OPRM1/CNR1/ADCY8/ATG7/MDM2/RECQL5/BCL2L1/GRIN1/ICAM1/TH/HOMER2/TRPV1/OXTR/PRKCG/PPP1R1B/PPARG/MTOR/CHRNB2/OPRK1/ADA/HTR3A/CDK5/DDC/TAC1/HTR2A/PDX1/MAP1LC3A/CRH/DNM2/HDAC5/CASP6/DRD3/PPARGC1A/CAD/EFTUD2/FOSB/OXT/HTR1B/DHODH/RGS4/DNMT3B/PPP5C/PRKAA1/SNCA/BLM/UBE3A	GO
positive regulation of cysteine-type endopeptidase activity involved in apoptotic process	123	0.352750567	1549523614	0.000999001	0.001373116	MAPT/ROBO1/HIP1/WNT3A/DLC1/NGFR/DAPK1/PPM1F/HIP1R/COL4A3/ARRB1/SMAD3/ST18/EGLN3/FOXL2/GRAMD4/CASP9/RPS27L/WDR35/NODAL/PPARG/CCK/NLRP3/SYK/CRADD/CTSD/ALOX12/NGF/MAP3K5/PRR7/MYC/CLEC7A/HSPD1/JAK2/NLRC4/HSF1/PML/BID/VCP/TFAP4/LCK/REST/NOD1/P2RX1/EIF2AK3/F2R/CASP8/SOX7/NLRP2/BAD/SNCA/F3/BOK/TRAF2/GSN/ACVR1C/SIRT1/FIS1/MTCH1/HSPE1/TNFRSF10A/DAP/S100A9/S100A8/CASP8AP2/BCL2L13/BBC3/BAX/DIABLO/MALT1/NDUF…	GO
regulation of cysteine-type endopeptidase activity involved in apoptotic process	199	0.344553408	1570662401	0.000999001	0.001373116	MAPT/PAX2/MGMT/ROBO1/THBS1/HIP1/WNT3A/DLC1/WNT9A/NGFR/AKT1/DAPK1/PPM1F/SFRP2/DNAJB6/SRC/CFLAR/TFAP2B/MDM2/HIP1R/COL4A3/ARRB1/SMAD3/ST18/EGLN3/FOXL2/POR/RPS6KA1/GRAMD4/CASP9/RPS27L/MICAL1/DHCR24/LEF1/CD44/TNFAIP8/SH3RF1/WDR35/NODAL/TP63/MAP2K5/PPARG/CCK/NLRP3/SYK/CRADD/CTSD/ALOX12/NGF/MAP3K5/CSNK2A1/EPHA7/PRR7/MYC/USP47/HGF/CLEC7A/VEGFA/HSPD1/JAK2/NLRC4/HSF1/PML/BID/AVP/MMP9/VCP/TFAP4/LCK/REST/NOD…	GO
contractile fiber	224	0.399800384	1831480331	0.000999001	0.001373116	ANK1/CACNA1C/HDAC4/MYOM2/OBSCN/PDE4DIP/RYR1/SPTBN1/SYNE1/TNNT3/ANK3/PALLD/NOS1/PDE4B/OBSL1/RYR2/FERMT2/SLC8A1/ACTN4/TTN/FLNB/RYR3/SORBS2/MYO18B/JPH2/SYNE2/ANK2/SCN5A/CALD1/AHNAK/FLNC/DNAJB6/SVIL/SYNM/ACTN2/TMOD1/MYH11/SQSTM1/PDLIM3/ATP2B4/PARVA/BIN1/NOS1AP/PAK1/C10orf71/PDLIM5/JUP/SYNPO/MYLK2/TPM1/CORO1C/ADRA1A/DST/PSEN2/KRT8/SCN8A/NEBL/PARVB/FXR1/ENO1/KCNE1/FHOD3/DCTN4/XIRP2/MYL2/MYBPC2/LDB3/ACT…	GO
apical junction complex	127	0.430987291	1900252329	0.000999001	0.001373116	FRMD4A/MAGI2/PRKCZ/TBCD/ANK3/NPHP4/PARD3/ADCYAP1R1/MAGI1/PLXDC1/CDH1/FRMD6/SORBS1/SHROOM3/CCND1/CLDN10/CYTH1/CGNL1/AMOTL2/TJP2/CCDC85C/CYTH3/PLEKHA7/JUP/SYNPO/CLDN15/AMOTL1/TJP1/LIN7A/PARD3B/MXRA8/MPDZ/MARVELD3/PARD6B/C1QTNF5/DLG1/KIFC3/CLDN18/CXADR/CLDN14/PARD6G/FRMD4B/PRKCI/CLMP/OCLN/MAPK15/PDCD6IP/MARVELD2/CLDN19/PMP22/ARHGAP17/CLDN7/TJAP1/CGN/CLDN11/CLDN4/JAM2/JAM3/TJP3/MICALL2/EPB41L4B/CRB3/…	GO
neutrophil degranulation	460	0.292975896	1388933701	0.000999001	0.001373116	ABR/AP2A2/ATP11A/DOCK2/PTPRN2/TIMP2/TOLLIP/CYFIP1/IGF2R/C3/PTPRJ/NFASC/RAB37/NEU1/STK10/TRPM2/DYNC1H1/ADAM8/LPCAT1/RAB31/CRISPLD2/KCNAB2/ELANE/ATG7/SLCO4C1/UBR4/AMPD3/BCR/ITGB2/GALNS/MME/CD36/ALOX5/TMEM63A/PRTN3/NBEAL2/SNAP25/CD59/TLR2/JUP/APEH/LRRC7/DNAJC5/CD63/ACAA1/PDXK/NME2/CD44/CAP1/BPI/CAPN1/TNFRSF1B/ABCA13/CTSB/DIAPH1/ACLY/STK11IP/GSDMD/CHRNB4/SLC15A4/SYK/TCIRG1/PFKL/SYNGR1/MAPK14/PADI2/CT…	GO
regulation of protein binding	205	0.407668339	1859312429	0.000999001	0.001373116	DKK1/HDAC4/LOX/MEF2C/NRG1/TIAM1/UBASH3B/WNT5A/BDNF/HOXA3/LRP1/TERT/HIPK2/MAP2/CRTAC1/FLOT1/PLCL2/ZFPM1/WNT3A/EPHA4/PRMT8/PTPRF/ADD2/CRMP1/TTBK1/PLXND1/DISC1/MARK2/LFNG/DAB2IP/BCL2/PLCL1/NRP1/SPON1/AKT1/TCF7L2/SORL1/ABL1/SRC/TGFBR3/HIP1R/PEX14/STK3/TFIP11/ARRB1/CD36/PCSK9/DTNBP1/ANGPT1/STMN1/EPB41/SMARCD3/ACTB/GREM2/DAB2/CSNK1E/AMFR/MAPRE3/PRKACA/LRPAP1/LEF1/TNFSF11/TEX14/DZIP1/LDLRAP1/PPARA/TMBIM…	GO
steroid hormone mediated signaling pathway	172	0.441853911	1990799526	0.000999001	0.001373116	DAXX/ESR1/ESRRG/FOXP1/NCOR2/NR3C1/PMEPA1/RORA/AKAP13/NR2F2/ESRRB/RUNX1/RARA/NR2E1/ARNTL/SFRP1/TAF7/HNF4A/AXIN1/TGFB1I1/SRC/BRCA1/PPARD/RXRA/RARB/PGR/PAK1/NR4A2/SMARCA4/YAP1/CNOT2/NCOA3/DAB2/RARG/FKBP4/LEF1/NR4A3/NR3C2/DDRGK1/NR2C2/NODAL/TP63/THRA/PPARA/LBH/PAQR8/PPARG/NEDD4/RNF6/NR4A1/ABHD2/PADI2/HEYL/NCOA4/NR5A2/CYP7B1/VDR/NR6A1/NRIP1/NCOA6/FOXA1/RAN/BUD31/CRY1/GRIP1/ZBTB7A/KAT5/CARM1/RB1/NR1H3/…	GO
regulation of MAP kinase activity	317	0.391821646	1828266432	0.000999001	0.001373116	ALK/CD81/DAXX/DKK1/GRM4/KSR1/NRG1/TIAM1/TP73/WNT5A/IGF1R/NTRK1/NTRK3/SHC2/AKAP13/PIK3R5/TNIK/WNT7B/FGFR1/PTPRJ/RGS3/ZEB2/ROBO1/THBS1/SFRP1/EPHA4/PDGFD/PTK2B/ADAM8/ROR2/MAPK8IP3/ERBB2/MAPK10/DAB2IP/RET/EPHB2/MAP2K3/SORL1/SFRP2/MAPK8IP1/ELANE/TAOK3/SRC/PDGFA/FLT1/SPRED2/HIPK3/DUSP6/PDGFC/STK39/ARRB1/PROK2/NTF3/EGFR/PAK1/DTNBP1/GRM1/MAP3K3/KITLG/KIT/DUSP14/MADD/MAP4K1/NOD2/RAPGEF1/GHR/MDFIC/MAP3K6/S…	GO
positive regulation of MAP kinase activity	241	0.409178802	1883847771	0.000999001	0.001373116	ALK/CD81/DAXX/DKK1/GRM4/NRG1/TIAM1/TP73/WNT5A/NTRK1/NTRK3/SHC2/AKAP13/PIK3R5/TNIK/WNT7B/FGFR1/ZEB2/ROBO1/THBS1/EPHA4/PDGFD/PTK2B/ADAM8/ROR2/MAPK8IP3/ERBB2/MAPK10/DAB2IP/RET/MAP2K3/ELANE/TAOK3/SRC/PDGFA/FLT1/DUSP6/PDGFC/STK39/ARRB1/PROK2/NTF3/EGFR/PAK1/GRM1/MAP3K3/KITLG/KIT/MADD/MAP4K1/NOD2/RAPGEF1/GHR/MDFIC/MAP3K6/SASH1/TNFSF11/IQGAP3/FLT3/MAP2K5/FGF1/SPAG9/EDN3/SYK/FRS2/MAPK14/HTR2A/LPAR3/PIK3R6…	GO
negative regulation of MAPK cascade	166	0.339370771	1525865894	0.000999001	0.001373116	IGF1R/SEMA6A/PTPRJ/RGS3/SFRP1/MECOM/PTEN/DAB2IP/EPHB2/AKT1/SORL1/SFRP2/MAPK8IP1/ABL1/TAOK3/PRDM15/SPRED2/HIPK3/DUSP6/FBLN1/ARRB1/F2RL1/TNIP1/LEMD2/VRK3/DUSP14/RAPGEF1/ZMYND11/FOXO1/FOXM1/NDRG2/DUSP1/MARVELD3/DLG1/DUSP16/NLRP6/WNK2/CDK5RAP3/PIN1/DACT1/ITCH/SH3RF2/CNKSR3/LYN/BMP7/SPRY2/MYC/PRKCD/PTPRR/DUSP4/PER1/SLC9A3R1/PIK3R2/SPRY1/MEN1/DUSP18/IRAK3/NUP62/CHRNA10/ATF3/DUSP3/PTPN1/STK38/CAV1/RGS4/…	GO
macromolecule glycosylation	242	0.315786812	145423559	0.000999001	0.001373116	GALNT2/GALNT9/LMF1/MGAT5B/MUC6/B3GAT1/MAN1C1/EXT1/FUT4/ST3GAL3/TMTC1/GALNT14/ST3GAL2/ALG3/GCNT2/TRAK1/GALNTL6/LFNG/ST8SIA2/MUC5B/GFPT2/ST3GAL1/ST6GALNAC3/XXYLT1/DHDDS/MCFD2/GALNT10/B4GALNT2/ST6GAL2/MGAT3/ST3GAL6/SLC35C1/GALNT7/COG7/A4GALT/POFUT2/MUC4/EXT2/ST8SIA4/DPAGT1/IL15/SLC35C2/B3GAT2/RPN2/UGGT1/MGAT5/ARFGEF1/GALNT11/RAMP1/POFUT1/GALNT16/B4GALT2/TET3/ST8SIA1/UGGT2/GBGT1/POMT2/MGAT4C/TMTC4/ST…	GO
macromolecule methylation	264	0.322659449	1491117676	0.000999001	0.001373116	AUTS2/EHMT2/GFI1/GNAS/JARID2/PAX5/PAX7/PRDM16/PRDM6/SMYD3/CHD5/MGMT/WT1/GATAD2A/THADA/PRDM2/EHMT1/PRMT8/MECOM/GRHL2/MOV10L1/DNMT3A/PRDM13/DNMT1/BRCA1/RAB3B/PHF1/PCIF1/SETD1B/SETD2/HENMT1/TDRKH/LMNA/WDR82/NSUN4/FBXO11/SETD1A/DOT1L/ZMPSTE24/ASH2L/GSPT1/TET3/MAEL/KDM4C/ZC3H13/SETD5/PHF19/EED/MPHOSPH8/MEPCE/HEMK1/WDR4/CARM1/ICMT/PRDM14/MYC/ZNF274/FBL/RIF1/TRMT1/MLLT6/SETDB2/NSUN6/PRMT7/TRMT61A/SPI1/K…	GO
negative regulation of DNA-binding transcription factor activity	151	0.347605768	1554555092	0.000999001	0.001373116	ESR1/GFI1/HDAC4/HAND1/HAND2/DAB2IP/TCF7L2/NLRC5/ANXA4/SUFU/PEX14/SFRP4/WWP2/SIGIRR/ARRB1/TAX1BP1/USP7/PTCH1/EOMES/MXI1/FOXA2/MAD2L2/CMKLR1/PKHD1/TRIB1/MAP2K5/FZD6/PROX1/NLRP3/EIF2AK4/HEYL/MAP3K10/SRI/CDK5RAP3/TWIST1/TAF3/BTRC/RNF2/SFRP5/COMMD1/ITCH/NWD1/IRAK2/RB1/ZC3H12A/SMAD7/BMP7/FAF1/RWDD3/PTGIS/TRAF3/PIM1/CTNNBIP1/MEN1/TMIGD3/TLR9/IRAK3/ID3/TRAIP/COMMD6/TRIM40/PKD1/NLRC3/CDKN2A/FOXJ1/NLRP2/WF…	GO
response to peptide hormone	406	0.384917239	1818288731	0.000999001	0.001373116	ADCY2/GRB10/HDAC9/PRKAR1B/PRKCB/PRKCZ/STC2/TSC2/ARID1B/IGF1R/FYN/BCAR1/BAIAP2/CYFIP1/COL1A1/CPEB1/ADCY5/PTK2/LPIN1/KL/PTEN/AKT2/SCAP/ADCY9/ADCY3/CRHR1/WNT1/SOCS2/MAP1B/ADCY1/SORBS1/RAB31/GNAI2/AKT1/PXN/EGR2/SORL1/NKX6-1/ADCY8/LPIN3/CXCL12/PTPRN/SRC/ACTN2/CFLAR/IGFBP5/TGFBR3/JAK3/MDM2/SLC27A1/TSHR/GCK/CCND3/CPS1/EDNRB/LPL/MYO1C/PAK1/GJB2/PCSK9/NR4A2/CAMK2A/ATP6V1H/TLR2/UMODL1/ICAM1/SOCS1/POR/BSG/P…	GO
regulation of RNA splicing	121	0.357280979	1566841904	0.000999001	0.001373116	RBFOX1/RBFOX3/RBM19/RBM20/CELF4/KHDRBS3/FASTK/MBNL2/AHNAK/SRRM4/FAM172A/ESRP2/SRPK2/HNRNPA1/CLK3/HNRNPF/RBM38/MAGOH/CELF2/CELF6/TMBIM6/HMX2/RBM4B/HNRNPH1/SART3/ESRP1/PRX/ZBTB7A/U2AF2/YTHDC1/SRPK1/MYOD1/RBM5/RBM24/AHNAK2/CLK4/MBNL1/REST/PTBP2/RBFOX2/ERN1/PIK3R1/WTAP/SNRNP70/RPS26/TRA2A/PRDX6/HNRNPU/CELF5/RBMXL1/RBM4/RBM15B/HNRNPL/ZC3H10/CLK2/RBM42/RRP1B/HABP4/CLK1/SNW1/DDX17/SAP18/NUP98/FUS/RBM8A/…	GO
regulation of RNA stability	168	0.365504373	1644316356	0.000999001	0.001373116	IGF2BP1/PRKCA/PSMB9/IGF2BP3/VIM/AKT1/AXIN2/YWHAZ/GDNF/TNPO1/NPM1/FTO/ZFP36L2/CPEB3/TRIM71/NUP214/PARN/TBRG4/LARP1/RBM38/ANGEL2/FXR1/TNFRSF1B/PSMF1/MYEF2/MTOR/YTHDF3/MAPK14/ANP32A/SAMD4A/PSMD1/CARHSP1/PSME3/SMG6/IGF2BP2/PSMB8/XPO1/PSMB3/EIF4G1/ZC3H12D/HNRNPA0/HNRNPM/PSMA1/ZC3H12A/MOV10/RBM46/NAF1/ROCK2/PRKCD/ROCK1/GIGYF2/PSMD11/PSMD7/RBM24/PCID2/PSMB7/CACNG7/PUM1/PSME1/PSME4/PSMD6/DHX36/PSMA6/PSMA…	GO
regulation of mRNA stability	165	0.361166125	1622166325	0.000999001	0.001373116	IGF2BP1/PRKCA/PSMB9/IGF2BP3/VIM/AKT1/AXIN2/YWHAZ/GDNF/TNPO1/NPM1/FTO/ZFP36L2/CPEB3/TRIM71/NUP214/PARN/TBRG4/LARP1/RBM38/ANGEL2/FXR1/PSMF1/MYEF2/MTOR/YTHDF3/MAPK14/ANP32A/SAMD4A/PSMD1/CARHSP1/PSME3/IGF2BP2/PSMB8/XPO1/PSMB3/EIF4G1/ZC3H12D/HNRNPA0/HNRNPM/PSMA1/ZC3H12A/MOV10/RBM46/ROCK2/PRKCD/ROCK1/GIGYF2/PSMD11/PSMD7/RBM24/PCID2/PSMB7/CACNG7/PUM1/PSME1/PSME4/PSMD6/DHX36/PSMA6/PSMA5/PABPC1/DHX9/MEX3D…	GO
protein kinase B signaling	253	0.357552194	1649341218	0.000999001	0.001373116	ERBB4/ESR1/LOX/MAGI2/NRG1/NRG2/TSC2/IGF1R/FYN/PAX2/FGFR2/PIK3R5/GATA4/MEIS3/FGFR1/PTK2/PTPRJ/SMPD3/THBS1/HIP1/GCNT2/PDGFRA/KL/PTEN/ADAM8/FGF19/ERBB2/RET/AKT1/TCF7L2/PPP2R5C/PIK3AP1/SRC/PDGFA/IGFBP5/NTRK2/FGF3/STK3/PIK3CD/EGFR/FAM110C/EPHA2/ANGPT1/KITLG/LEMD2/KIT/ITSN1/RAPGEF1/PEAR1/PKHD1/CALCR/FGFR3/TNFSF11/C1QTNF1/PIK3R3/FGF9/ENG/SEMA5A/FGF1/MTOR/IRS2/SOX9/ARFGEF1/FRS2/DLG1/F10/GAB1/RTN4/PHLPP2/…	GO
muscle adaptation	109	0.404779503	1760665875	0.000999001	0.001373116	CAMK2B/HDAC4/JARID2/MEF2C/PRKCA/PDE9A/GTF2IRD1/NOTCH1/PTK2/HAND2/HEY2/CFLAR/IGFBP5/AKAP6/TRPC3/ATP2B4/SMAD3/GATA5/PAK1/ACTN3/CAMK2G/ADRA1A/FOXO1/LMNA/TNFRSF1B/NR4A3/IL15/PPARA/MTOR/CAMK2D/ACTA1/PPP3CA/PDE5A/PIN1/FOXO3/ATP2A2/ROCK2/ROCK1/CTDP1/MLIP/MYOD1/PPARGC1A/GLRX3/SLC9A1/RGS4/GATA6/TNFRSF1A/ERRFI1/INPP5F/EZH2/GSK3A/SMAD4/HMOX1/GSN/P2RX4/MTPN/PI16/CAMTA2/NOS3/LMCD1/YY1	GO
regulation of neuron apoptotic process	198	0.436833565	1989630775	0.000999001	0.001373116	DLX1/GABRB3/GRIK2/GRM4/HDAC4/KDM2B/MEF2C/OXR1/BDNF/FYN/NTRK1/LRP1/TERT/HIPK2/AGAP2/GRID2/SYNGAP1/GABRB2/VSTM2L/EN2/GABRA5/PTK2B/TFAP2A/ADAM8/PITX3/BCL2/NRP1/TRIM2/CRLF1/KCNB1/EN1/TFAP2B/UNC5B/GDNF/ATM/NTRK2/GRIK5/MAG/SRPK2/ARRB1/NTF3/BCL2L1/BARHL1/PCSK9/NR4A2/ANGPT1/MYBL2/GRIN1/EGLN3/TOX3/AKT1S1/ITSN1/DNAJC5/HIF1A/FOXB1/NRBP2/FOXQ1/SLC30A10/CASP9/SIX1/CHL1/PTPRZ1/CNTFR/PRKCG/NR4A3/TFAP2D/BACE1/CD…	GO
negative regulation of neuron apoptotic process	139	0.441345992	1958199424	0.000999001	0.001373116	DLX1/GABRB3/GRIK2/KDM2B/MEF2C/OXR1/BDNF/FYN/NTRK1/LRP1/TERT/HIPK2/AGAP2/SYNGAP1/GABRB2/VSTM2L/EN2/GABRA5/PTK2B/ADAM8/BCL2/NRP1/CRLF1/EN1/TFAP2B/UNC5B/GDNF/NTRK2/MAG/ARRB1/NTF3/BCL2L1/BARHL1/NR4A2/ANGPT1/GRIN1/TOX3/ITSN1/DNAJC5/HIF1A/FOXB1/NRBP2/FOXQ1/SLC30A10/SIX1/CHL1/PTPRZ1/CNTFR/PRKCG/NR4A3/TFAP2D/XRCC2/NGF/PRKCI/KRAS/PIN1/AMBRA1/ERBB3/RASA1/ADNP/CPEB4/MAP3K12/ROCK1/JAK2/PPARGC1A/FAIM2/NES/F2R…	GO
endothelial cell migration	244	0.334042181	1538699064	0.000999001	0.001373116	CDH13/FOXP1/HDAC9/MEF2C/WNT5A/FLT4/STARD13/PRKCA/PLEKHG5/WNT7A/BCAR1/NR2F2/BCAS3/NOTCH1/NR2E1/FGFR1/PTK2/ROBO1/GATA2/THBS1/SMOC2/SCARB1/AKT3/PTEN/PLXND1/LOXL2/PTK2B/PTPRM/ETS1/DAB2IP/PLCG1/NRP1/AKT1/PXN/GREM1/MAP2K3/VASH1/ABL1/EFNB2/CCBE1/PTN/EGR3/ITGB2/SLIT2/PRKD2/EPHA2/ANGPT1/MAP3K3/MIR10A/BMPER/NRP2/JUP/MYH9/HDAC7/AMOTL1/ADAMTS9/MIR1908/HIF1A/SASH1/SOX18/PIK3R3/SEMA5A/MAP2K5/PPARG/FGF1/PROX1/N…	GO
protein acylation	222	0.33996393	1555729687	0.000999001	0.001373116	AUTS2/CDYL/DPF3/MAPT/ZDHHC14/CHD5/NOS1/EP400/TRRAP/GATA2/ARNTL/CREBBP/TAF7/SIN3A/PHF20/CTBP1/BRCA1/DPF1/ZDHHC22/MYOCD/OGDH/ARRB1/HHAT/PRKAA2/POR/NCOA3/JADE1/FOXO1/LEF1/ING5/EPC1/ZMPSTE24/TAF6L/NAA16/MAP3K7/TWIST1/SETD5/SRCAP/BRD1/ZDHHC5/BRPF1/APBB1/IRF4/GTF2B/KAT5/NOC2L/PCK1/RPS6KA4/GSK3B/PPM1B/ZDHHC20/MYOD1/PER1/CRTC2/PPARGC1A/RPS6KA5/SPI1/DSCC1/AANAT/DMAP1/RAPGEF3/SNAI2/ZDHHC11/BRD8/ATG5/NAA15/…	GO
positive regulation of GTPase activity	358	0.437464095	2052854001	0.000999001	0.001373116	ABR/ADAP1/AGAP1/ARHGAP15/ARHGAP22/DOCK2/IQSEC1/RASA3/RGS6/SIPA1L3/SRGAP3/TBC1D14/TBC1D16/TBC1D22A/TBCD/TIAM1/TSC2/WNT5A/PREX1/STARD13/TBC1D1/DENND1A/RGS12/KALRN/NTRK1/NTRK3/CHN2/RAP1GAP2/ARHGEF7/BCAS3/DOCK10/ARHGAP24/ARHGEF10/GNAO1/AGAP2/RASGRP2/RGS20/RGS3/ARFGAP1/RIN3/DLC1/SFRP1/SYNGAP1/AGAP3/RASGRF1/DOCK9/SCRIB/AKT2/MYO9B/PTK2B/EVI5L/ERBB2/DAB2IP/NRP1/TIAM2/MAP4K4/RABGAP1L/DOCK4/ASAP3/ARHGEF10L…	GO
ear development	212	0.465076871	2126705207	0.000999001	0.001373116	ABR/ATP8A2/CDH23/DDR1/GABRB3/GLI2/GLI3/KCNQ1/ROR1/WNT5A/CELSR1/PAX2/FGFR2/NTRK3/ZEB1/ECE1/ESRRB/NOTCH1/USH2A/FGFR1/LRIG1/GATA2/WNT3A/GABRB2/EPHA4/MYO7A/SLC44A4/SCRIB/GBX2/NEUROG1/GABRA5/TFAP2A/ROR2/NTN1/TRIOBP/WNT1/PVALB/EPHB2/BCL2/CCM2/OTX1/LRTOMT/MYO15A/HEY2/TBX1/MSX1/MAF/CHD7/COL2A1/HPCA/KCNQ4/GJB6/KCNK2/BCR/MYO3B/GSC/NKX3-2/RBPJ/GJB2/FREM2/KCNK3/BMPER/USH1C/GRHL3/LIN7A/DCHS1/SIX1/SLC26A5/FGF9…	GO
regulation of phosphoprotein phosphatase activity	110	0.401986797	1749602877	0.000999001	0.001373116	MAGI2/PHACTR1/PHACTR3/PPP2R2C/ELFN1/PPP1R16B/PPP2R2B/ELFN2/LMTK2/GNAI2/PPP2R5C/CABIN1/HTT/RCAN1/PHACTR2/PTN/SLC39A10/VRK3/PPP4R4/NUAK1/IKBKB/PPP1R1B/MGAT5/MTOR/ANKLE2/PPP1R14A/PPP1R14C/FKBP1B/PPP2R5E/SH3RF2/PPP1R2/PPP1R12A/BOD1/ROCK2/GSK3B/ROCK1/JAK2/CALM2/IGFBP3/PPP2R1B/PPP2R5A/ITGA1/PHACTR4/PPP1R1A/DMPK/CALM3/SAG/TSC1/PPP2R3A/RCAN3/PTPRC/ARPP19/PPP1R3B/PPP1R2P1/PDGFRB/PPP2R5B/PPP1R1C/B3GAT3/HSP…	GO
axon terminus	112	0.460539418	2007666932	0.000999001	0.001373116	DGKI/GRIK2/GRIK3/PRKCB/PTPRN2/ROR1/UNC13A/NOS1/USH2A/CYFIP1/PACSIN1/KCNA6/EPHA4/TANC1/CNGB1/KCNIP3/CPLX2/CDH8/GLRA1/KCNAB2/PTPRN/CHRM2/GAD1/NTRK2/GRIK5/KCNK2/ITGA2/ADCYAP1/AAK1/AP3D1/CASR/GRIN1/KCNC1/ACTB/TH/RNF40/ITSN1/MICAL1/PRKCG/TBC1D24/CCK/NMU/OPRK1/CRHR2/SRI/POLG/PDYN/ADORA1/HCN3/KCNA1/TNN/ACTG1/SLC18A1/NTSR1/SLC18A2/CAD/TPRG1L/CHRM1/OXT/HTR1B/PRRT2/CHRM3/SNCA/GIT1/UCN3/P2RX4/ILK/OPRD1/HSPA…	GO
post-translational protein modification	337	0.315826765	1479066512	0.000999001	0.001373116	AGBL4/FAM20C/FBXL7/STC2/ZBTB16/FBXO31/ASB18/OBSL1/C3/PSMB9/LMO7/AGBL1/FBXL16/APOB/APLP2/SOCS2/CDH2/SPSB4/IGFBP5/UCHL3/DCAF8/FBXO17/ATG7/EPAS1/WIPI2/FBXL18/RAB1B/CUL4A/PCSK9/LTBP1/HIF3A/VCAN/PRSS23/SDC2/P4HB/CCNF/HIF1A/COPS7B/SPSB1/CUL9/SPSB3/IGFBP7/KLHL21/FBXO21/ASB10/FN1/FBXO27/UBE2F/FBXL19/RAB11B/PSMF1/MBTPS1/FBXO11/MXRA8/DCAF11/WDTC1/FBXO41/RAB1A/PSMD1/PSME3/FBXW8/LRRC41/NUB1/BTRC/PSMB8/STT3B/…	GO
positive regulation of multi-organism process	183	0.319931915	144759735	0.000999001	0.001373116	CACNA1H/HDAC4/PC/PRKCA/PDE3A/NOTCH1/IGF2R/BMP6/GLRA1/HYAL3/SYDE1/SRPK2/PLB1/VAPB/EDNRB/LHFPL2/F2RL1/PLCB1/ADAR/TMPRSS2/SMARCA4/P4HB/STAU1/OXTR/MDFIC/LARP1/SASH1/LEF1/ADARB1/TRIM15/POLR2F/SYK/ZNF502/GTF2F2/NR5A2/RAB7A/PDE5A/FCER2/LRSAM1/TOP2A/OPTN/SUPT5H/INHBB/SIRT2/STOM/GTF2B/SP1/TARBP2/TSG101/TRAF6/CLEC7A/CTDP1/SRPK1/LY86/ZNF639/ANKRD17/CHMP4B/PUM1/VPS4A/TFAP4/NOD1/DHX58/OXT/NOS2/POLR2D/KPNA6/FK…	GO
positive regulation of cellular component biogenesis	497	0.40795491	1943022602	0.000999001	0.001373116	ASIC2/AUTS2/CTNNA2/CUX2/ESR1/HDAC4/MAPT/NRXN1/PRKCE/SYNDIG1/TENM2/TRIM27/BDNF/EFNA5/PRKCA/NLGN1/LRRC4B/NTRK1/FMN2/TAL1/NTRK3/WNT7A/MITF/THBS2/NPHP4/BAIAP2/BCAS3/DPYSL3/DNM3/LIMCH1/CYFIP1/ARHGEF10/FLRT2/ZMYND8/NCK2/PTPRD/PTPRJ/FLOT1/SMPD3/TRABD2B/LDB2/GRID2/CBLN1/SFRP1/HAP1/SPIDR/GTF2H4/TTBK1/DYNC1H1/CLSTN2/PTK2B/COBL/WNT1/ULK1/EPHB1/MAP1B/EPHB2/NRP1/HAS3/CLSTN1/PXN/MAP4K4/PPM1F/ARHGEF10L/HCK/FHOD…	GO
cellular carbohydrate metabolic process	263	0.345636941	1597070793	0.000999001	0.001373116	CBFA2T3/DYSF/FOXK1/HDAC4/INPP5A/ITPK1/PRKAG2/PRKCE/RORA/ESRRB/EXT1/SYNJ2/IDUA/ADCYAP1R1/GNMT/FOXK2/PTEN/AKT2/PTH1R/PTK2B/SORBS1/HAS3/AKT1/FGGY/POMC/MAEA/PFKFB3/SRC/P2RY6/GCK/CSGALNACT1/UGP2/NCOA2/MYOF/DGAT2/ACTN3/HRH1/PER2/EXT2/HK1/FOXA2/PCK2/PDK2/ADIPOR1/FOXO1/C1QTNF1/PPARA/PYGM/DGKQ/MTOR/IRS2/ZMPSTE24/NDST1/HK2/PFKFB2/HK3/PHLDA2/NHLRC1/SLC2A1/INPP5B/STBD1/TPI1/MTMR7/PASK/AGL/SLC45A3/CRY1/ACACB/…	GO
sulfur compound biosynthetic process	177	0.365235657	1649909558	0.000999001	0.001373116	ACSL6/CHST11/UST/ACSF3/XYLT1/ST3GAL3/ST3GAL2/CBS/ACACA/CHSY3/ST3GAL1/ACSS1/CHST1/CSGALNACT1/GGT7/ST3GAL6/DSE/ANGPT1/ACSL1/FASN/ACSS2/VCAN/PPT2/CHST15/ACSL5/PDK2/PAPSS2/ACAN/NCAN/GSS/ELOVL5/GSTO1/PDHX/ACLY/MTHFD2L/DSEL/TPK1/NDST1/TECR/CHPF2/B4GALT2/SLC26A1/MTAP/CSPG5/UGDH/CHST13/ELOVL1/ACACB/XYLT2/MGST3/SP1/GSTM3/B4GALT5/LIAS/NFE2L2/ACSL3/CHAC1/B3GNT2/CNDP2/BCAN/MPST/MAT2B/GSTA4/SCD5/AMD1/SLC35B2/…	GO
small molecule catabolic process	427	0.289991451	1369508681	0.000999001	0.001373116	ACOX3/FOXK1/INPP5A/PCCA/ACSF3/PFKP/NOS1/SARDH/SYNJ2/FUT4/IDUA/DDAH2/LPIN1/SCARB1/FOXK2/BCAT1/CBS/PTEN/LRP5/DPYD/AKT2/PNKD/CYP26B1/ABAT/TRERF1/AKT1/CYP1A1/CYP24A1/CNR1/LPIN3/HYAL3/SLC25A21/PPARD/CYP26A1/GAD1/BDH1/GCK/PCYOX1/OGDH/CRABP1/ATP2B4/ACOXL/ACTN3/ALDH1L2/CPT1A/PON3/CPT1C/HK1/PLIN5/GALE/PCK2/ENTPD6/CYP46A1/PCYOX1L/ACAA1/CRYM/HIBADH/AIG1/DDAH1/HMGCLL1/ALDH4A1/DPYS/CEMIP/PPM1K/CD44/UPP1/SCLY/…	GO
neuron projection terminus	129	0.452935637	2000790015	0.000999001	0.001373116	DGKI/GRIK2/GRIK3/PRKCB/PTPRN2/ROR1/UNC13A/NOS1/BAIAP2/USH2A/CYFIP1/PACSIN1/KCNA6/EPHA4/TANC1/CNGB1/BSN/KCNIP3/ATCAY/CPLX2/CDH8/GLRA1/KCNAB2/PTPRN/CHRM2/GAD1/NTRK2/GRIK5/DLG4/KCNK2/ITGA2/ADCYAP1/AAK1/AP3D1/MME/CASR/GRIN1/KCNC1/ACTB/SYT1/TH/RNF40/ITSN1/MICAL1/PRKCG/VTI1A/TBC1D24/CCK/NMU/OPRK1/CRHR2/PTPN9/SRI/POLG/PDYN/ADORA1/HCN3/KCNA1/TNN/ACTG1/SLC18A1/NTSR1/SLC18A2/CAD/TPRG1L/CHRM1/OXT/HTR1B/PRRT…	GO
neuron spine	164	0.479749216	2154494945	0.000999001	0.001373116	ANKS1B/APBA2/ASIC2/DGKI/GRIN2A/IGF2BP1/MAPT/SEZ6/SHANK1/SHANK2/SYNDIG1/TENM2/TIAM1/NLGN1/NOS1/PDE4B/BAIAP2/DOCK10/DNM3/KCND2/SLC8A1/CYFIP1/ZMYND8/PTK2/GRID2/EPHA4/PTEN/SHISA9/PTK2B/MAP1B/KCNC3/OPRM1/SLC8A2/CLSTN1/FARP1/SLC8A3/ACTN2/GPM6A/PALM/MYH10/MPP2/NTRK2/HPCA/HIP1R/DLG4/APBA1/ARRB1/SHISA6/GRIA1/PSD/DTNBP1/RPH3A/CAMK2A/LZTS1/SHANK3/GRIN1/SYNPO/ITSN1/TRPV1/PTPRO/SHISA7/PRKACA/PRKAR2B/ASAP1/COM…	GO
ion channel binding	117	0.470187054	2056029483	0.000999001	0.001373116	ANK1/KCNQ1/PDE4D/PACS2/ANK3/RIMS2/FYN/KCNAB1/NOS1/KCND3/PDE4B/RIMS1/RYR2/SLC8A1/ACTN4/ABCC8/FGF12/HAP1/ANK2/SCN5A/KCNIP3/KCNB1/NEDD4L/YWHAZ/SRC/ACTN2/DPP10/HTT/AKAP6/ARRB1/CASR/ACTN3/RIMS4/KCNC1/SCN4B/SH3GL1/KCNG4/NPTN/DIAPH1/RIMS3/KCNE1/CAMK2D/DLG1/ACTN1/SRI/FKBP1B/YWHAQ/CHERP/AKAP9/LYN/SNTA1/KCNE4/ANKRD9/PHPT1/CALM2/PACS1/PRKCSH/S100A10/CDH5/USP10/GPD1L/CALM3/GRINA/PKD1/VDAC1/CAV1/YES1/KCNE3/FX…	GO
cellular response to fibroblast growth factor stimulus	136	0.398984425	1766998859	0.000999001	0.001373116	FAM20C/WNT5A/RUNX2/FGFR2/SULF2/LHX1/COL1A1/FLRT2/FGFR1/FGF12/THBS1/SFRP1/SMOC2/FGFRL1/KL/SULF1/FGF19/TBX1/HHIP/GPC1/ESRP2/EGR3/FGF3/SPRED2/CPS1/ZFP36L2/PRKD2/TRIM71/HNRNPA1/HNRNPF/DSTYK/FGFR3/NPTN/CD44/FGF9/KDM5B/POLR2F/FGF1/NR4A1/FRS2/GTF2F2/FAT4/HNRNPH1/ESRP1/HNRNPM/PRDM14/SPRY2/OTX2/GALNT3/SPRY1/FGFR4/DLL4/RBFOX2/WNT4/FGF6/POLR2D/GATA3/MAPK1/POLR2H/IQGAP1/GCLC/SNCA/FGF20/MAPK3/GRB2/POSTN/ITGB1…	GO
ubiquitin-like protein ligase binding	289	0.372383335	172682017	0.000999001	0.001373116	DAXX/GRIK2/PACRG/PAX6/UBASH3B/SNCAIP/TOLLIP/SKI/FHIT/DTX1/CBS/PRR5L/PTK2B/SCN5A/TNK2/TRIOBP/NGFR/BCL2/PXN/EGR2/AXIN1/AXIN2/YWHAZ/PTPRN/SRC/HM13/BRCA1/USP2/MDM2/SQSTM1/NPLOC4/ARRB1/HSPBP1/CUL4A/SMAD3/USP7/EGFR/SLC22A18/LTBR/LAPTM4B/SPOPL/UBE2J2/CLU/RNF40/USP19/HIF1A/SPOP/CUL9/PRKACA/HERC2/PRKAR2B/FOXO1/HLTF/TRIB1/TNFRSF1B/PARP9/RANGAP1/DDRGK1/HGS/SMAD6/KCNH2/FZD6/TMBIM6/NEK6/TUBB/PSMD1/CDK5RAP3/RN…	GO
entry into host	124	0.344900852	151544131	0.000999001	0.001373116	CD81/NCAM1/TRIM26/TRIM31/SCARB1/CDH1/HYAL3/SRC/TRIM62/EFNB2/WWP2/ITGA2/EGFR/EPHA2/EXOC7/TMPRSS2/ICAM1/CR2/P4HB/TRIM10/UVRAG/EXOC2/CTSB/IFITM1/ITGA5/ITGB5/CXADR/HTR2A/SLC20A2/LDLR/ITCH/SIVA1/MOG/ZNF639/SNX3/ANPEP/HSPA1B/IDE/CLDN1/CAV1/ITGB3/DPP4/KPNA3/CAV2/AXL/VAMP8/XPR1/GRB2/CD46/DAG1/MET/GSN/EPS15/ITGB7/WWP1/TRIM11/HYAL2/ITGB1/CLEC4G/CBL/NPC1/F11R/LAMP1/DYNLT1/TFRC/SLC1A5/TRIM25/CDHR3/CTNND1/RPS…	GO
endosomal part	479	0.339767284	1613942414	0.000999001	0.001373116	ANTXR1/AP2A2/DIO3/DKK1/OCA2/PMEPA1/SORCS2/SYNDIG1/VPS52/ZFYVE28/KCNH1/NTRK1/CLEC16A/ECE1/LRP2/BAIAP3/SLC9A9/PIP5K1C/RAB11FIP3/WNT3A/EPHA4/SNX8/CUBN/PACSIN2/VAC14/APOB/SLC11A2/ERBB2/RNF144A/HLA-DOA/EPHB1/SLC30A3/RET/TMEM108/RAB31/RAB11FIP4/SORL1/TMEM163/TPCN2/EPHA8/SLC6A4/LDLRAD4/MICALL1/TPCN1/RUFY1/NTRK2/SH3GL3/GGA1/PLEKHM2/MYO1B/AP1G2/AP3D1/VPS16/WDR91/GRIA1/EGFR/PSD/PCSK9/DTNBP1/CLVS1/LAPTM4B/R…	GO
ciliary part	411	0.320411884	1513350784	0.000999001	0.001373116	AGBL4/ATP8A2/DNAH10/DNAH17/GLI2/GLI3/HYDIN/IFT140/PACRG/PDE6B/PRKAR1B/SHANK2/CCDC40/CFAP61/NPHP4/USH2A/KIF5C/MYO7A/DNAH1/ERC1/CNGB1/DISC1/MAP1B/AKT1/TACR1/IQCA1/DNAH11/HYAL3/EYS/DNAI2/HHIP/WDR90/SUFU/ATG7/SQSTM1/IQCE/KIF19/DNAH5/CFAP46/ARMC9/PTPRK/ATP2B4/UMOD/PTCH1/DNAH2/TTLL8/SHANK3/DLG5/USH1C/CEP164/AK8/IFT122/BBS9/PKD1L1/GPR157/CCDC63/DNAH9/KIF17/SDCCAG8/JADE1/PRKACA/PRKAR2B/MAP4/PKHD1/EVC/FAN…	GO
cell cortex part	160	0.456296952	204490909	0.000999001	0.001373116	CTBP2/CTNNA2/ERC2/PRKCZ/SPTBN1/SPTBN4/UNC13A/RIMS2/AKAP13/EXOC4/RIMS1/ACTN4/TRPC4/RDX/FLOT1/HIP1/DLC1/BSN/CALD1/CDH1/PVALB/CDH2/SHROOM3/MAEA/RTKN/CTBP1/ACTN2/TMOD1/CLASP1/PHLDB1/PCLO/HIP1R/DLG4/ASPH/PHLDB2/RIMS4/EXOC7/PPFIA3/EPB41/ACTB/MYH9/SPTB/STIM1/CAPN2/UTRN/WIPF3/EXOC6B/ANLN/CAP1/EXOC3/TRPV4/EXOC2/ENO1/RIMS3/EPB41L2/WIPF1/MYRIP/MYO5B/ACTR1B/NUMA1/PLS1/SLC2A1/PLEKHH2/LANCL2/SNX9/DSTN/DCDC2C/C…	GO
contractile fiber part	211	0.402505992	1839858009	0.000999001	0.001373116	ANK1/CACNA1C/HDAC4/MYOM2/OBSCN/RYR1/SPTBN1/SYNE1/TNNT3/ANK3/PALLD/NOS1/PDE4B/OBSL1/RYR2/FERMT2/SLC8A1/ACTN4/TTN/FLNB/RYR3/SORBS2/MYO18B/JPH2/SYNE2/ANK2/SCN5A/AHNAK/FLNC/DNAJB6/SVIL/SYNM/ACTN2/TMOD1/MYH11/SQSTM1/PDLIM3/ATP2B4/PARVA/BIN1/NOS1AP/PAK1/C10orf71/PDLIM5/JUP/SYNPO/MYLK2/TPM1/CORO1C/ADRA1A/DST/PSEN2/KRT8/SCN8A/NEBL/PARVB/FXR1/ENO1/KCNE1/FHOD3/DCTN4/XIRP2/MYL2/MYBPC2/LDB3/ACTN1/ACTA1/PDLIM…	GO
nucleolar part	169	0.368309384	165784364	0.000999001	0.001373116	PAX5/TRIM27/RREB1/JAZF1/ZNF385B/FHIT/TXNRD1/EN2/NFIC/TBL3/ACACA/CAMK4/ZNRD1/PEX14/MRPL23/WDR37/PAK6/NFIB/RPP21/RAI14/RPP30/DAB2/NUAK1/HEATR1/MLLT1/POLR2F/IP6K1/MBD6/TCOF1/SAMD4A/KLF6/UBTF/NHEJ1/PES1/BTRC/POLR1B/FOXA1/URB1/EEF1D/RRS1/NHP2/SESN1/RAE1/SMAD7/DSN1/FBL/UBD/MAP3K14/LIPA/UTP6/HERC4/PRMT7/RPP40/INO80C/POLR1A/DEAF1/COIL/SIRT7/THAP1/FOXJ2/WDR33/KDM4A/IMP4/UBE2N/POLR1D/POLR2H/CD2BP2/ESRRA/IP…	GO
nuclear chromosome part	472	0.332217878	157768954	0.000999001	0.001373116	DPF3/EHMT2/ESR1/MEF2C/NCOR2/NFATC1/PAX6/TCF4/TRPS1/ARID1B/RUNX2/CHD5/TAF4/MTA1/TAL1/RUNX3/TERT/RARA/UHRF1/GATAD2A/NFATC2/EP400/ZEB2/TRRAP/IKZF1/EN2/ZNF385A/HAND2/CREBBP/DNMT3A/RING1/HSPA2/POLE/TCF7L2/SIN3A/HEY2/EN1/SS18L1/BRCA1/PPARD/DPF1/REPIN1/TCF3/TELO2/ATM/RXRA/MYOCD/TFIP11/SMAD3/GATA5/MXD1/PLCB1/HMGB2/EOMES/TCF12/RAD21L1/SMARCD3/SMARCA4/ACTB/NCOA3/HIF1A/RARG/ING2/SOX18/PRIM2/WDR82/PRKDC/MIXL…	GO
multi-multicellular organism process	201	0.373717991	1703564482	0.000999001	0.001373116	CALCA/DDR1/ESR1/STC2/KALRN/NR2F2/STOX2/RARA/ARNTL/ETS1/CRHR1/BCL2/AKT1/CYP1A1/CNR1/HYAL3/SLC6A4/PPARD/IGFBP5/PTN/RXRA/SH3PXD2B/PAPPA/ITGA2/ADCYAP1/SYDE1/PGR/FBLN1/CLIC5/TEAD3/TGFBR2/GJB2/BSG/OXTR/CAPN2/IGFBP7/FKBP4/IHH/COMT/PLA2G6/CTSB/NODAL/PRLR/ITGA5/MTOR/COL16A1/NAMPT/ADCY7/HMX3/RECK/TAC1/MAFF/VDR/SLC38A2/SLC38A3/SLC2A1/CORIN/KRAS/POLR1B/SERPINE2/SP3/CRH/CLDN4/PRDM14/ACVR2A/ARID1A/ITGA3/PTGIS/…	GO
mitotic DNA integrity checkpoint	101	0.39014782	1688014062	0.000999001	0.001373116	FOXN3/FBXO31/PLAGL1/ZNF385A/TFDP1/CCND1/HMGA2/TAOK3/MDM2/ATM/ARID3A/BRSK1/MDC1/CNOT2/RBL2/RPS27L/PRKDC/CLSPN/CRADD/E2F8/CDK5RAP3/TFDP2/TOP2A/CDKN1B/CNOT3/CDKN1A/CNOT8/GML/CARM1/TNKS1BP1/CDC25C/GIGYF2/CDC6/PML/NEK11/RFWD3/TOPBP1/PLK2/XPC/CNOT4/PRMT1/MUS81/TIPIN/BLM/TAOK2/TAOK1/PCNA/MSH2/STK33/CNOT1/TOP2B/CASP2/PCBP4/RPA2/CNOT6L/SFN/GADD45A/MUC1/E2F7/BAX/CDK2/TP53/SOX4/NBN/SETMAR/PPP1R10/EP300/CCNB…	GO
cilium organization	348	0.324411197	1520738487	0.000999001	0.001373116	HYDIN/IFT140/RFX4/ADAMTS16/CCDC40/CFAP61/NPHP4/NOTCH1/RFX2/SYNE2/DNAH1/HAP1/DYNC1H1/DISC1/PCNT/EVI5L/ONECUT2/DNAI2/TUB/WDR90/ABLIM1/HTT/CLASP1/TNPO1/KIF19/DNAH5/CFAP46/ARMC9/PARVA/LAMA5/FNBP1L/SPAG1/CELSR3/CEP164/LRGUK/ABLIM3/IFT122/CEP72/BBS9/CCDC63/CSNK1E/KIF17/SDCCAG8/ONECUT1/PRKACA/PRKAR2B/ASAP1/MAP4/PKHD1/NINL/CDC14B/IQCB1/WDR35/DZIP1/SPATA6/WDR60/SNX10/CDKL1/CEP192/RAB3IP/GALNT11/IFT88/CEP1…	GO
nuclear transcription factor complex	190	0.365031491	1654610438	0.000999001	0.001373116	NFATC1/TCF4/WWOX/TAF4/BRF1/RUNX3/RUNX1/RARA/GATA4/HIPK2/HAND1/NFATC2/TRRAP/GTF2H4/ATF6B/TAF7/TEAD1/TFDP1/TCF7L2/SOX14/PPARD/TCF3/RXRA/RARB/TLE3/GTF3C1/SMAD3/PBX1/NFYC/TCF12/MXI1/YAP1/HIF1A/RARG/POU2F1/ING2/NFYA/SOX18/LEF1/BCL9L/THRA/PPARA/PPARG/MAX/SOX9/GTF2A1/TLE4/E2F3/GTF2F2/E2F8/TAF6L/TEAD2/NR5A2/TFDP2/VDR/TAF3/ARNT/MXD3/GTF2B/CARM1/ERCC2/RB1/NR1H3/BCL9/NFAT5/MED26/SOX21/MED17/GTF3C2/ASCL1/STA…	GO
cell cycle G2/M phase transition	247	0.351071904	1617808784	0.000999001	0.001373116	BRSK2/FBXL7/FOXN3/RAD51B/CDK14/ESRRB/PSMB9/ABCB1/DYNC1H1/PCNT/HSPA2/SIN3A/CCND1/HMGA2/TAOK3/BRCA1/CIT/CLASP1/ATM/NPM1/FBXL18/PBX1/PLCB1/USH1C/FZR1/CEP164/CCNY/SMARCD3/BRSK1/CEP72/CSNK1E/SDCCAG8/PRKACA/PRKAR2B/FOXM1/BACH1/NINL/CDC14B/PSMF1/CEP192/CLSPN/PHOX2B/TPX2/CDC25B/CEP152/TUBB/PSMD1/PSME3/RCC2/CDK5RAP2/CDK5RAP3/PHLDA1/CSNK1D/FGFR1OP/BTRC/PSMB8/AKAP8L/KDM8/ODF2/OPTN/PSMB3/CDKN1A/NEDD1/YWHAG/D…	GO
cell cycle G1/S phase transition	269	0.327487477	1514090625	0.000999001	0.001373116	CDK6/GFI1/MYO16/RPTOR/FBXO31/ESRRB/TERT/RDX/BCAT1/PLAGL1/ZNF385A/CCND2/PTEN/ID4/UBE2E2/TFDP1/BCL2/POLE/AKT1/CYP1A1/CCND1/MDM2/ATM/CCND3/ATP2B4/CUL4A/LATS2/EGFR/CAMK2A/MIR10A/PLCB1/ARID3A/TRIM71/USP29/CNOT2/RBL2/JADE1/RPS27L/MCM8/BACH1/IQGAP3/PRIM2/PRKDC/DDRGK1/FAM83D/RRM2/MAX/CRADD/NACC2/E2F8/GSPT1/PPP3CA/PSME3/TFDP2/CTDSP1/DACT1/CDKN1B/CNOT3/EIF4G1/CDKN1A/CDKN2C/CNOT8/MEPCE/GML/RHOU/CDC25A/CARM1…	GO
plasma membrane raft	103	0.499987247	2165969362	0.000999001	0.001373116	CDH13/KCNMA1/SLC6A3/EFNA5/NOS1/KCND2/TRPC4/FLOT1/ADCYAP1R1/DLC1/SCARB1/ADD2/CDH15/PACSIN2/LRP8/SCN5A/CDH1/CDH2/ADCY8/HCK/SRC/AKAP6/MYO1D/ITGB2/ATP2B4/NOS1AP/PTCH1/MYOF/TGFBR2/PRTN3/CORO1C/MAL/PLVAP/STIM1/ADRA1A/PRKACA/CHRNA3/SLC22A6/CHRNB2/HTR2A/SLC2A1/ITGAM/ADD1/EHD2/MLC1/SKAP1/PTGIS/ATP1B1/INSR/JAK2/CD8A/LCP2/BVES/F2R/CAV1/PRKAR1A/LRP6/MAPK1/CTNNA1/FXYD1/ADD3/CAV2/BMPR1A/ATP1B3/MAPK3/DAG1/HMOX1…	GO
glycerolipid biosynthetic process	232	0.358397043	1645590527	0.000999001	0.001373116	CWH43/PLCG2/PIK3R5/SYNJ2/PIP5K1C/AGAP2/AGPAT3/C3/PITPNM2/LPIN1/SCARB1/SLC44A4/PTEN/VAC14/LPCAT1/AGPAT4/DGKZ/INPP5D/INPP4B/LPIN3/PDGFA/PIGU/RUFY1/SLC27A1/ATM/INPP4A/LPL/PIK3CD/DGAT2/PEMT/PIP4K2A/ACSL1/PLA2G4A/PCYT2/PLIN5/PCK2/CAPN2/PISD/PCTP/PHOSPHO1/SACM1L/STARD10/PIGV/SBF1/PLA2G6/LPCAT2/CHAT/PIK3R3/PIK3C2G/DGKQ/AGPAT1/PIP5K1B/SREBF1/MTMR6/CHKA/PLD1/MTMR14/HTR2A/PIK3R6/PGS1/FAR1/PLCE1/MTMR12/PIGG…	GO
membrane raft	296	0.431942744	2005985312	0.000999001	0.001373116	ADCY2/CARD11/CDH13/KCNMA1/KCNQ1/MAPT/PRKCZ/RTN4RL1/SLC6A3/UNC5A/EFNA5/FYN/TNR/NOS1/RFTN1/SYNJ2/KCND2/TRPC4/FLOT1/ADCYAP1R1/DLC1/SCARB1/ADD2/CDH15/PACSIN2/LRP8/ANK2/SULF1/PTK2B/SCN5A/CDH1/EPHB1/RET/AHNAK/OPRM1/ADCY1/SORBS1/GNAI2/INPP5D/CDH2/CNR1/ADCY8/HCK/SLC6A4/SRC/GPC1/CFLAR/UNC5B/ZAP70/AKAP6/SLC6A2/MAG/MYO1D/PDPN/ITGB2/ATP2B4/EDNRB/MME/BAALC/CD36/NOS1AP/PTCH1/EGFR/MYO1C/MYOF/TGFBR2/ANGPT1/PRTN3…	GO
development of primary sexual characteristics	201	0.393937238	1795732352	0.000999001	0.001373116	ESR1/LHX9/NKX2-1/SLIT3/WNT5A/ZFPM2/COL9A3/TAF4/NTRK1/WT1/LRP2/RARA/GATA4/ROBO2/ADCYAP1R1/SFRP1/IMMP2L/PDGFRA/LHX8/LFNG/BCL2/BMPR1B/DHH/CCND1/SFRP2/BASP1/HYAL3/PTPRN/SRC/ATM/ADCYAP1/IRX5/PGR/ARRB1/BCL2L1/SLIT2/LHFPL2/HMGB2/KITLG/KIT/FOXL2/UMODL1/ICAM1/RAD21L1/SF1/HOXA10/WNT2B/ARID5B/EIF2B5/ING2/HMGCS1/FGF9/MMP14/SOX9/NCOA4/CITED2/NRIP1/DACH1/FOXO3/INHBB/SALL1/RRM1/CBX2/FOXC1/HSD17B4/SEMA3A/NASP/AC…	GO
cell fate commitment	257	0.491630334	2269585728	0.000999001	0.001373116	DKK1/DLX1/DSCAML1/ERBB4/EYA2/GLI2/GLI3/ISL2/MEF2C/MYT1L/NKX2-1/NOTCH4/NRG1/PAX6/PAX7/POU6F2/RORA/SOX5/TBX2/TBX5/WNT5A/RUNX2/CHD5/TENM4/TAL1/PAX2/FGFR2/NTRK3/WNT7A/MITF/SATB2/NR2F2/WT1/DMRTA2/RARA/NOTCH1/NR2E1/WNT7B/FGFR1/GATA2/ZFPM1/WNT3A/SFRP1/EBF2/NEUROG1/CYP26B1/ROR2/WNT9A/WNT1/TBR1/BCL2/ONECUT2/NRP1/TCF7L2/DHH/NKX6-1/SFRP2/DBX1/HEY2/NKX6-2/TBX1/GBX1/TGFB1I1/SUFU/TCF3/WNT3/GDF7/LOXL3/SH3PXD2B/…	GO
apical part of cell	362	0.398422261	1870885851	0.000999001	0.001373116	AJAP1/ANO1/DAB1/FAT1/GNAS/ITPK1/KCNMA1/PDE4D/PRKCZ/SHANK2/SIPA1L3/LRP1/LRP2/NOTCH1/USH2A/TNIK/SLC9A3/SORBS2/PARD3/RDX/PTK2/SLC6A19/ABCB1/LMO7/MYO7A/CUBN/SLC44A4/SLC4A2/KL/PTEN/ANK2/PTH1R/SLC11A2/ERBB2/CRHR1/SLC6A18/DUOX1/SLC26A9/PAPPA2/CDH2/ADCY8/SHROOM3/VASH1/RHCG/ITPR3/CD9/P2RY6/AMOTL2/HIP1R/ARHGEF18/SLC5A8/GJB6/KCNK2/PDPN/MYO1B/STK39/PLB1/SLC29A1/CLIC5/UMOD/SCNN1G/CD36/EGFR/SLC22A18/CASR/LZTS1…	GO
postsynaptic membrane	298	0.543193007	2523106586	0.000999001	0.001373116	ANK1/ANKS1B/ATP2B2/CACNA1C/CTNNA2/DGKI/DLG2/DLGAP2/ERBB4/GABBR1/GABRB3/GABRG3/GRID1/GRIK2/GRIK3/GRIK4/GRIN2A/GSG1L/IGSF21/KCNMA1/PTPRS/SHANK1/SHANK2/SLC6A3/SYNDIG1/SYNE1/TENM2/TIAM1/KCNH1/ANK3/NLGN1/GRID2IP/NTRK3/KCND3/COL13A1/DNM3/KCND2/SLC8A1/CPEB1/CACNG2/GABRD/GRID2/CACNG3/CBLN1/HIP1/GABRB2/EPHA4/TANC1/SHC4/SLC6A1/GRM7/GABBR2/GRIP2/SCRIB/CLSTN2/PTEN/LRRC4C/SHISA9/ANK2/LRFN2/GABRA5/DISC1/CNIH3/…	GO
cell-cell junction organization	146	0.457630293	2041927755	0.000999001	0.001373116	CDH13/CDH18/CDH22/CDH4/CTNND2/SDK1/SDK2/TBCD/PRKCA/NPHP4/PRKCH/RUNX1/ACTN4/PARD3/NFASC/CDH11/CDH12/CDH15/GRHL2/ANK2/CDH1/CCM2/CDH2/CDH8/EPB41L3/CD9/LIMS2/SMAD3/MYO1C/PLEKHA7/GJB2/EPHA2/F2RL1/PRTN3/DLG5/JUP/CDH6/CDH10/HDAC7/PTPRO/TJP1/CDH3/PRKACA/IKBKB/TRPV4/PKP3/TLN2/MARVELD3/PARD6B/DLG1/XIRP2/KIFC3/CXADR/ARVCF/PARD6G/PRKCI/OCLN/PDCD6IP/MARVELD2/VCL/CLDN19/HEG1/ROCK2/PECAM1/ROCK1/GJC1/MICALL2/GRH…	GO
cadherin binding	303	0.454008204	211089318	0.000999001	0.001373116	CDH13/CDH18/CDH22/CDH4/CTNNA2/CTNND2/PTPRT/SND1/SPTBN1/ANK3/PFKP/BAIAP2/LRRFIP1/TRPC4/FLNB/CTNNA3/RDX/PTPRJ/STK24/GOLGA3/FMNL2/CDH11/CDH12/DOCK9/ERC1/CDH15/SCRIB/PACSIN2/MACF1/MPRIP/PTPRM/MARK2/CALD1/CDH1/DAB2IP/AHNAK/CDH2/CDH8/YWHAZ/SRC/MICALL1/KLC2/TJP2/HDLBP/PHLDB2/MYO1B/PAK6/PARVA/VAPB/DCHS2/NOTCH3/EGFR/EPHA2/PDLIM5/EPS15L1/FNBP1L/FASN/JUP/CDH6/CDH10/BSG/MYH9/CAST/PUF60/SH3GL1/PTPRO/TJP1/CDH3…	GO
phagocytic vesicle	119	0.421315156	1845587148	0.000999001	0.001373116	RAB32/FLNB/TAPBP/RAB43/TAP2/VIM/ADAM8/RAB31/ELANE/FMNL1/CD36/MYO1C/TLR2/SYT7/UVRAG/RAPGEF1/RAB20/RAB11B/ANXA11/SYK/TCIRG1/ITGB5/MPO/RAB7A/INPP5B/ATP6V0A1/AMBRA1/CDC42EP4/KIF5B/DNM2/ATP6V0C/CLCN3/ZYX/PIK3R4/HLA-F/ACTG1/ATP6V0E1/HLA-E/SNX3/ATP6V0A2/SEC22B/ATP6V0B/RAP1A/STXBP2/TLR9/ATG5/APPL1/RAB8A/STX6/CDC42EP2/APPL2/HVCN1/EVL/VAMP8/RAB11FIP1/ABCA1/ANXA3/GSN/RAB23/STX8/ATP6V0A4/KIF16B/ATP6V0E2/NCF4…	GO
fat cell differentiation	215	0.389809208	1783503222	0.000999001	0.001373116	CTBP2/DYSF/PRDM16/RORA/RUNX1T1/TRIO/WNT5A/ZBTB16/ZFPM2/AACS/GRK5/METRNL/GATA2/ARNTL/CCDC3/ZFPM1/WNT3A/SFRP1/EBF2/ZNF385A/LRP5/AKT2/ID4/WNT1/AKT1/TCF7L2/EGR2/CCND1/SFRP2/HMGA2/TGFB1I1/CTBP1/PPARD/TFAP2B/STK3/SH3PXD2B/FTO/WDFY2/ZFP36L2/LPL/SMAD3/WNT5B/KLF5/NR4A2/GLIS1/PLCB1/FAM120B/PER2/SOCS1/BBS9/CMKLR1/ARID5B/FOXO1/SORT1/BNIP3/HES1/TRPV4/NR4A3/SMAD6/PPARG/MTOR/NR4A1/CREBL2/SREBF1/MAPK14/VSTM2A/IT…	GO
endothelial cell differentiation	107	0.45177396	1962958619	0.000999001	0.001373116	COL18A1/COL23A1/NOTCH4/NRG1/PDE2A/PDE4D/PTPRS/SCUBE1/PPP1R16B/WNT7A/ZEB1/NR2F2/NOTCH1/WNT7B/RDX/NRP1/CCM2/BMP6/HEY2/PTN/TJP2/PDPN/RBPJ/F2RL1/LAMA5/MIR10A/KDM6B/FASN/ICAM1/RAPGEF1/TJP1/IKBKB/SOX18/APOLD1/ENG/PROX1/S1PR1/MARVELD2/ADD1/HEG1/KDR/HAPLN2/ATOH8/GSTM3/ROCK2/PECAM1/ROCK1/VEGFA/RAPGEF3/RAP1A/CDH5/ACVRL1/CLDN1/FOXJ2/JAG1/TNFRSF1A/ANXA2/S1PR2/MET/PROC/SMAD4/CLDN5/STC1/EZR/COL4A4/MYADM	GO
response to ethanol	118	0.406758248	1780302367	0.000999001	0.001373116	GRIN2A/PRKCE/SLC6A3/FYN/FGFR2/NTRK3/MGMT/RARA/ITPR2/AACS/ADCYAP1R1/PTEN/PTK2B/ABAT/DNMT3A/CRHR1/OPRM1/CNR1/GLRA1/CCND1/ADCYAP1/PEMT/GRIN1/EPS8/ICAM1/TH/OGG1/UNC79/CHRNB2/CLDN18/ADCY7/CYP2E1/OPRK1/HTR3A/GRIN3A/GGH/CRH/SLC2A4/DBH/STAT3/TBXA2R/EIF4EBP1/SPI1/DMAP1/AVP/CLDN1/LEP/HTR1B/GATA3/RGS4/CASP8/BAD/PRKAA1/TNC/GSN/NPPC/SETDB1/NQO1/SOD1/RBP4/OXCT1/RGS19/DRD2/HPGD/CBL/KCNMB1/CAT/S100A8/ACTR2/CLDN3…	GO
regulation of T cell differentiation	133	0.359913897	159321813	0.000999001	0.001373116	CARD11/GLI2/GLI3/PRKCZ/ZBTB16/ZMIZ1/ZEB1/RUNX3/RUNX1/RARA/NFATC2/DTX1/CYP26B1/ADAM8/CAMK4/ERBB2/HLA-DOA/ABL1/BCL6/ZAP70/JAK3/EGR3/LOXL3/AP3D1/HLX/TGFBR2/ITPKB/SOCS1/TBX21/AP3B1/IHH/SH3RF1/IL15/NLRP3/SYK/SOS1/ADA/PIK3R6/IRF4/ZC3H12A/SMAD7/LILRB4/SOCS5/SHH/CBFB/IL1RL2/IL4R/FANCA/DROSHA/IL7/CLPTM1/GATA3/FOXJ1/ZC3H8/IL12RB1/PTPRC/NFKBIZ/BAD/ZBTB7B/NRARP/MYB/CD46	GO
regulation of fat cell differentiation	125	0.3857265	1696004271	0.000999001	0.001373116	PRDM16/RORA/RUNX1T1/TRIO/WNT5A/ZBTB16/ZFPM2/METRNL/GATA2/ARNTL/CCDC3/ZFPM1/WNT3A/SFRP1/ZNF385A/LRP5/ID4/WNT1/AKT1/SFRP2/TGFB1I1/PPARD/STK3/SH3PXD2B/FTO/WDFY2/ZFP36L2/LPL/SMAD3/WNT5B/KLF5/CMKLR1/FOXO1/SORT1/HES1/TRPV4/PPARG/MTOR/CREBL2/MAPK14/VSTM2A/HTR2A/MMP11/WWTR1/SIRT2/STK4/CARM1/ZC3H12A/ASXL1/TRPM4/DKKL1/SNAI2/NAPEPLD/LEP/SAV1/TRIB3/GATA3/JAG1/ZBTB7B/HNRNPU/ANKRD26/ZBTB7C/AAMDC/SIRT1/CREB1/NR…	GO
regulation of lymphocyte differentiation	159	0.346872675	1553760998	0.000999001	0.001373116	CARD11/GLI2/GLI3/PRKCZ/TOX/ZBTB16/ZMIZ1/ZEB1/RUNX3/RUNX1/RARA/NFATC2/SFRP1/DTX1/CYP26B1/ADAM8/CAMK4/ERBB2/HLA-DOA/INPP5D/ABL1/BCL6/ZAP70/JAK3/EGR3/LOXL3/AP3D1/ZFP36L2/HLX/TGFBR2/ITPKB/SOCS1/TBX21/AP3B1/IHH/SH3RF1/IL15/NLRP3/MMP14/SYK/SOS1/PGLYRP2/ADA/PIK3R6/IRF4/ZC3H12A/SMAD7/LILRB4/SOCS5/SHH/CBFB/PCID2/TLR9/IL1RL2/IL4R/FANCA/DROSHA/FBXO7/IL7/CLPTM1/GATA3/RNF41/FOXJ1/ZC3H8/IL12RB1/PTPRC/NFKBIZ/BA…	GO
regulation of myeloid cell differentiation	211	0.323360907	1478085213	0.000999001	0.001373116	CDK6/FOXP1/GNAS/LOX/MEF2C/MEIS2/PRKCB/UBASH3B/ZBTB16/ZBTB46/PRKCA/TAL1/MITF/RUNX1/RARA/MEIS1/GATA2/THBS1/ZFPM1/SFRP1/CREBBP/PTK2B/CAMK4/ETS1/ROR2/INPP5D/SIN3A/SCIN/P4HTM/CUL4A/ITGA2B/TESC/ITPKB/HMGB2/KITLG/HIF1A/RARG/RASSF2/NME2/TNRC6B/LEF1/TNFSF11/TNRC6C/TRIB1/NR4A3/L3MBTL1/SETD1A/MTOR/ACIN1/CLDN18/MAPK14/ASH2L/NCAPG2/ARNT/SIGLEC15/FOXO3/CSF3R/ANKRD54/LYN/TNRC6A/RB1/MOV10/MYC/ACVR2A/LILRB4/TRAF6…	GO
negative regulation of neuron differentiation	209	0.493013207	22512196	0.000999001	0.001373116	CNTN4/DAB1/DIO3/DKK1/DLX1/FSTL4/GAK/GFI1/GLI3/ISL2/LINGO1/LMX1A/PAX6/PTPRS/RGMA/RTN4RL1/TP73/WNT5A/ZHX2/NLGN1/SEMA5B/TNR/ZNF536/ZNF365/RAP1GAP2/LRP1/SEMA6A/DPYSL3/DNM3/NOTCH1/MEIS1/MAP2/NR2E1/PTPRG/PTK2/SPOCK1/BCL11A/WNT3A/SYNGAP1/EPHA4/DTX1/CRMP1/PTEN/NGEF/ID4/VIM/NTN1/DCC/NGFR/EPHB2/NRP1/MAP4K4/SLC6A4/CBFA2T2/SEMA6D/EFNB2/MDM2/WNT3/MAG/SEMA6B/DLX2/EDNRB/NOTCH3/SLIT2/PBX1/SEMA3C/OLIG2/TLX3/TLX2/…	GO
positive regulation of neuron differentiation	346	0.475939825	2231509786	0.000999001	0.001373116	ALK/ATP8A2/CAMK2B/CDH4/CUX1/CUX2/DAB1/DKK1/DLX1/DSCAM/GLI2/MAGI2/MAPT/MEF2C/NDRG4/PLXNA4/SHANK1/SHANK2/TCF4/TIAM1/UNC13A/WNT5A/FBXO31/BDNF/EFNA5/RIMS2/FYN/NLGN1/PLXNC1/KALRN/NTRK1/SHOX2/FEZF1/NTRK3/TIMP2/EPHA3/ZEB1/ISLR2/LRP1/GDPD5/BAIAP2/RARA/DPYSL3/OBSL1/RIMS1/CYFIP1/ROBO2/ZMYND8/FGFR1/TENM3/PACSIN1/PTPRD/ZEB2/ROBO1/CRTC1/GATA2/WNT3A/MAP6/EPHA4/SYT3/TRAK1/MACF1/NEUROG1/PTEN/PLXND1/LRP8/PTK2B/DI…	GO
regulation of osteoblast differentiation	117	0.394808746	1726415934	0.000999001	0.001373116	CDK6/FAM20C/GLI3/GNAS/HDAC4/MEF2C/RUNX2/FGFR2/NOTCH1/SKI/WNT7B/PTK2/SFRP1/HAND2/LRP5/NELL1/BMP6/GREM1/BMPR1B/SFRP2/AXIN2/IGFBP5/SUFU/SMAD3/PTCH1/IL6R/HDAC7/PRKACA/RASSF2/SMAD6/IFITM1/TP63/TCIRG1/FBN2/TWIST1/SMOC1/NBR1/SMAD1/TNN/PDLIM7/NPNT/BMP7/ACVR2A/TRPM4/RORB/HGF/CTNNBIP1/GDF10/MEN1/SNAI2/REST/ID3/WNT4/TWSG1/CHRD/GLI1/JAG1/BMPR1A/ESRRA	GO
positive regulation of translation	109	0.40745262	177229311	0.000999001	0.001373116	RBMS3/CTIF/NCK2/THBS1/PTK2B/VIM/ERBB2/RXRA/NPM1/ITGA2/PCIF1/CPEB3/EIF2B5/RPS27L/LARP4B/LARP1/FXR1/NSUN4/MTOR/YTHDF3/EIF2AK4/SAMD4A/YTHDF1/EIF5A/PASK/TARBP2/PRR16/BARHL2/EIF4A3/RPUSD3/IMPACT/UQCC1/POLR2D/CDK4/NAT10/RMND1/MAPK1/DHX36/EIF3D/PTAFR/PABPC1/DHX9/MAPK3/RPS9/RPUSD4/EIF6/FXR2/CDC123/DNAJC3/POLDIP3/PINK1/FASTKD2/UCN/HABP4/YTHDF2/NCK1/RPS6KB2/EIF3E/UHMK1/SERP1/MRPS27/ZCCHC4/PIWIL2/CDK5RAP1/J…	GO
positive regulation of protein catabolic process	192	0.390927591	1774383933	0.000999001	0.001373116	CBFA2T3/CD81/HECW1/PRICKLE1/WNT5A/LRP1/LRP2/RDX/PTK2/CHFR/PTEN/PTK2B/DISC1/ADAM8/LPCAT1/DAB2IP/RNF144A/AKT1/NEDD4L/AXIN1/SORL1/RNF19A/SMURF1/ATG7/MDM2/HECW2/USP5/WWP2/APC2/GGA1/HSPBP1/PCSK9/FZR1/CLU/RNF40/DAB2/CSNK1E/FOXO1/TRIB1/TNFRSF1B/DDRGK1/EDEM2/NEDD4/SOX9/ATG4B/RAB7A/CSNK1D/RNF180/NUB1/LDLR/CSNK2A1/NKD2/DACT1/SNX9/FURIN/ITCH/SH3RF2/CDKN1B/SGTA/SIRT2/ARIH1/ARIH2/SMAD7/FAF1/NFE2L2/BARD1/GSK3B…	GO
regulation of angiogenesis	340	0.30559013	1432457492	0.000999001	0.001373116	ADAM12/COL4A2/HDAC9/ISM1/PRKCB/WNT5A/STARD13/PRKCA/PPP1R16B/THBS2/SEMA6A/TERT/RUNX1/GATA4/HIPK2/NOTCH1/NR2E1/C3/GATA2/THBS1/SFRP1/SMOC2/AKT3/PLXND1/SULF1/PTK2B/PTPRM/ETS1/ERBB2/DAB2IP/NGFR/PLCG1/NRP1/SFRP2/VASH1/HSPG2/HMGA2/ABL1/CCBE1/BRCA1/NPR1/PTN/FLT1/COL4A3/ITGB2/PROK2/TIE1/PRKD2/TGFBR2/EPHA2/MAP3K3/MIR10A/BMPER/JUP/HDAC7/ADAMTS9/MIR1908/HIF1A/STIM1/ENPP2/SASH1/DDAH1/GPR4/NPPB/EFNA3/HGS/NODAL…	GO
positive regulation of cell adhesion	382	0.39488821	1861362392	0.000999001	0.001373116	CARD11/CD81/CDH13/CDK6/DYSF/EGFLAM/GLI2/GLI3/KIF26B/PRKCE/PRKCZ/WNT5A/ZBTB16/ZFHX3/ZMIZ1/PREX1/ANK3/FYN/PRKCA/RUNX3/EMILIN2/ARHGEF7/APBB1IP/RUNX1/RARA/RREB1/EDIL3/NCK2/PTPRJ/FLOT1/WNT3A/SFRP1/SMOC2/GCNT2/FBLN2/PTK2B/DISC1/ADAM8/ETS1/ERBB2/TRIOBP/FOXF1/RET/NRP1/AKT1/MAP4K4/PPM1F/SFRP2/CXCL12/MYO10/ELANE/ABL1/DOCK1/SRC/EFNB2/BCL6/ZAP70/JAK3/PTN/ATM/TGM2/EGR3/LIMS2/ITGA2/PTPRU/PDPN/ITGB2/AP3D1/CYTH3…	GO
positive regulation of cell cycle	362	0.35626651	1672933565	0.000999001	0.001373116	MEIS2/PRKCE/RAD51B/RPTOR/TP73/WNT5A/PRKCA/TAL1/FGFR2/TERT/GDPD5/RARA/NR2E1/FGFR1/RDX/SMPD3/SMOC2/PLAGL1/ZNF385A/DYNC1H1/NEUROG1/CCND2/LRP5/LFNG/UBE2E2/WIZ/DAB2IP/HSPA2/TFDP1/NSMCE2/AKT1/CYP1A1/RAB11FIP4/SIN3A/CCND1/SVIL/HMGA2/ABL1/SLC6A4/SRC/MSX1/BRCA1/USP2/CIT/MDM2/ATM/NPM1/CDK5R2/CCND3/SRPK2/CUL4A/EGFR/PBX1/ZBTB17/PLCB1/ARID3A/TBX3/CCNY/SMARCD3/CNOT2/USP19/RBL2/SSTR5/MAPRE3/PRKACA/CDC14B/HES1/Z…	GO
positive regulation of endocytosis	143	0.396549607	17645543	0.000999001	0.001373116	ABR/DOCK2/MAGI2/PLCG2/WNT5A/NLGN1/MYO18A/LRP1/ACTN4/C3/PTPRJ/FLOT1/GATA2/HIP1/WNT3A/SGIP1/CAMK1D/RAB31/NEDD4L/GREM1/TUB/HIP1R/SFRP4/ITGA2/BCR/ARRB1/NTF3/CD36/PCSK9/F2RL1/ANGPT1/ANKFY1/CLU/ITSN1/DAB2/CD63/SH3GL1/RAPGEF1/TBC1D5/SCYL2/IL15/LDLRAP1/EEF2K/BICD1/PPARG/SYK/PPP3CA/ABCA7/CALY/C2/DNM2/LMAN2/TSG101/CLEC7A/VEGFA/RAP1A/AZU1/WASL/ATAD1/APPL1/AHI1/CD47/TFR2/PPP3CC/TF/DNM1/MERTK/APPL2/PTPRC/AXL/…	GO
positive regulation of lipid metabolic process	138	0.385243571	1707735639	0.000999001	0.001373116	CD81/PRKCE/AGAP2/PTK2/ABCG1/SMPD3/CCDC3/SCARB1/PDGFRA/VAV2/AKT2/PTK2B/DGKZ/ZBTB20/SORBS1/AKT1/BMP6/EPHA8/SRC/SLC27A1/FLT1/DGAT2/CPT1A/EEF1A2/KIT/POR/PLIN5/NOD2/CAPN2/ELOVL5/NSMAF/FGFR3/PLA2G6/VAV3/NR4A3/FLT3/LDLRAP1/PPARA/PPARG/FGF1/MTOR/IRS2/CREBL2/MLXIPL/SREBF1/HTR2A/FGR/TWIST1/LDLR/AMBRA1/ADORA1/SLC45A3/LYN/NR1H3/PNPLA2/PRKCD/PIK3R4/ACSL3/RDH10/PPARGC1A/AVP/STARD4	GO
positive regulation of protein kinase activity	498	0.413637604	1970339515	0.000999001	0.001373116	ADCY2/ALK/CALCA/CD81/DAB1/DAXX/DKK1/GRM4/NRG1/NRG3/PRKAG2/PRKAR1B/PRKCZ/RPTOR/TIAM1/TP73/WNT5A/BDNF/EFNA5/FYN/NTRK1/TAL1/NTRK3/SHC2/AKAP13/PIK3R5/TNIK/ADCY5/WNT7B/FGFR1/PTK2/ZEB2/STK24/ROBO1/THBS1/WNT3A/EPHA4/STK10/PDGFD/PRR5/TTBK1/CCND2/LRP8/PTK2B/ADCY9/ADAM8/MARK2/ROR2/MAPK8IP3/ERBB2/ADCY3/MAPK10/CARD14/DAB2IP/RET/ADCY1/AKT1/MAP4K4/AXIN1/GREM1/MAP2K3/ADCY8/CCND1/HMGA2/ELANE/AFAP1L2/ABL1/TAOK3/S…	GO
positive regulation of proteolysis	332	0.355660625	1663223761	0.000999001	0.001373116	ANTXR1/CBFA2T3/GRIN2A/MAPT/PRICKLE1/FYN/MBP/PCOLCE2/C3/PTK2/ROBO1/HIP1/WNT3A/DLC1/EPHA4/CHFR/TTBK1/PTEN/PTK2B/DISC1/ADAM8/CYFIP2/DAB2IP/RNF144A/NGFR/SPON1/AKT1/DAPK1/AXIN1/PPM1F/SFRP2/RNF19A/SMURF1/SRC/CCBE1/CFLAR/MDM2/HIP1R/USP5/ASPH/COL4A3/FBLN1/ARRB1/HSPBP1/SMAD3/TNIP1/GRIN1/ST18/EGLN3/FOXL2/CLU/MYH9/RNF40/DAB2/CSNK1E/GRAMD4/CASP9/RPS27L/CNTN2/PCOLCE/FN1/TRIB1/TNFRSF1B/WDR35/EFNA3/ENO1/DDRGK1/…	GO
negative regulation of growth	234	0.397472113	1825774092	0.000999001	0.001373116	FSTL4/GNG4/JARID2/MEG3/PTPRS/SLIT3/STC2/TBX5/TP73/WNT5A/SEMA5B/TNR/WT1/SEMA6A/NOTCH1/MEIS1/MAP2/PTK2/PTPRJ/BCL11A/WNT3A/SFRP1/PTEN/PRDM11/NTN1/DCC/APBB2/HNF4A/RAI1/SOCS2/BCL2/SH3BP4/NRP1/SFRP2/ING1/SLC6A4/SEMA6D/MSX1/PPARD/IGFBP5/BCL6/NPR1/WNT3/STK3/MAG/KCNK2/SEMA6B/SMAD3/SLIT2/PTCH1/TGFBR2/PAK1/SEMA3C/TLL2/SMARCA4/HIF1A/ADIPOR1/SEMA6C/JADE1/FGFR3/NPPB/ENO1/ING5/SEMA7A/SEMA5A/WWC2/PPARA/WWC1/PPAR…	GO
[truncated: 699 more rows]
