# Supplementary material for: Epigenome-wide methylation analysis of colorectal carcinoma, adenoma and normal tissue reveals novel biomarkers addressing unmet clinical needs
Source: Clin Epigenetics. 2023 Jul 6;15:111. doi: 10.1186/s13148-023-01516-7 (PMC10327366; doi:10.1186/s13148-023-01516-7)
Supplement: Supplementary file 4 — Additional file 4: Supplemental Table 7. [file 13148_2023_1516_MOESM4_ESM.xlsx]

## Sheet: Sheet1
Suppl. Table 7: Overlap between COSMIC genes and significantly enriched genes from KEGG, GO & Reactome gene sets for adenoma versus carcinoma.
Endocytosis	Vascular smooth muscle contraction	Wnt signaling pathway	Axon guidance	Osteoclast differentiation	Focal adhesion	Cell adhesion molecules	Tight junction	Natural killer cell mediated cytotoxicity	T cell receptor signaling pathway	Leukocyte transendothelial migration	Neurotrophin signaling pathway	Regulation of actin cytoskeleton	Insulin signaling pathway	Melanogenesis	Toxoplasmosis	Amoebiasis	Hepatitis C	Pathways in cancer	Alzheimer disease	JAK-STAT signaling pathway	Oocyte meiosis	Huntington disease	Chagas disease	Lysosome	Phagosome
CBL	ARHGEF12	AXIN1	ARHGEF12	CSF1R	BCL2	CDH1	CDK4	BRAF	CARD11	ARHGAP35	BCL2	ARHGEF12	BRAF	CREBBP	BCL2	COL1A1	BRAF	ARNT	CACNA1D	CBL	MAP2K1	BAX	CALR	CLTC	CALR
CBLB	BRAF	AXIN2	DCC	IKBKB	BRAF		CTNNA1	KRAS	CBL	CTNNA1	BRAF	BRAF	CBL	GNAQ	CASP8	COL2A1	CDKN1A	AXIN1	CASP8	CBLB	MAPK1	CASP8	CASP8		RAC1
CSF1R	CACNA1D	CCND1	KRAS	JAK1	CCND1		KRAS	LCK	CBLB	CTNNB1	FOXO3	EGFR	CBLB	GNAS	CASP9	GNA11	EGFR	AXIN2	CASP9	CCND1	PRKACA	CASP9	GNA11		TFRC
DNM2	GNA11	CCND2	MAPK1	LCK	CCND2		MYH11	MAP2K1	CDK4	CTNND1	IKBKB	EZR	FOXO1	KIT	IKBKB	GNAQ	EIF3E	BCL2	GNAQ	CCND2		CLTC	GNAQ
EGFR	GNAQ	CCND3	NFATC2	MAP2K1	CCND3		MYH9	MAP2K2	IKBKB	EZR	KRAS	FGFR1	IKBKB	KRAS	JAK1	GNAS	HRAS	BCR	GRIN2A	CCND3		CREBBP	GNAS
EPS15	GNAS	CREBBP	ROBO2	MAPK1	COL1A1		PRKCB	MAPK1	KRAS	PIK3CA	MAP2K1	FGFR2	KRAS	LEF1	JAK2	PIK3CA	IKBKB	BIRC3	MAPK1	CREBBP		DCTN1	IKBKB
ERBB3	MAP2K1	LEF1	SRGAP3	MITF	COL2A1		PTEN	NFATC2	LCK	PIK3R1	MAP2K2	FGFR3	MAP2K1	MAP2K1	MAPK1	PIK3R1	JAK1	BRAF		CSF3R		EP300	MAPK1
ERBB4	MAP2K2	MYC		NFATC2	EGFR		SRC	PIK3CA	MALT1	PLCG1	MAP3K1	FGFR4	MAP2K2	MAP2K2	PIK3CA	PRKACA	KRAS	CASP8		JAK1		GNAQ	PIK3CA
FGFR2	MAPK1	NFATC2		NFKB2	ERBB2			PIK3R1	MAP2K1	PRKCB	MAPK1	KRAS	MAPK1	MAPK1	PIK3R1	PRKCB	MAPK1	CASP9		JAK2		PPARG	PIK3R1
FGFR3	MYH11	PRKACA		PIK3CA	FLT4			PLCG1	MAP2K2	RAC1	NTRK1	MAP2K1	MTOR	MITF	SOCS1		PIK3CA	CBL		JAK3		TP53	SMAD3
FGFR4	PRKACA	PRKCB		PIK3R1	KDR			PRKCB	MAPK1	RHOA	NTRK3	MAP2K2	PIK3CA	PRKACA	STAT3		PIK3R1	CBLB		LIFR			TGFBR2
KDR	PRKCB	SMAD3		PPARG	MAP2K1			PTPN6	NFATC2	RHOH	PIK3CA	MAPK1	PIK3R1	PRKCB			RAF1	CCND1		MYC
MDM2	RAF1	TBL1XR1		RAC1	MAPK1			RAF1	PIK3CA	VAV1	PIK3R1	MYH9	PRKACA	RAF1			STAT3	CCNE1		PIK3CA
MET		TCF7L2		SOCS1	MET			SYK	PIK3R1		PLCG1	PDGFRA	PRKAR1A	TCF7L2			TP53	CDH1		PIK3R1
NTRK1				SYK	PDGFRA			VAV1	PLCG1		RAF1	PDGFRB	RAF1					CDK4		PIM1
PDGFRA				TEC	PDGFRB				PTPN6		SH2B3	PIK3CA	SOCS1					CDK6		PTPN6
PML				TGFBR2	PIK3CA				PTPRC			PIK3R1	TSC1					CDKN1A		SOCS1
RABEP1					PIK3R1				RAF1			RAF1	TSC2					CDKN1B		STAT3
RET					PRKCB				TEC			VAV1						CDKN2A		STAT6
SMAD3					PTEN				VAV1									CREBBP
SRC					RAF1													CSF3R
TFRC					SRC													CTNNA1
TGFBR2					TNC													DCC
																		EGFR
																		EPAS1
																		ERBB2
																		FGFR1
																		FGFR2
																		FGFR3
																		FLT3
																		FOXO1
																		GLI1
																		HIF1A
																		HSP90AA1
																		HSP90AB1
																		IKBKB
																		JAK1
																		KIT
																		KRAS
																		LEF1
																		MAP2K1
																		MAP2K2
																		MAPK1
																		MAX
																		MDM2
																		MECOM
																		MET
																		MITF
																		MLH1
																		MSH2
																		MTOR
																		MYC
																		NFKB2
																		NTRK1
																		PDGFRA
																		PDGFRB
																		PIK3CA
																		PIK3R1
																		PLCG1
																		PML
																		PPARG
																		PRKCB
																		PTCH1
																		PTEN
																		RAF1
																		RALGDS
																		RARA
																		RB1
																		RET
																		RUNX1
																		SMAD3
																		SMAD4
																		SMO
																		STAT3
																		STAT5B
																		SUFU
																		TCF7L2
																		TGFBR2
																		ZBTB16
